# Supplementary material for: Phenotypic selection during laboratory evolution of yeast populations leads to a genome-wide sustainable chromatin compaction shift
Source: Front Microbiol. 2022 Oct 13;13:974055. doi: 10.3389/fmicb.2022.974055 (PMC9615041; doi:10.3389/fmicb.2022.974055)
Supplement: TABLE 2 — Supplementary Table S2. [file Table_2.xlsx]

## Sheet: Table S1
KEGG Pathways	Day 0 vs Day 3
Gene Set	Description	Size	Leading Edge Number	ES	NES	P Value	FDR
sce03018	RNA degradation	7	3	-0.57789	-1.7995	0.014742	0.1846
sce00240	Pyrimidine metabolism	10	9	-0.48185	-1.7357	0.02356	0.13664
sce03015	mRNA surveillance pathway	11	7	-0.41735	-1.5471	0.067204	0.22562
sce03013	RNA transport	9	8	-0.40466	-1.3828	0.12105	0.35224
sce03008	Ribosome biogenesis in eukaryotes	6	4	-0.41835	-1.2026	0.24755	0.5596
sce01130	Biosynthesis of antibiotics	41	26	0.35917	1.8252	0.0053836	0.033349
sce00970	Aminoacyl-tRNA biosynthesis	50	44	0.35094	1.8704	0.0039164	0.0337
sce01230	Biosynthesis of amino acids	27	19	0.41702	1.9083	0.0070522	0.033349
sce00010	Glycolysis / Gluconeogenesis	15	12	0.54337	2.0115	0.0030303	0.020009
sce03010	Ribosome	51	33	0.44172	2.393	0	0
KEGG Pathways	Day 7 vs Day 10
Gene Set	Description	Size	Leading Edge Number	ES	NES	P Value	FDR
sce03010	Ribosome	60	37	-0.51234	-2.5669	0	0
sce01200	Carbon metabolism	47	33	-0.50172	-2.3935	0	0
sce00620	Pyruvate metabolism	20	17	-0.63437	-2.3839	0	0
sce00030	Pentose phosphate pathway	10	7	-0.72617	-2.1936	0.0017212	0.001706
sce00010	Glycolysis / Gluconeogenesis	24	17	-0.54036	-2.0893	0	0.00468
sce03430	Mismatch repair	5	5	0.62025	1.5005	0.080717	0.40208
sce03440	Homologous recombination	6	5	0.57835	1.5304	0.049065	0.43571
sce04111	Cell cycle	37	19	0.30635	1.5913	0.025316	0.4168
sce00510	N-Glycan biosynthesis	6	4	0.62707	1.6474	0.027027	0.46746
sce03008	Ribosome biogenesis in eukaryotes	21	13	0.49035	2.0984	0	0.031234
Biologic Process	Day 0 vs Day 3
Gene Set	Description	Size	Leading Edge Number	ES	NES	P Value	FDR
GO:0140053	mitochondrial gene expression	27	26	-0.50174	-2.7199	0	0
GO:0016071	mRNA metabolic process	38	19	-0.33183	-2.0593	0.0037037	0.10829
GO:0006354	DNA-templated transcription, elongation	10	10	-0.55749	-2.0134	0.0053191	0.098121
GO:0032259	methylation	20	13	-0.41476	-1.9554	0.012308	0.11248
GO:0009057	macromolecule catabolic process	50	31	-0.27402	-1.8441	0.0041841	0.12245
GO:0055085	transmembrane transport	74	28	0.26454	1.5521	0.026582	0.53355
GO:0006811	ion transport	62	28	0.27376	1.5554	0.046296	0.59794
GO:0015849	organic acid transport	21	11	0.37213	1.5656	0.05295	0.66082
GO:0006082	organic acid metabolic process	70	25	0.27488	1.6137	0.021739	0.58593
GO:1990778	protein localization to cell periphery	6	5	0.7166	1.8601	0.012903	0.52555
Biologic Process	Day 7 vs Day 10
Gene Set	Description	Size	Leading Edge Number	ES	NES	P Value	FDR
GO:0006091	generation of precursor metabolites and energy	70	55	-0.43589	-2.2564	0	0.000725
GO:0010035	response to inorganic substance	24	14	-0.48679	-1.9481	0	0.035994
GO:0009636	response to toxic substance	21	14	-0.50168	-1.9246	0.0030581	0.03388
GO:0072524	pyridine-containing compound metabolic process	42	24	-0.41094	-1.8747	0.0058309	0.043917
GO:0051186	cofactor metabolic process	95	49	-0.34158	-1.8683	0	0.038772
GO:0034660	ncRNA metabolic process	136	72	0.29405	2.1424	0	0.012503
GO:0006997	nucleus organization	16	16	0.5443	2.1793	0.0027322	0.011516
GO:0000966	RNA 5'-end processing	12	8	0.61154	2.1964	0	0.013161
GO:0009451	RNA modification	50	30	0.41369	2.3472	0	0.004113
GO:0032259	methylation	45	29	0.46538	2.6167	0	0.001645
Molecular Function	Day 0 vs Day 3
Gene Set	Description	Size	Leading Edge Number	ES	NES	P Value	FDR
GO:0044877	protein-containing complex binding	31	17	-0.41523	-2.3183	0.0036496	0.016432
GO:0016788	hydrolase activity, acting on ester bonds	47	27	-0.33591	-2.2401	0.0041841	0.011951
GO:0140098	catalytic activity, acting on RNA	32	22	-0.36749	-2.1459	0.0036232	0.016432
GO:0008233	peptidase activity	13	10	-0.43768	-1.7521	0.027624	0.12399
GO:0016741	transferase activity, transferring one-carbon groups	15	9	-0.391	-1.6422	0.036364	0.17687
GO:0016853	isomerase activity	12	12	0.14086	0.47332	0.99061	0.98529
GO:0001067	regulatory region nucleic acid binding	26	5	0.12945	0.56746	0.95533	0.98162
GO:0030246	carbohydrate binding	5	3	0.53351	1.3166	0.15358	1
GO:0005198	structural molecule activity	70	34	0.24567	1.4069	0.073983	1
GO:0005215	transporter activity	70	27	0.28025	1.6259	0.024331	0.86128
Molecular Function	Day 7 vs Day 10
Gene Set	Description	Size	Leading Edge Number	ES	NES	P Value	FDR
GO:0016209	antioxidant activity	8	8	-0.68082	-1.8382	0.0035026	0.10054
GO:0016491	oxidoreductase activity	113	56	-0.28543	-1.6161	0.0038217	0.29311
GO:0005215	transporter activity	149	46	-0.24987	-1.4954	0.02524	0.43241
GO:0016769	transferase activity, transferring nitrogenous groups	8	7	-0.5	-1.4046	0.125	0.53054
GO:0005198	structural molecule activity	107	33	-0.21494	-1.1987	0.20619	0.67194
GO:0003697	single-stranded DNA binding	15	5	0.37162	1.3901	0.098901	0.42406
GO:0101005	ubiquitinyl hydrolase activity	7	4	0.5428	1.5304	0.064877	0.41738
GO:0016741	transferase activity, transferring one-carbon groups	34	18	0.30923	1.6161	0.018868	0.3262
GO:0019899	enzyme binding	52	32	0.2891	1.6184	0.025271	0.4297
GO:0140098	catalytic activity, acting on RNA	68	39	0.40023	2.422	0	0
Cellular Component	Day 0 vs Day 3
Gene Set	Description	Size	Leading Edge Number	ES	NES	P Value	FDR
GO:0005759	mitochondrial matrix	37	33	-0.39659	-2.4301	0	0.007815
GO:0098796	membrane protein complex	34	23	-0.37025	-2.1384	0	0.019537
GO:0044427	chromosomal part	52	29	-0.30013	-2.1365	0	0.015629
GO:0000228	nuclear chromosome	43	25	-0.29846	-1.999	0	0.022142
GO:0098798	mitochondrial protein complex	31	26	-0.34211	-1.9785	0	0.021211
GO:0048471	perinuclear region of cytoplasm	5	3	0.62119	1.5305	0.067358	0.22204
GO:0030312	external encapsulating structure	27	21	0.34448	1.5314	0.061625	0.27648
GO:0099568	cytoplasmic region	14	9	0.4921	1.7433	0.016541	0.093585
GO:0005886	plasma membrane	71	33	0.36956	2.143	0.0012642	0.00427
GO:0044445	cytosolic part	42	29	0.42041	2.1541	0	0.008006
Cellular Component	Day 7 vs Day 10
Gene Set	Description	Size	Leading Edge Number	ES	NES	P Value	FDR
GO:0005886	plasma membrane	155	59	-0.3102	-1.8714	0	0.068815
GO:0044445	cytosolic part	70	32	-0.3312	-1.7314	0.0053548	0.12015
GO:0005840	ribosome	77	30	-0.27804	-1.4755	0.037534	0.46783
GO:0042763	intracellular immature spore	7	3	-0.54673	-1.4398	0.083045	0.4387
GO:0042579	microbody	24	12	-0.36553	-1.4374	0.089394	0.35606
GO:0030684	preribosome	34	18	0.31546	1.6286	0.027027	0.13062
GO:0032993	protein-DNA complex	15	10	0.45236	1.6864	0.019943	0.12654
GO:0005730	nucleolus	81	40	0.31477	2.0045	0	0.025439
GO:0099023	tethering complex	11	10	0.58835	2.0249	0.0025575	0.027396
GO:0005654	nucleoplasm	100	44	0.30054	2.0715	0	0.035223
