# Supplementary material for: Phenotypic selection during laboratory evolution of yeast populations leads to a genome-wide sustainable chromatin compaction shift
Source: Front Microbiol. 2022 Oct 13;13:974055. doi: 10.3389/fmicb.2022.974055 (PMC9615041; doi:10.3389/fmicb.2022.974055)
Supplement: DATA SHEET 1 — Supplementary File 1. [file Data_Sheet_1.XLSX]

## Sheet: ATACseq_peaks_ID
PeakID	index	Chr	Start	End	Length	Strand	Peak Score	Focus Ratio/Region Size	Annotation	Detailed Annotation	Distance to TSS	Nearest PromoterID	Entrez ID	Gene Name	Nearest Unigene	Nearest Refseq	Nearest Ensembl	Gene Name	Gene Alias	Gene Description	Gene Type
Day0_0_peak_1;Day10_0_peak_1;Day28_0_peak_1;Day3_0_peak_1;Day7_0_peak_1	1	chrI	48	1526	1479	+	0	NA	TTS (YAL069W_mRNA)	TTS (YAL069W)	249	YAL068W-A_mRNA		YAL068W-A
Day0_0_peak_2;Day10_0_peak_2;Day28_0_peak_2;Day3_0_peak_2;Day7_0_peak_2	2	chrI	2277	2789	513	+	0	NA	promoter-TSS (YAL067W-A_mRNA)	promoter-TSS (YAL068C)	53	YAL067W-A_mRNA		YAL067W-A
Day3_0_peak_3;Day7_0_peak_3	3	chrI	6200	6661	462	+	0	NA	TTS (YAL067C_mRNA)	TTS (YAL067C)	2586	YAL067C_mRNA		YAL067C
Day0_0_peak_3;Day10_0_peak_3;Day28_0_peak_3;Day3_0_peak_4;Day7_0_peak_4	4	chrI	9160	9714	555	+	0	NA	promoter-TSS (YAL067C_mRNA)	promoter-TSS (YAL067C)	-421	YAL067C_mRNA		YAL067C
Day10_0_peak_4;Day28_0_peak_4;Day3_0_peak_5	5	chrI	13433	13686	254	+	0	NA	exon (YAL064C-A_mRNA, exon 1 of 1)	exon (YAL064C-A, exon 1 of 1)	184	YAL064C-A_mRNA		YAL064C-A
Day10_0_peak_5;Day28_0_peak_5;Day3_0_peak_6;Day7_0_peak_5	6	chrI	14574	14997	424	+	0	NA	Intergenic	Intergenic	-1042	YAL064C-A_mRNA		YAL064C-A
Day0_0_peak_4;Day10_0_peak_6;Day28_0_peak_6;Day3_0_peak_7;Day7_0_peak_6	7	chrI	20543	21463	921	+	0	NA	promoter-TSS (YAL064W_mRNA)	promoter-TSS (YAL064W)	-563	YAL064W_mRNA		YAL064W
Day0_0_peak_5;Day10_0_peak_7;Day28_0_peak_7;Day3_0_peak_8;Day7_0_peak_7	8	chrI	24367	24996	630	+	0	NA	exon (YAL063C_mRNA, exon 1 of 1)	exon (YAL063C, exon 1 of 1)	-1996	YAL063C-A_mRNA		YAL063C-A
Day0_0_peak_6;Day10_0_peak_8;Day28_0_peak_8;Day3_0_peak_9;Day7_0_peak_8	9	chrI	28251	29111	861	+	0	NA	promoter-TSS (YAL063C_mRNA)	promoter-TSS (YAL063C)	-713	YAL063C_mRNA		YAL063C
Day0_0_peak_7;Day10_0_peak_9;Day28_0_peak_9;Day3_0_peak_10;Day7_0_peak_9	10	chrI	29719	30210	492	+	0	NA	Intergenic	Intergenic	-1603	YAL062W_mRNA		YAL062W
Day0_0_peak_8;Day10_0_peak_10;Day28_0_peak_10;Day28_0_peak_11;Day3_0_peak_11;Day7_0_peak_10	11	chrI	31229	35669	4441	+	0	NA	promoter-TSS (YAL061W_mRNA)	promoter-TSS (YAL061W)	1	YAL061W_mRNA		YAL061W
Day28_0_peak_12	12	chrI	38932	39173	242	+	0	NA	promoter-TSS (YAL056C-A_mRNA)	promoter-TSS (YAL056C-A)	-6	YAL056C-A_mRNA		YAL056C-A
Day0_0_peak_9;Day10_0_peak_11;Day10_0_peak_12;Day10_0_peak_13;Day28_0_peak_13;Day28_0_peak_14;Day28_0_peak_15;Day3_0_peak_12;Day3_0_peak_13;Day3_0_peak_14;Day7_0_peak_11;Day7_0_peak_12	13	chrI	41980	46517	4538	+	0	NA	exon (YAL054C_mRNA, exon 1 of 1)	exon (YAL054C, exon 1 of 1)	774	YAL054C_mRNA		YAL054C
Day0_0_peak_10;Day10_0_peak_14;Day28_0_peak_16;Day3_0_peak_15;Day7_0_peak_13	14	chrI	47989	48841	853	+	0	NA	promoter-TSS (YAL051W_mRNA)	promoter-TSS (YAL051W)	-149	YAL051W_mRNA		YAL051W
Day0_0_peak_11;Day10_0_peak_15;Day28_0_peak_17;Day3_0_peak_16;Day7_0_peak_14	15	chrI	52063	52965	903	+	0	NA	promoter-TSS (YAL049C_mRNA)	promoter-TSS (YAL049C)	81	YAL049C_mRNA		YAL049C
Day0_0_peak_12;Day10_0_peak_16;Day28_0_peak_18;Day3_0_peak_17;Day7_0_peak_15	16	chrI	56730	59132	2403	+	0	NA	promoter-TSS (YAL046C_mRNA)	promoter-TSS (YAL046C)	-135	YAL045C_mRNA		YAL045C
Day0_0_peak_13;Day10_0_peak_17;Day10_0_peak_18;Day28_0_peak_19;Day3_0_peak_18;Day3_0_peak_19;Day7_0_peak_16	17	chrI	60562	63224	2663	+	0	NA	promoter-TSS (YAL041W_mRNA)	promoter-TSS (YAL043C)	-285	YAL042C-A_mRNA		YAL042C-A
Day0_0_peak_14;Day10_0_peak_19;Day10_0_peak_20;Day28_0_peak_20;Day28_0_peak_21;Day3_0_peak_20;Day3_0_peak_21;Day7_0_peak_17;Day7_0_peak_18	18	chrI	67777	71559	3783	+	0	NA	promoter-TSS (YAL039C_mRNA)	promoter-TSS (YAL039C)	-143	YAL039C_mRNA		YAL039C
Day0_0_peak_15;Day10_0_peak_21;Day28_0_peak_22;Day3_0_peak_22;Day7_0_peak_19	19	chrI	75770	76553	784	+	0	NA	promoter-TSS (YAL036C_mRNA)	promoter-TSS (YAL036C)	-9	YAL036C_mRNA		YAL036C
Day0_0_peak_16;Day10_0_peak_22;Day28_0_peak_23;Day3_0_peak_23	20	chrI	79268	79838	571	+	0	NA	promoter-TSS (YAL034W-A_mRNA)	promoter-TSS (YAL034W-A)	-165	YAL034W-A_mRNA		YAL034W-A
Day0_0_peak_17;Day10_0_peak_23;Day28_0_peak_24;Day3_0_peak_24;Day7_0_peak_20	21	chrI	80332	83050	2719	+	0	NA	exon (YAL034C_mRNA, exon 1 of 1)	exon (YAL034C, exon 1 of 1)	260	YAL034C_mRNA		YAL034C
Day0_0_peak_18;Day10_0_peak_24;Day28_0_peak_25;Day3_0_peak_25;Day3_0_peak_26;Day7_0_peak_21;Day7_0_peak_22	22	chrI	83314	85241	1928	+	0	NA	promoter-TSS (YAL031W-A_mRNA)	promoter-TSS (YAL031W-A)	197	YAL032C_mRNA		YAL032C
Day0_0_peak_19;Day10_0_peak_25;Day28_0_peak_26;Day3_0_peak_27;Day7_0_peak_23	23	chrI	86911	87925	1015	+	0	NA	promoter-TSS (YAL031C_mRNA)	promoter-TSS (YAL031C)	132	YAL030W_mRNA		YAL030W
Day0_0_peak_20;Day10_0_peak_26;Day28_0_peak_27;Day3_0_peak_28;Day7_0_peak_24	24	chrI	92203	93423	1221	+	0	NA	promoter-TSS (YAL028W_mRNA)	promoter-TSS (YAL029C)	-87	YAL028W_mRNA		YAL028W
Day10_0_peak_27;Day28_0_peak_28	25	chrI	105967	106504	538	+	0	NA	promoter-TSS (YAL024C_mRNA)	promoter-TSS (YAL024C)	-363	YAL024C_mRNA		YAL024C
Day0_0_peak_21;Day10_0_peak_28;Day28_0_peak_29;Day3_0_peak_29;Day7_0_peak_25	26	chrI	108159	109726	1568	+	0	NA	promoter-TSS (YAL023C_mRNA)	promoter-TSS (YAL023C)	-391	YAL023C_mRNA		YAL023C
Day0_0_peak_22;Day10_0_peak_29;Day28_0_peak_30;Day3_0_peak_30;Day7_0_peak_26	27	chrI	113095	115149	2055	+	0	NA	promoter-TSS (YAL019W-A_mRNA)	promoter-TSS (YAL021C)	-128	YAL019W-A_mRNA		YAL019W-A
Day0_0_peak_23;Day10_0_peak_30;Day28_0_peak_31;Day3_0_peak_31;Day7_0_peak_27	28	chrI	119327	120019	693	+	0	NA	promoter-TSS (YAL017W_mRNA)	promoter-TSS (YAL018C)	-132	YAL018C_mRNA		YAL018C
Day0_0_peak_24;Day10_0_peak_31;Day28_0_peak_32;Day3_0_peak_32;Day7_0_peak_28	29	chrI	124024	124946	923	+	0	NA	promoter-TSS (YAL016W_mRNA)	promoter-TSS (YAL016C-B)	7	YAL016C-B_mRNA		YAL016C-B
Day0_0_peak_25;Day10_0_peak_32;Day10_0_peak_33;Day10_0_peak_34;Day28_0_peak_33;Day28_0_peak_34;Day28_0_peak_35;Day3_0_peak_33;Day3_0_peak_34;Day3_0_peak_35;Day7_0_peak_29;Day7_0_peak_30	30	chrI	127110	132526	5417	+	0	NA	promoter-TSS (YAL012W_mRNA)	promoter-TSS (YAL014C)	548	YAL013W_mRNA		YAL013W
Day10_0_peak_35;Day28_0_peak_36	31	chrI	136467	137196	730	+	0	NA	promoter-TSS (YAL008W_mRNA)	promoter-TSS (YAL008W)	-83	YAL008W_mRNA		YAL008W
Day0_0_peak_26;Day10_0_peak_36;Day28_0_peak_37;Day3_0_peak_36;Day7_0_peak_31	32	chrI	138425	140031	1607	+	0	NA	promoter-TSS (tP(UGG)A_tRNA)	promoter-TSS (YAL007C)	76	tP(UGG)A_tRNA		tP(UGG)A
Day0_0_peak_27;Day10_0_peak_37;Day28_0_peak_38;Day3_0_peak_37;Day7_0_peak_32	33	chrI	141172	142403	1232	+	0	NA	promoter-TSS (snR18_snoRNA)	promoter-TSS (YAL005C)	-356	YAL005C_mRNA		YAL005C
Day0_0_peak_28;Day10_0_peak_38;Day28_0_peak_39;Day3_0_peak_38;Day7_0_peak_33	34	chrI	143342	144273	932	+	0	NA	promoter-TSS (YAL002W_mRNA)	promoter-TSS (YAL002W)	100	YAL002W_mRNA		YAL002W
Day10_0_peak_39;Day28_0_peak_40;Day3_0_peak_39	35	chrI	147277	147891	615	+	0	NA	TTS (YAL002W_mRNA)	TTS (YAL002W)	3582	YAL001C_mRNA		YAL001C
Day0_0_peak_29;Day10_0_peak_40;Day28_0_peak_41;Day3_0_peak_40;Day7_0_peak_34	36	chrI	150880	151919	1040	+	0	NA	promoter-TSS (YAL001C_mRNA)	promoter-TSS (YAL001C)	-233	YAL001C_mRNA		YAL001C
Day0_0_peak_30;Day10_0_peak_41;Day28_0_peak_42;Day3_0_peak_41;Day7_0_peak_35	37	chrI	154433	155396	964	+	0	NA	promoter-TSS (YAR003W_mRNA)	promoter-TSS (YAR002C-A)	-91	YAR003W_mRNA		YAR003W
Day10_0_peak_42;Day28_0_peak_43	38	chrI	158553	159037	485	+	0	NA	promoter-TSS (YAR008W_mRNA)	promoter-TSS (YAR007C)	-171	YAR008W_mRNA		YAR008W
Day10_0_peak_43;Day28_0_peak_44;Day3_0_peak_42	39	chrI	159764	160191	428	+	0	NA	TTS (YAR008W_mRNA)	TTS (YAR008W)	1011	YAR008W_mRNA		YAR008W
Day0_0_peak_31;Day10_0_peak_44;Day28_0_peak_45;Day3_0_peak_43;Day7_0_peak_36	40	chrI	165892	166865	974	+	0	NA	promoter-TSS (YAR010C)	promoter-TSS (YAR010C)	111	tA(UGC)A_tRNA		tA(UGC)A
Day0_0_peak_32;Day10_0_peak_45;Day28_0_peak_46;Day3_0_peak_44;Day7_0_peak_37	41	chrI	168700	169548	849	+	0	NA	promoter-TSS (YAR014C_mRNA)	promoter-TSS (YAR014C)	-251	YAR015W_mRNA		YAR015W
Day10_0_peak_46	42	chrI	171627	172043	417	+	0	NA	promoter-TSS (YAR018C_mRNA)	promoter-TSS (YAR018C)	-132	YAR018C_mRNA		YAR018C
Day0_0_peak_33;Day10_0_peak_47;Day28_0_peak_47;Day3_0_peak_45;Day7_0_peak_38	43	chrI	174661	175459	799	+	0	NA	promoter-TSS (YAR019W-A_mRNA)	promoter-TSS (YAR019C)	62	YAR019W-A_mRNA		YAR019W-A
Day10_0_peak_48;Day28_0_peak_48;Day3_0_peak_46	44	chrI	176620	177823	1204	+	0	NA	promoter-TSS (YAR020C_mRNA)	promoter-TSS (YAR020C)	-198	YAR020C_mRNA		YAR020C
Day0_0_peak_34;Day10_0_peak_49;Day28_0_peak_49;Day3_0_peak_47;Day7_0_peak_39	45	chrI	179819	183290	3472	+	0	NA	TTS (tS(AGA)A_tRNA)	Intergenic	413	tL(CAA)A_tRNA		tL(CAA)A
Day0_0_peak_35;Day10_0_peak_50;Day28_0_peak_50;Day3_0_peak_48;Day7_0_peak_40	46	chrI	184544	185314	771	+	0	NA	promoter-TSS (YAR028W_mRNA)	promoter-TSS (YAR028W)	37	YAR028W_mRNA		YAR028W
Day0_0_peak_36;Day10_0_peak_51;Day28_0_peak_51;Day3_0_peak_49;Day7_0_peak_41	47	chrI	189492	192617	3126	+	0	NA	exon (YAR035W_mRNA, exon 1 of 1)	exon (YAR035W, exon 1 of 1)	861	YAR035W_mRNA		YAR035W
Day0_0_peak_37;Day10_0_peak_52;Day28_0_peak_52;Day3_0_peak_50;Day7_0_peak_42	48	chrII	63	429	367	+	0	NA	promoter-TSS (YBL113W-A_mRNA)	promoter-TSS (YBL113W-A)	-400	YBL113W-A_mRNA		YBL113W-A
Day10_0_peak_53	49	chrII	1693	1941	249	+	0	NA	TTS (YBL113W-A_mRNA)	TTS (YBL113W-A)	841	YBL113C_mRNA		YBL113C
Day0_0_peak_38;Day10_0_peak_54;Day10_0_peak_55;Day28_0_peak_53;Day28_0_peak_54;Day3_0_peak_51;Day7_0_peak_43	50	chrII	5700	7268	1569	+	0	NA	TTS (YBL109W_mRNA)	TTS (YBL109W)	694	YBL109W_mRNA		YBL109W
Day0_0_peak_39;Day10_0_peak_56;Day28_0_peak_55;Day3_0_peak_52;Day7_0_peak_44	51	chrII	8272	8708	437	+	0	NA	promoter-TSS (YBL107W-A_mRNA)	promoter-TSS (YBL108C-A)	313	YBL108W_mRNA		YBL108W
Day0_0_peak_40;Day10_0_peak_57;Day28_0_peak_56;Day3_0_peak_53;Day3_0_peak_54;Day7_0_peak_45	52	chrII	9417	11329	1913	+	0	NA	TTS (tL(UAA)B1_tRNA)	TTS (YBL106C)	178	YBL107C_mRNA		YBL107C
Day0_0_peak_41;Day10_0_peak_58;Day28_0_peak_57;Day3_0_peak_55;Day7_0_peak_46	53	chrII	13797	14489	693	+	0	NA	promoter-TSS (YBL106C_mRNA)	promoter-TSS (YBL106C)	-264	YBL106C_mRNA		YBL106C
Day0_0_peak_42;Day10_0_peak_59;Day28_0_peak_58;Day3_0_peak_56;Day7_0_peak_47	54	chrII	17817	18748	932	+	0	NA	promoter-TSS (YBL105C_mRNA)	promoter-TSS (YBL105C)	-586	YBL105C_mRNA		YBL105C
Day0_0_peak_43;Day10_0_peak_60;Day28_0_peak_59;Day3_0_peak_57;Day7_0_peak_48	55	chrII	21002	21655	654	+	0	NA	promoter-TSS (YBL104C_mRNA)	promoter-TSS (YBL104C)	-35	YBL104C_mRNA		YBL104C
Day0_0_peak_44;Day10_0_peak_61;Day10_0_peak_62;Day28_0_peak_60;Day28_0_peak_61;Day3_0_peak_58;Day3_0_peak_59;Day7_0_peak_49	56	chrII	23527	25707	2181	+	0	NA	TTS (YBL101C_mRNA)	TTS (YBL101C)	519	YBL102W_mRNA		YBL102W
Day0_0_peak_45;Day10_0_peak_63;Day28_0_peak_62;Day3_0_peak_60;Day7_0_peak_50	57	chrII	27747	29553	1807	+	0	NA	promoter-TSS (YBL101C_mRNA)	promoter-TSS (YBL101C)	223	YBL100W-C_mRNA		YBL100W-C
Day0_0_peak_46;Day10_0_peak_64;Day28_0_peak_63;Day3_0_peak_61;Day7_0_peak_51	58	chrII	36068	37273	1206	+	0	NA	promoter-TSS (YBL099W_mRNA)	promoter-TSS (YBL099W)	272	tF(GAA)B_tRNA		tF(GAA)B
Day28_0_peak_64	59	chrII	37636	37939	304	+	0	NA	promoter-TSS (YBL100C_mRNA)	promoter-TSS (YBL100C)	-484	YBL100C_mRNA		YBL100C
Day0_0_peak_47;Day10_0_peak_65;Day28_0_peak_65;Day3_0_peak_62	60	chrII	38990	39259	270	+	0	NA	promoter-TSS (YBL098W_mRNA)	promoter-TSS (YBL098W)	-21	YBL098W_mRNA		YBL098W
Day0_0_peak_48;Day10_0_peak_66;Day28_0_peak_66;Day3_0_peak_63;Day7_0_peak_52	61	chrII	43151	43729	579	+	0	NA	promoter-TSS (YBL096C_mRNA)	promoter-TSS (YBL096C)	42	YBL096C_mRNA		YBL096C
Day0_0_peak_49;Day10_0_peak_67;Day28_0_peak_67;Day3_0_peak_64;Day7_0_peak_53	62	chrII	44295	45993	1699	+	0	NA	promoter-TSS (YBL093C_mRNA)	promoter-TSS (YBL093C)	-226	YBL093C_mRNA		YBL093C
Day0_0_peak_50;Day10_0_peak_68;Day28_0_peak_68;Day3_0_peak_65;Day7_0_peak_54	63	chrII	46783	47793	1011	+	0	NA	promoter-TSS (YBL091C-A_mRNA)	promoter-TSS (YBL091C-A)	-108	YBL091C-A_mRNA		YBL091C-A
Day0_0_peak_51;Day10_0_peak_69;Day28_0_peak_69;Day3_0_peak_66;Day7_0_peak_55	64	chrII	48690	49733	1044	+	0	NA	promoter-TSS (YBL089W_mRNA)	promoter-TSS (YBL091C)	-363	YBL089W_mRNA		YBL089W
Day10_0_peak_70;Day28_0_peak_70	65	chrII	51039	51717	679	+	0	NA	TTS (YBL089W_mRNA)	TTS (YBL089W)	1804	YBL089W_mRNA		YBL089W
Day0_0_peak_52;Day10_0_peak_71;Day10_0_peak_72;Day28_0_peak_71;Day3_0_peak_67;Day3_0_peak_68;Day7_0_peak_56	66	chrII	59387	61580	2194	+	0	NA	TTS (YBL086C_mRNA)	TTS (YBL086C)	256	YBL087C_mRNA		YBL087C
Day0_0_peak_53;Day10_0_peak_73;Day28_0_peak_72;Day3_0_peak_69;Day7_0_peak_57	67	chrII	62413	63981	1569	+	0	NA	promoter-TSS (YBL086C_mRNA)	promoter-TSS (YBL086C)	-595	YBL086C_mRNA		YBL086C
Day10_0_peak_74;Day28_0_peak_73	68	chrII	66210	66620	411	+	0	NA	TTS (YBL084C_mRNA)	TTS (YBL084C)	2539	YBL085W_mRNA		YBL085W
Day0_0_peak_54;Day0_0_peak_55;Day10_0_peak_75;Day28_0_peak_74;Day3_0_peak_70;Day3_0_peak_71;Day7_0_peak_58;Day7_0_peak_59	69	chrII	69269	72024	2756	+	0	NA	promoter-TSS (YBL083C_mRNA)	promoter-TSS (YBL083C)	481	YBL082C_mRNA		YBL082C
Day0_0_peak_56;Day10_0_peak_76;Day28_0_peak_75;Day3_0_peak_72;Day7_0_peak_60	70	chrII	74324	75581	1258	+	0	NA	promoter-TSS (YBL080C_mRNA)	promoter-TSS (YBL080C)	-257	YBL080C_mRNA		YBL080C
Day0_0_peak_57;Day10_0_peak_77;Day28_0_peak_76;Day3_0_peak_73;Day7_0_peak_61	71	chrII	79719	81380	1662	+	0	NA	promoter-TSS (YBL077W_mRNA)	promoter-TSS (YBL077W)	182	YBL078C_mRNA		YBL078C
Day0_0_peak_58;Day10_0_peak_78;Day28_0_peak_77;Day3_0_peak_74;Day7_0_peak_62	72	chrII	83998	84844	847	+	0	NA	promoter-TSS (YBL076C_mRNA)	promoter-TSS (YBL076C)	-160	YBL076C_mRNA		YBL076C
Day0_0_peak_59;Day10_0_peak_79;Day28_0_peak_78;Day3_0_peak_75;Day7_0_peak_63	73	chrII	87661	88529	869	+	0	NA	promoter-TSS (YBL074C_mRNA)	promoter-TSS (YBL074C)	-95	snR56_snoRNA		snR56
Day0_0_peak_60;Day10_0_peak_80;Day28_0_peak_79;Day28_0_peak_80;Day3_0_peak_76;Day7_0_peak_64	74	chrII	89174	91155	1982	+	0	NA	promoter-TSS (YBL069W_mRNA)	promoter-TSS (YBL071C-B)	186	YBL071W-A_mRNA		YBL071W-A
Day0_0_peak_61;Day10_0_peak_81;Day28_0_peak_81;Day3_0_peak_77;Day7_0_peak_65	75	chrII	95860	96666	807	+	0	NA	promoter-TSS (YBL067C_mRNA)	promoter-TSS (YBL067C)	-381	YBL067C_mRNA		YBL067C
Day0_0_peak_62;Day10_0_peak_82;Day28_0_peak_82;Day3_0_peak_78;Day7_0_peak_66	76	chrII	99484	102172	2689	+	0	NA	promoter-TSS (YBL066C_mRNA)	promoter-TSS (YBL066C)	328	YBL064C_mRNA		YBL064C
Day0_0_peak_63;Day10_0_peak_83;Day28_0_peak_83;Day3_0_peak_79;Day7_0_peak_67	77	chrII	107186	108189	1004	+	0	NA	promoter-TSS (YBL061C_mRNA)	promoter-TSS (YBL061C)	-245	YBL060W_mRNA		YBL060W
Day0_0_peak_64;Day10_0_peak_84;Day10_0_peak_85;Day28_0_peak_84;Day28_0_peak_85;Day3_0_peak_80;Day7_0_peak_68	78	chrII	110409	111729	1321	+	0	NA	promoter-TSS (YBL059C-A_mRNA)	promoter-TSS (YBL059C-A)	-368	YBL058W_mRNA		YBL058W
Day0_0_peak_65;Day10_0_peak_86;Day28_0_peak_86;Day3_0_peak_81;Day7_0_peak_69	79	chrII	112370	113945	1576	+	0	NA	promoter-TSS (YBL056W_mRNA)	promoter-TSS (YBL056W)	270	YBL057C_mRNA		YBL057C
Day0_0_peak_66;Day10_0_peak_87;Day28_0_peak_87;Day3_0_peak_82;Day7_0_peak_70	80	chrII	116257	117859	1603	+	0	NA	promoter-TSS (YBL055C_mRNA)	promoter-TSS (YBL055C)	-229	YBL055C_mRNA		YBL055C
Day0_0_peak_67;Day7_0_peak_71	81	chrII	122011	122530	520	+	0	NA	promoter-TSS (YBL052C_mRNA)	promoter-TSS (YBL052C)	-396	YBL052C_mRNA		YBL052C
Day0_0_peak_68;Day0_0_peak_69;Day10_0_peak_88;Day10_0_peak_89;Day28_0_peak_88;Day28_0_peak_89;Day3_0_peak_83;Day3_0_peak_84;Day7_0_peak_72	82	chrII	124674	126844	2171	+	0	NA	promoter-TSS (YBL051C_mRNA)	promoter-TSS (YBL051C)	634	YBL050W_mRNA		YBL050W
Day0_0_peak_70;Day10_0_peak_90;Day10_0_peak_91;Day28_0_peak_90;Day28_0_peak_91;Day3_0_peak_85;Day3_0_peak_86;Day7_0_peak_73;Day7_0_peak_74	83	chrII	127497	129182	1686	+	0	NA	TTS (YBL048W_mRNA)	TTS (YBL048W)	1040	YBL048W_mRNA		YBL048W
Day0_0_peak_71;Day10_0_peak_92;Day28_0_peak_92;Day3_0_peak_87;Day7_0_peak_75	84	chrII	131741	132410	670	+	0	NA	promoter-TSS (YBL046W_mRNA)	promoter-TSS (YBL047C)	-35	YBL047C_mRNA		YBL047C
Day0_0_peak_72;Day10_0_peak_93;Day28_0_peak_93;Day3_0_peak_88;Day7_0_peak_76	85	chrII	135324	136621	1298	+	0	NA	promoter-TSS (YBL045C_mRNA)	promoter-TSS (YBL045C)	-26	YBL044W_mRNA		YBL044W
Day0_0_peak_73;Day10_0_peak_94;Day28_0_peak_94;Day3_0_peak_89;Day7_0_peak_77	86	chrII	140118	141455	1338	+	0	NA	promoter-TSS (YBL041W_mRNA)	promoter-TSS (YBL042C)	-461	YBL041W_mRNA		YBL041W
Day0_0_peak_74;Day10_0_peak_95;Day28_0_peak_95;Day3_0_peak_90;Day7_0_peak_78	87	chrII	142533	143588	1056	+	0	NA	promoter-TSS (YBL039W-B_mRNA)	promoter-TSS (YBL040C)	-192	YBL040C_mRNA		YBL040C
Day0_0_peak_75;Day10_0_peak_96;Day10_0_peak_97;Day28_0_peak_96;Day28_0_peak_97;Day3_0_peak_91;Day3_0_peak_92;Day7_0_peak_79	88	chrII	145698	147266	1569	+	0	NA	promoter-TSS (YBL037W_mRNA)	promoter-TSS (YBL039C)	295	YBL038W_mRNA		YBL038W
Day0_0_peak_76;Day10_0_peak_98;Day28_0_peak_98;Day3_0_peak_93;Day7_0_peak_80	89	chrII	151142	151634	493	+	0	NA	promoter-TSS (YBL036C_mRNA)	promoter-TSS (YBL036C)	-168	YBL036C_mRNA		YBL036C
Day0_0_peak_77;Day10_0_peak_99;Day28_0_peak_99;Day3_0_peak_94;Day7_0_peak_81	90	chrII	153562	154052	491	+	0	NA	promoter-TSS (YBL035C_mRNA)	promoter-TSS (YBL035C)	-197	YBL035C_mRNA		YBL035C
Day0_0_peak_78;Day10_0_peak_100;Day28_0_peak_100;Day3_0_peak_95;Day7_0_peak_82	91	chrII	158182	160400	2219	+	0	NA	promoter-TSS (YBL032W_mRNA)	promoter-TSS (YBL034C)	402	YBL033C_mRNA		YBL033C
Day0_0_peak_79;Day10_0_peak_101;Day28_0_peak_101;Day3_0_peak_96;Day7_0_peak_83	92	chrII	164123	165838	1716	+	0	NA	promoter-TSS (YBL029C-A_mRNA)	promoter-TSS (YBL030C)	-208	YBL029C-A_mRNA		YBL029C-A
Day10_0_peak_102	93	chrII	166803	167022	220	+	0	NA	TTS (YBL028C_mRNA)	TTS (YBL028C)	778	YBL029W_mRNA		YBL029W
Day0_0_peak_80;Day10_0_peak_103;Day28_0_peak_102;Day3_0_peak_97;Day7_0_peak_84	94	chrII	167921	168555	635	+	0	NA	promoter-TSS (YBL027W_mRNA)	promoter-TSS (YBL028C)	-185	YBL027W_mRNA		YBL027W
Day0_0_peak_81;Day10_0_peak_104;Day10_0_peak_105;Day28_0_peak_103;Day28_0_peak_104;Day3_0_peak_98;Day3_0_peak_99;Day7_0_peak_85;Day7_0_peak_86	95	chrII	170049	172159	2111	+	0	NA	promoter-TSS (YBL025W_mRNA)	promoter-TSS (YBL025W)	-377	YBL025W_mRNA		YBL025W
Day10_0_peak_106	96	chrII	172385	172593	209	+	0	NA	promoter-TSS (YBL024W_mRNA)	promoter-TSS (YBL024W)	-45	YBL024W_mRNA		YBL024W
Day0_0_peak_82;Day10_0_peak_107;Day28_0_peak_105;Day3_0_peak_100;Day7_0_peak_87	97	chrII	177115	178751	1637	+	0	NA	promoter-TSS (YBL023C_mRNA)	promoter-TSS (YBL023C)	-407	YBL023C_mRNA		YBL023C
Day0_0_peak_83;Day10_0_peak_108;Day28_0_peak_106;Day3_0_peak_101;Day7_0_peak_88	98	chrII	181088	182597	1510	+	0	NA	promoter-TSS (YBL020W_mRNA)	promoter-TSS (YBL022C)	252	YBL021C_mRNA		YBL021C
Day0_0_peak_84;Day10_0_peak_109;Day28_0_peak_107;Day3_0_peak_102;Day7_0_peak_89	99	chrII	186146	187191	1046	+	0	NA	promoter-TSS (YBL018C_mRNA)	promoter-TSS (YBL018C)	-194	YBL018C_mRNA		YBL018C
Day0_0_peak_85;Day10_0_peak_110;Day28_0_peak_108;Day3_0_peak_103;Day7_0_peak_90	100	chrII	191726	192549	824	+	0	NA	promoter-TSS (YBL017C_mRNA)	promoter-TSS (YBL017C)	-314	YBL016W_mRNA		YBL016W
Day0_0_peak_86;Day10_0_peak_111;Day28_0_peak_109;Day3_0_peak_104;Day7_0_peak_91	101	chrII	192962	194700	1739	+	0	NA	promoter-TSS (YBL015W_mRNA)	promoter-TSS (YBL015W)	-291	YBL015W_mRNA		YBL015W
Day0_0_peak_87;Day10_0_peak_112;Day28_0_peak_110;Day3_0_peak_105;Day7_0_peak_92	102	chrII	195920	196281	362	+	0	NA	TTS (YBL015W_mRNA)	TTS (YBL015W)	-1394	tI(AAU)B_tRNA		tI(AAU)B
Day0_0_peak_88;Day10_0_peak_113;Day28_0_peak_111;Day3_0_peak_106;Day7_0_peak_93	103	chrII	197390	197759	370	+	0	NA	promoter-TSS (tI(AAU)B_tRNA)	Intergenic	80	tI(AAU)B_tRNA		tI(AAU)B
Day0_0_peak_89;Day10_0_peak_114;Day28_0_peak_112;Day3_0_peak_107;Day7_0_peak_94	104	chrII	201648	203904	2257	+	0	NA	promoter-TSS (YBL011W_mRNA)	promoter-TSS (YBL011W)	720	YBL013W_mRNA		YBL013W
Day10_0_peak_115	105	chrII	206835	207078	244	+	0	NA	promoter-TSS (YBL010C_mRNA)	promoter-TSS (YBL010C)	-7	YBL010C_mRNA		YBL010C
Day10_0_peak_116;Day28_0_peak_113	106	chrII	209427	210021	595	+	0	NA	promoter-TSS (YBL008W_mRNA)	promoter-TSS (YBL008W)	71	YBL008W_mRNA		YBL008W
Day0_0_peak_90;Day10_0_peak_117;Day28_0_peak_114	107	chrII	212377	213648	1272	+	0	NA	TTS (YBL008W_mRNA)	TTS (YBL008W)	3354	YBL007C_mRNA		YBL007C
Day0_0_peak_91;Day10_0_peak_118;Day28_0_peak_115;Day3_0_peak_108;Day7_0_peak_95	108	chrII	215746	217688	1943	+	0	NA	promoter-TSS (YBL007C_mRNA)	promoter-TSS (YBL007C)	6	YBL006W-A_mRNA		YBL006W-A
Day0_0_peak_92;Day10_0_peak_119;Day28_0_peak_116;Day3_0_peak_109;Day7_0_peak_96	109	chrII	220298	221070	773	+	0	NA	promoter-TSS (YBL005W-A)	promoter-TSS (YBL005W-B)	-646	YBL005W-A	852279	YBL005W-A		NM_001180047		YBL005W-A	-	gag protein	protein-coding
Day0_0_peak_93;Day10_0_peak_120;Day28_0_peak_117;Day3_0_peak_110;Day7_0_peak_97	110	chrII	226848	227534	687	+	0	NA	promoter-TSS (YBL004W_mRNA)	promoter-TSS (YBL004W)	116	tS(AGA)B_tRNA		tS(AGA)B
Day10_0_peak_121	111	chrII	234232	234585	354	+	0	NA	TTS (YBL003C_mRNA)	TTS (YBL003C)	1384	YBL003C_mRNA		YBL003C
Day0_0_peak_94;Day10_0_peak_122;Day28_0_peak_118;Day28_0_peak_119;Day3_0_peak_111;Day3_0_peak_112;Day7_0_peak_98;Day7_0_peak_99	112	chrII	235251	239002	3752	+	0	NA	TTS (YBL002W_mRNA)	TTS (YBL002W)	341	YBL001C_mRNA		YBL001C
Day0_0_peak_95;Day10_0_peak_123;Day28_0_peak_120;Day3_0_peak_113;Day3_0_peak_114;Day7_0_peak_100	113	chrII	241284	243079	1796	+	0	NA	promoter-TSS (YBR001C_mRNA)	promoter-TSS (YBR001C)	387	YBR002C_mRNA		YBR002C
Day0_0_peak_96;Day10_0_peak_124;Day28_0_peak_121;Day3_0_peak_115;Day7_0_peak_101	114	chrII	245482	248088	2607	+	0	NA	promoter-TSS (YBR006W_mRNA)	promoter-TSS (YBR006W)	-225	YBR006W_mRNA		YBR006W
Day0_0_peak_97;Day10_0_peak_125	115	chrII	248676	249202	527	+	0	NA	TTS (YBR006W_mRNA)	TTS (YBR006W)	1929	YBR006W_mRNA		YBR006W
Day0_0_peak_98;Day10_0_peak_126;Day28_0_peak_122;Day3_0_peak_116;Day7_0_peak_102	116	chrII	250875	251684	810	+	0	NA	promoter-TSS (YBR007C_mRNA)	promoter-TSS (YBR007C)	-263	YBR007C_mRNA		YBR007C
Day0_0_peak_99;Day10_0_peak_127;Day10_0_peak_128;Day28_0_peak_123;Day28_0_peak_124;Day28_0_peak_125;Day28_0_peak_126;Day3_0_peak_117;Day3_0_peak_118;Day3_0_peak_119;Day7_0_peak_103	117	chrII	254437	258552	4116	+	0	NA	promoter-TSS (YBR009C_mRNA)	promoter-TSS (YBR009C)	163	YBR010W_mRNA		YBR010W
Day0_0_peak_100;Day10_0_peak_129;Day10_0_peak_130;Day28_0_peak_127;Day28_0_peak_128;Day3_0_peak_120;Day3_0_peak_121;Day7_0_peak_104	118	chrII	266406	267775	1370	+	0	NA	TTS (YBR015C_mRNA)	TTS (YBR015C)	246	YBR014C_mRNA		YBR014C
Day0_0_peak_101;Day10_0_peak_131;Day28_0_peak_129;Day3_0_peak_122;Day7_0_peak_105	119	chrII	269107	271162	2056	+	0	NA	promoter-TSS (YBR015C_mRNA)	promoter-TSS (YBR015C)	-113	YBR016W_mRNA		YBR016W
Day10_0_peak_132;Day28_0_peak_130	120	chrII	273633	273957	325	+	0	NA	promoter-TSS (YBR017C_mRNA)	promoter-TSS (YBR017C)	-92	YBR017C_mRNA		YBR017C
Day0_0_peak_102;Day10_0_peak_133;Day10_0_peak_134;Day28_0_peak_131;Day28_0_peak_132;Day3_0_peak_123;Day3_0_peak_124;Day7_0_peak_106;Day7_0_peak_107	121	chrII	275380	277089	1710	+	0	NA	promoter-TSS (YBR018C_mRNA)	promoter-TSS (YBR018C)	-707	YBR018C_mRNA		YBR018C
Day0_0_peak_103;Day10_0_peak_135;Day28_0_peak_133;Day3_0_peak_125;Day7_0_peak_108	122	chrII	278332	279025	694	+	0	NA	promoter-TSS (YBR019C_mRNA)	promoter-TSS (YBR019C)	-326	YBR019C_mRNA		YBR019C
Day0_0_peak_104;Day10_0_peak_136;Day28_0_peak_134;Day3_0_peak_126;Day7_0_peak_109	123	chrII	280791	281565	775	+	0	NA	promoter-TSS (YBR021W_mRNA)	promoter-TSS (YBR021W)	-265	YBR021W_mRNA		YBR021W
Day0_0_peak_105;Day10_0_peak_137;Day28_0_peak_135;Day3_0_peak_127;Day7_0_peak_110;Day7_0_peak_111	124	chrII	282796	284067	1272	+	0	NA	promoter-TSS (YBR022W_mRNA)	promoter-TSS (YBR022W)	-307	YBR022W_mRNA		YBR022W
Day0_0_peak_106;Day10_0_peak_138;Day28_0_peak_136;Day28_0_peak_137;Day3_0_peak_128;Day3_0_peak_129;Day7_0_peak_112	125	chrII	287770	289654	1885	+	0	NA	promoter-TSS (YBR024W_mRNA)	promoter-TSS (YBR023C)	-733	YBR024W_mRNA		YBR024W
Day0_0_peak_107;Day10_0_peak_139;Day28_0_peak_138	126	chrII	290067	290637	571	+	0	NA	TTS (YBR024W_mRNA)	TTS (YBR024W)	907	YBR024W_mRNA		YBR024W
Day0_0_peak_108;Day10_0_peak_140;Day28_0_peak_139;Day3_0_peak_130;Day7_0_peak_113	127	chrII	291672	292797	1126	+	0	NA	promoter-TSS (YBR025C_mRNA)	promoter-TSS (YBR025C)	-369	YBR025C_mRNA		YBR025C
Day0_0_peak_109;Day10_0_peak_141;Day28_0_peak_140;Day3_0_peak_131;Day7_0_peak_114	128	chrII	293708	294390	683	+	0	NA	promoter-TSS (YBR026C_mRNA)	promoter-TSS (YBR026C)	-30	YBR026C_mRNA		YBR026C
Day0_0_peak_110;Day10_0_peak_142;Day28_0_peak_141;Day3_0_peak_132;Day7_0_peak_115	129	chrII	297479	298225	747	+	0	NA	promoter-TSS (YBR030W_mRNA)	promoter-TSS (YBR029C)	-110	YBR029C_mRNA		YBR029C
Day0_0_peak_111;Day10_0_peak_143;Day28_0_peak_142;Day3_0_peak_133;Day7_0_peak_116	130	chrII	299718	300273	556	+	0	NA	promoter-TSS (YBR031W_mRNA)	promoter-TSS (YBR031W)	-171	YBR031W_mRNA		YBR031W
Day0_0_peak_112;Day10_0_peak_144;Day28_0_peak_143;Day3_0_peak_134;Day7_0_peak_117	131	chrII	301148	302675	1528	+	0	NA	promoter-TSS (YBR033W_mRNA)	promoter-TSS (YBR033W)	-33	YBR033W_mRNA		YBR033W
Day28_0_peak_144	132	chrII	304330	304532	203	+	0	NA	TTS (YBR034C_mRNA)	TTS (YBR034C)	1545	YBR034C_mRNA		YBR034C
Day0_0_peak_113;Day10_0_peak_145;Day28_0_peak_145;Day28_0_peak_146;Day3_0_peak_135;Day3_0_peak_136;Day7_0_peak_118	133	chrII	305729	308172	2444	+	0	NA	promoter-TSS (YBR035C_mRNA)	promoter-TSS (YBR034C)	5	YBR035C_mRNA		YBR035C
Day0_0_peak_114;Day10_0_peak_146;Day10_0_peak_147;Day28_0_peak_147;Day28_0_peak_148;Day3_0_peak_137;Day3_0_peak_138;Day7_0_peak_119	134	chrII	310017	312400	2384	+	0	NA	promoter-TSS (YBR038W_mRNA)	promoter-TSS (YBR036C)	244	YBR037C_mRNA		YBR037C
Day0_0_peak_115;Day10_0_peak_148;Day28_0_peak_149;Day3_0_peak_139;Day7_0_peak_120	135	chrII	315010	315654	645	+	0	NA	promoter-TSS (YBR039W_mRNA)	promoter-TSS (YBR039W)	-243	YBR039W_mRNA		YBR039W
Day10_0_peak_149;Day7_0_peak_121	136	chrII	321537	322141	605	+	0	NA	promoter-TSS (YBR042C_mRNA)	promoter-TSS (YBR042C)	-230	YBR042C_mRNA		YBR042C
Day0_0_peak_116;Day10_0_peak_150;Day28_0_peak_150;Day3_0_peak_140;Day7_0_peak_122	137	chrII	323808	324586	779	+	0	NA	promoter-TSS (YBR043C_mRNA)	promoter-TSS (YBR043C)	-252	YBR043C_mRNA		YBR043C
Day0_0_peak_117;Day10_0_peak_151;Day28_0_peak_151;Day3_0_peak_141;Day7_0_peak_123	138	chrII	325611	327448	1838	+	0	NA	promoter-TSS (YBR044C_mRNA)	promoter-TSS (YBR044C)	336	tV(UAC)B_tRNA		tV(UAC)B
Day3_0_peak_142;Day7_0_peak_124	139	chrII	329667	330001	335	+	0	NA	TTS (YBR046C_mRNA)	TTS (YBR046C)	258	YBR045C_mRNA		YBR045C
Day0_0_peak_118;Day10_0_peak_152;Day28_0_peak_152;Day28_0_peak_153;Day3_0_peak_143;Day3_0_peak_144;Day7_0_peak_125	140	chrII	331178	332951	1774	+	0	NA	promoter-TSS (YBR046C_mRNA)	promoter-TSS (YBR046C)	231	YBR047W_mRNA		YBR047W
Day0_0_peak_119;Day10_0_peak_153;Day28_0_peak_154;Day3_0_peak_145;Day7_0_peak_126	141	chrII	336649	337709	1061	+	0	NA	promoter-TSS (YBR049C_mRNA)	promoter-TSS (YBR049C)	-361	YBR049C_mRNA		YBR049C
Day0_0_peak_120;Day10_0_peak_154;Day28_0_peak_155;Day3_0_peak_146;Day7_0_peak_127	142	chrII	338077	339681	1605	+	0	NA	promoter-TSS (YBR050C_mRNA)	promoter-TSS (YBR050C)	473	YBR052C_mRNA		YBR052C
Day0_0_peak_121;Day10_0_peak_155;Day28_0_peak_156;Day3_0_peak_147;Day7_0_peak_128	143	chrII	340673	342519	1847	+	0	NA	promoter-TSS (YBR053C_mRNA)	promoter-TSS (YBR053C)	-845	YBR053C_mRNA		YBR053C
Day10_0_peak_156;Day28_0_peak_157	144	chrII	344062	344463	402	+	0	NA	TTS (YBR055C_mRNA)	TTS (YBR054W)	1161	YBR054W_mRNA		YBR054W
Day0_0_peak_122;Day10_0_peak_157;Day28_0_peak_158;Day3_0_peak_148;Day7_0_peak_129	145	chrII	347135	348106	972	+	0	NA	promoter-TSS (YBR056W_mRNA)	promoter-TSS (YBR055C)	17	tL(UAA)B2_tRNA		tL(UAA)B2
Day0_0_peak_123;Day10_0_peak_158;Day28_0_peak_159;Day28_0_peak_160;Day3_0_peak_149;Day7_0_peak_130	146	chrII	349501	351799	2299	+	0	NA	promoter-TSS (YBR056W-A_mRNA)	promoter-TSS (YBR056W-A)	-177	tQ(UUG)B_tRNA		tQ(UUG)B
Day0_0_peak_124;Day10_0_peak_159;Day28_0_peak_161;Day3_0_peak_150;Day7_0_peak_131	147	chrII	355931	357223	1293	+	0	NA	promoter-TSS (YBR058C_mRNA)	promoter-TSS (YBR058C)	-11	YBR058C-A_mRNA		YBR058C-A
Day0_0_peak_125;Day10_0_peak_160;Day28_0_peak_162;Day3_0_peak_151;Day7_0_peak_132	148	chrII	360083	361034	952	+	0	NA	promoter-TSS (YBR059C_mRNA)	promoter-TSS (YBR059C)	-371	YBR059C_mRNA		YBR059C
Day0_0_peak_126;Day10_0_peak_161;Day28_0_peak_163;Day3_0_peak_152;Day7_0_peak_133	149	chrII	362293	362982	690	+	0	NA	promoter-TSS (YBR060C_mRNA)	promoter-TSS (YBR060C)	-123	YBR060C_mRNA		YBR060C
Day0_0_peak_127;Day10_0_peak_162	150	chrII	365420	365838	419	+	0	NA	promoter-TSS (YBR061C_mRNA)	promoter-TSS (YBR061C)	90	YBR061C_mRNA		YBR061C
Day0_0_peak_128;Day10_0_peak_163;Day10_0_peak_164;Day28_0_peak_164;Day28_0_peak_165;Day3_0_peak_153;Day3_0_peak_154;Day7_0_peak_134;Day7_0_peak_135	151	chrII	369625	371826	2202	+	0	NA	promoter-TSS (YBR066C_mRNA)	promoter-TSS (YBR066C)	-26	YBR066C_mRNA		YBR066C
Day0_0_peak_129;Day10_0_peak_165;Day28_0_peak_166;Day3_0_peak_155;Day7_0_peak_136	152	chrII	372669	373940	1272	+	0	NA	promoter-TSS (YBR067C_mRNA)	promoter-TSS (YBR067C)	-569	YBR067C_mRNA		YBR067C
Day0_0_peak_130;Day10_0_peak_166;Day28_0_peak_167;Day3_0_peak_156;Day7_0_peak_137	153	chrII	375804	376314	511	+	0	NA	promoter-TSS (YBR068C_mRNA)	promoter-TSS (YBR068C)	-369	YBR068C_mRNA		YBR068C
Day0_0_peak_131;Day10_0_peak_167;Day28_0_peak_168;Day3_0_peak_157;Day7_0_peak_138	154	chrII	378493	379447	955	+	0	NA	promoter-TSS (YBR069C_mRNA)	promoter-TSS (YBR069C)	-537	YBR069C_mRNA		YBR069C
Day0_0_peak_132;Day10_0_peak_168;Day10_0_peak_169;Day28_0_peak_169;Day28_0_peak_170;Day3_0_peak_158;Day3_0_peak_159;Day7_0_peak_139	155	chrII	379837	382298	2462	+	0	NA	promoter-TSS (YBR072W_mRNA)	promoter-TSS (YBR072W)	656	YBR071W_mRNA		YBR071W
Day0_0_peak_133;Day10_0_peak_170;Day28_0_peak_171;Day3_0_peak_160;Day7_0_peak_140	156	chrII	382608	383246	639	+	0	NA	promoter-TSS (YBR073W_mRNA)	promoter-TSS (YBR072C-A)	94	YBR072C-A_mRNA		YBR072C-A
Day10_0_peak_171;Day28_0_peak_172	157	chrII	385804	386159	356	+	0	NA	promoter-TSS (YBR074W_mRNA)	promoter-TSS (YBR074W)	-305	YBR074W_mRNA		YBR074W
Day10_0_peak_172	158	chrII	389827	390079	253	+	0	NA	promoter-TSS (YBR076W_mRNA)	promoter-TSS (YBR076W)	-274	YBR076W_mRNA		YBR076W
Day0_0_peak_134;Day10_0_peak_173;Day28_0_peak_173;Day3_0_peak_161;Day7_0_peak_141	159	chrII	391141	393436	2296	+	0	NA	promoter-TSS (YBR078W_mRNA)	promoter-TSS (YBR076C-A)	5	YBR077C_mRNA		YBR077C
Day10_0_peak_174;Day28_0_peak_174	160	chrII	395377	395671	295	+	0	NA	TTS (YBR078W_mRNA)	TTS (YBR078W)	2401	YBR078W_mRNA		YBR078W
Day10_0_peak_175;Day28_0_peak_175;Day3_0_peak_162	161	chrII	398192	398716	525	+	0	NA	promoter-TSS (YBR079C_mRNA)	promoter-TSS (YBR079C)	-177	YBR079C_mRNA		YBR079C
Day0_0_peak_135;Day10_0_peak_176;Day28_0_peak_176;Day3_0_peak_163;Day7_0_peak_142	162	chrII	400607	401513	907	+	0	NA	promoter-TSS (YBR080C_mRNA)	promoter-TSS (YBR080C)	-170	YBR080C_mRNA		YBR080C
Day0_0_peak_136;Day10_0_peak_177;Day10_0_peak_178;Day28_0_peak_177;Day28_0_peak_178;Day3_0_peak_164;Day3_0_peak_165;Day7_0_peak_143;Day7_0_peak_144	163	chrII	405438	409363	3926	+	0	NA	promoter-TSS (YBR082C_mRNA)	promoter-TSS (YBR082C)	-231	YBR082C_mRNA		YBR082C
Day10_0_peak_179;Day28_0_peak_179;Day3_0_peak_166;Day7_0_peak_145	164	chrII	410495	411108	614	+	0	NA	promoter-TSS (YBR084W_mRNA)	promoter-TSS (YBR084W)	-253	YBR084W_mRNA		YBR084W
Day10_0_peak_180;Day28_0_peak_180	165	chrII	413653	414042	390	+	0	NA	TTS (YBR084C-A_mRNA)	TTS (YBR084C-A)	1414	YBR084C-A_mRNA		YBR084C-A
Day0_0_peak_137;Day10_0_peak_181;Day28_0_peak_181;Day3_0_peak_167;Day7_0_peak_146	166	chrII	415179	415860	682	+	0	NA	promoter-TSS (YBR084C-A_mRNA)	promoter-TSS (YBR084C-A)	-258	YBR084C-A_mRNA		YBR084C-A
Day0_0_peak_138;Day10_0_peak_182;Day10_0_peak_183;Day28_0_peak_182;Day28_0_peak_183;Day3_0_peak_168;Day3_0_peak_169;Day7_0_peak_147;Day7_0_peak_148	167	chrII	418161	420445	2285	+	0	NA	promoter-TSS (YBR085C-A_mRNA)	promoter-TSS (YBR085C-A)	-139	YBR085C-A_mRNA		YBR085C-A
Day0_0_peak_139;Day10_0_peak_184;Day28_0_peak_184;Day3_0_peak_170;Day7_0_peak_149	168	chrII	423341	423709	369	+	0	NA	promoter-TSS (YBR086C_mRNA)	promoter-TSS (YBR086C)	-240	YBR087W_mRNA		YBR087W
Day0_0_peak_140;Day10_0_peak_185;Day28_0_peak_185;Day3_0_peak_171;Day7_0_peak_150	169	chrII	425554	427994	2441	+	0	NA	promoter-TSS (YBR089C-A_mRNA)	promoter-TSS (YBR089C-A)	284	YBR090C_mRNA		YBR090C
Day0_0_peak_141;Day10_0_peak_186;Day28_0_peak_186;Day3_0_peak_172;Day7_0_peak_151	170	chrII	428913	429826	914	+	0	NA	promoter-TSS (YBR092C_mRNA)	promoter-TSS (YBR092C)	-268	YBR092C_mRNA		YBR092C
Day0_0_peak_142;Day10_0_peak_187;Day28_0_peak_187;Day3_0_peak_173;Day7_0_peak_152	171	chrII	431104	432095	992	+	0	NA	promoter-TSS (YBR093C_mRNA)	promoter-TSS (YBR093C)	-437	YBR094W_mRNA		YBR094W
Day0_0_peak_143;Day10_0_peak_188;Day28_0_peak_188;Day3_0_peak_174;Day7_0_peak_153	172	chrII	435422	436229	808	+	0	NA	promoter-TSS (YBR095C_mRNA)	promoter-TSS (YBR095C)	-127	YBR095C_mRNA		YBR095C
Day0_0_peak_144;Day10_0_peak_189;Day3_0_peak_175;Day7_0_peak_154	173	chrII	441266	441779	514	+	0	NA	promoter-TSS (YBR098W_mRNA)	promoter-TSS (YBR098W)	7	YBR098W_mRNA		YBR098W
Day0_0_peak_145;Day10_0_peak_190;Day28_0_peak_189;Day3_0_peak_176;Day7_0_peak_155	174	chrII	444417	445256	840	+	0	NA	promoter-TSS (YBR101C_mRNA)	promoter-TSS (YBR101C)	-143	YBR101C_mRNA		YBR101C
Day0_0_peak_146;Day10_0_peak_191;Day28_0_peak_190;Day3_0_peak_177;Day7_0_peak_156	175	chrII	447219	447791	573	+	0	NA	promoter-TSS (YBR102C_mRNA)	promoter-TSS (YBR102C)	-182	YBR102C_mRNA		YBR102C
Day0_0_peak_147;Day10_0_peak_192;Day28_0_peak_191;Day3_0_peak_178;Day7_0_peak_157	176	chrII	448852	449668	817	+	0	NA	promoter-TSS (YBR104W_mRNA)	promoter-TSS (YBR104W)	203	YBR103C-A_mRNA		YBR103C-A
Day0_0_peak_148;Day10_0_peak_193;Day28_0_peak_192;Day3_0_peak_179;Day7_0_peak_158	177	chrII	451489	453726	2238	+	0	NA	promoter-TSS (YBR106W_mRNA)	promoter-TSS (YBR105C)	-51	YBR106W_mRNA		YBR106W
Day0_0_peak_149;Day10_0_peak_194;Day28_0_peak_193;Day3_0_peak_180;Day7_0_peak_159	178	chrII	454255	455239	985	+	0	NA	promoter-TSS (YBR107C_mRNA)	promoter-TSS (YBR107C)	-75	YBR108W_mRNA		YBR108W
Day10_0_peak_195;Day28_0_peak_194;Day3_0_peak_181	179	chrII	455557	456139	583	+	0	NA	exon (YBR108W_mRNA, exon 1 of 1)	exon (YBR108W, exon 1 of 1)	1026	YBR108W_mRNA		YBR108W
Day0_0_peak_150;Day10_0_peak_196;Day28_0_peak_195;Day3_0_peak_182;Day7_0_peak_160	180	chrII	457959	459097	1139	+	0	NA	promoter-TSS (YBR109W-A_mRNA)	promoter-TSS (YBR109C)	-80	YBR109W-A_mRNA		YBR109W-A
Day0_0_peak_151;Day10_0_peak_197;Day28_0_peak_196	181	chrII	460584	460966	383	+	0	NA	TTS (YBR111C_mRNA)	TTS (YBR110W)	1098	YBR111C_mRNA		YBR111C
Day0_0_peak_152;Day10_0_peak_198;Day28_0_peak_197;Day3_0_peak_183;Day7_0_peak_161	182	chrII	461541	462272	732	+	0	NA	promoter-TSS (YBR111W-A_mRNA)	promoter-TSS (YBR111C)	-33	YBR111C_mRNA		YBR111C
Day0_0_peak_153;Day10_0_peak_199;Day28_0_peak_198;Day3_0_peak_184;Day7_0_peak_162	183	chrII	465744	467514	1771	+	0	NA	promoter-TSS (YBR114W_mRNA)	promoter-TSS (YBR112C)	-619	YBR114W_mRNA		YBR114W
Day0_0_peak_154;Day10_0_peak_200;Day10_0_peak_201;Day28_0_peak_199;Day28_0_peak_200;Day3_0_peak_185;Day3_0_peak_186;Day7_0_peak_163	184	chrII	473779	477768	3990	+	0	NA	exon (YBR117C_mRNA, exon 1 of 1)	exon (YBR117C, exon 1 of 1)	664	YBR117C_mRNA		YBR117C
Day0_0_peak_155;Day10_0_peak_202	185	chrII	479040	479261	222	+	0	NA	promoter-TSS (YBR119W_mRNA)	promoter-TSS (YBR119W)	-188	YBR119W_mRNA		YBR119W
Day10_0_peak_203;Day28_0_peak_201	186	chrII	480896	481302	407	+	0	NA	promoter-TSS (YBR120C_mRNA)	promoter-TSS (YBR120C)	-176	YBR120C_mRNA		YBR120C
Day0_0_peak_156;Day10_0_peak_204;Day28_0_peak_202;Day28_0_peak_203;Day3_0_peak_187;Day3_0_peak_188;Day7_0_peak_164	187	chrII	483212	485036	1825	+	0	NA	promoter-TSS (YBR121C_mRNA)	promoter-TSS (YBR121C)	379	YBR122C_mRNA		YBR122C
Day10_0_peak_205;Day28_0_peak_204;Day3_0_peak_189;Day7_0_peak_165	188	chrII	486599	486864	266	+	0	NA	promoter-TSS (YBR123C_mRNA)	promoter-TSS (YBR123C)	-40	YBR123C_mRNA		YBR123C
Day0_0_peak_157;Day10_0_peak_206;Day10_0_peak_207;Day28_0_peak_205;Day28_0_peak_206;Day3_0_peak_190;Day3_0_peak_191;Day7_0_peak_166	189	chrII	488262	491548	3287	+	0	NA	promoter-TSS (YBR126W-A_mRNA)	promoter-TSS (YBR126W-A)	487	YBR126C_mRNA		YBR126C
Day0_0_peak_158;Day10_0_peak_208;Day28_0_peak_207;Day3_0_peak_192;Day7_0_peak_167	190	chrII	492719	493262	544	+	0	NA	promoter-TSS (YBR127C_mRNA)	promoter-TSS (YBR127C)	-168	YBR127C_mRNA		YBR127C
Day10_0_peak_209;Day28_0_peak_208;Day3_0_peak_193;Day7_0_peak_168	191	chrII	495189	495731	543	+	0	NA	promoter-TSS (YBR129C_mRNA)	promoter-TSS (YBR129C)	-121	YBR129C_mRNA		YBR129C
Day10_0_peak_210;Day3_0_peak_194	192	chrII	496849	497237	389	+	0	NA	promoter-TSS (YBR131W_mRNA)	promoter-TSS (YBR130C)	-120	YBR131W_mRNA		YBR131W
Day0_0_peak_159;Day10_0_peak_211;Day28_0_peak_209;Day3_0_peak_195;Day7_0_peak_169	193	chrII	501090	502342	1253	+	0	NA	promoter-TSS (YBR132C_mRNA)	promoter-TSS (YBR132C)	-274	YBR132C_mRNA		YBR132C
Day0_0_peak_160;Day10_0_peak_212;Day28_0_peak_210;Day3_0_peak_196;Day7_0_peak_170	194	chrII	504080	505787	1708	+	0	NA	promoter-TSS (YBR135W_mRNA)	promoter-TSS (YBR133C)	79	YBR135W_mRNA		YBR135W
Day0_0_peak_161;Day10_0_peak_213;Day28_0_peak_211;Day3_0_peak_197;Day7_0_peak_171	195	chrII	512275	513429	1155	+	0	NA	promoter-TSS (YBR137W_mRNA)	promoter-TSS (YBR137W)	-192	YBR137W_mRNA		YBR137W
Day0_0_peak_162;Day10_0_peak_214;Day28_0_peak_212;Day3_0_peak_198;Day7_0_peak_172	196	chrII	515289	515919	631	+	0	NA	promoter-TSS (YBR138C_mRNA)	promoter-TSS (YBR138C)	-60	YBR139W_mRNA		YBR139W
Day0_0_peak_163;Day10_0_peak_215	197	chrII	516935	517559	625	+	0	NA	TTS (YBR140C_mRNA)	TTS (YBR139W)	1583	YBR139W_mRNA		YBR139W
Day0_0_peak_164;Day10_0_peak_216;Day28_0_peak_213;Day3_0_peak_199;Day7_0_peak_173	198	chrII	526760	527411	652	+	0	NA	promoter-TSS (YBR141W-A_mRNA)	promoter-TSS (YBR140C)	-82	YBR141W-A_mRNA		YBR141W-A
Day10_0_peak_217;Day28_0_peak_214	199	chrII	527795	528254	460	+	0	NA	promoter-TSS (YBR142W_mRNA)	promoter-TSS (YBR141C)	14	YBR141C_mRNA		YBR141C
Day0_0_peak_165;Day10_0_peak_218;Day10_0_peak_219;Day28_0_peak_215;Day28_0_peak_216;Day3_0_peak_200;Day3_0_peak_201;Day7_0_peak_174	200	chrII	532134	534128	1995	+	0	NA	promoter-TSS (YBR145W_mRNA)	promoter-TSS (YBR143C)	418	YBR144C_mRNA		YBR144C
Day0_0_peak_166;Day10_0_peak_220;Day28_0_peak_217;Day3_0_peak_202;Day7_0_peak_175	201	chrII	534673	535366	694	+	0	NA	promoter-TSS (YBR146W_mRNA)	promoter-TSS (YBR146W)	-241	YBR146W_mRNA		YBR146W
Day0_0_peak_167;Day10_0_peak_221;Day28_0_peak_218;Day3_0_peak_203;Day7_0_peak_176	202	chrII	535963	536586	624	+	0	NA	promoter-TSS (YBR147W_mRNA)	promoter-TSS (YBR147W)	-301	YBR147W_mRNA		YBR147W
Day0_0_peak_168;Day10_0_peak_222;Day28_0_peak_219;Day3_0_peak_204;Day7_0_peak_177	203	chrII	537222	537980	759	+	0	NA	promoter-TSS (YBR148W_mRNA)	promoter-TSS (YBR148W)	-275	YBR148W_mRNA		YBR148W
Day0_0_peak_169;Day10_0_peak_223;Day28_0_peak_220;Day3_0_peak_205;Day7_0_peak_178	204	chrII	539395	540471	1077	+	0	NA	promoter-TSS (YBR149W_mRNA)	promoter-TSS (YBR149W)	-54	YBR149W_mRNA		YBR149W
Day0_0_peak_170	205	chrII	540899	541406	508	+	0	NA	TTS (YBR149W_mRNA)	TTS (YBR149W)	1165	YBR149W_mRNA		YBR149W
Day0_0_peak_171;Day10_0_peak_224;Day28_0_peak_221;Day3_0_peak_206;Day7_0_peak_179	206	chrII	544243	545277	1035	+	0	NA	promoter-TSS (YBR151W_mRNA)	promoter-TSS (YBR150C)	-267	YBR150C_mRNA		YBR150C
Day0_0_peak_172;Day10_0_peak_225;Day28_0_peak_222;Day3_0_peak_207;Day7_0_peak_180	207	chrII	547203	548060	858	+	0	NA	TTS (YBR152W_mRNA)	TTS (YBR152W)	171	YBR153W_mRNA		YBR153W
Day0_0_peak_173;Day10_0_peak_226;Day28_0_peak_223;Day3_0_peak_208;Day7_0_peak_181	208	chrII	549135	549855	721	+	0	NA	promoter-TSS (YBR154C_mRNA)	promoter-TSS (YBR154C)	-276	YBR155W_mRNA		YBR155W
Day0_0_peak_174;Day10_0_peak_227;Day28_0_peak_224;Day3_0_peak_209;Day7_0_peak_182	209	chrII	554233	556255	2023	+	0	NA	promoter-TSS (YBR157C_mRNA)	promoter-TSS (YBR157C)	-934	YBR157C_mRNA		YBR157C
Day0_0_peak_175;Day10_0_peak_228;Day28_0_peak_225;Day3_0_peak_210;Day7_0_peak_183	210	chrII	560444	561865	1422	+	0	NA	promoter-TSS (YBR161W_mRNA)	promoter-TSS (YBR161W)	-480	YBR161W_mRNA		YBR161W
Day0_0_peak_176;Day10_0_peak_229;Day28_0_peak_226;Day3_0_peak_211;Day7_0_peak_184	211	chrII	564612	565963	1352	+	0	NA	promoter-TSS (YBR162C_mRNA)	promoter-TSS (YBR162C)	56	YBR162W-A_mRNA		YBR162W-A
Day0_0_peak_177;Day10_0_peak_230;Day28_0_peak_227;Day3_0_peak_212;Day7_0_peak_185	212	chrII	568426	569121	696	+	0	NA	promoter-TSS (YBR164C_mRNA)	promoter-TSS (YBR164C)	-79	YBR165W_mRNA		YBR165W
Day0_0_peak_178;Day10_0_peak_231;Day28_0_peak_228;Day3_0_peak_213;Day7_0_peak_186	213	chrII	570908	571969	1062	+	0	NA	promoter-TSS (YBR166C_mRNA)	promoter-TSS (YBR166C)	-238	YBR166C_mRNA		YBR166C
Day0_0_peak_179;Day10_0_peak_232;Day28_0_peak_229;Day3_0_peak_214;Day7_0_peak_187	214	chrII	575805	576689	885	+	0	NA	promoter-TSS (YBR169C_mRNA)	promoter-TSS (YBR169C)	-251	YBR169C_mRNA		YBR169C
Day0_0_peak_180;Day10_0_peak_233;Day28_0_peak_230;Day3_0_peak_215;Day7_0_peak_188	215	chrII	577647	578481	835	+	0	NA	promoter-TSS (YBR170C_mRNA)	promoter-TSS (YBR170C)	22	YBR170C_mRNA		YBR170C
Day0_0_peak_181;Day10_0_peak_234;Day28_0_peak_231;Day3_0_peak_216;Day7_0_peak_189	216	chrII	581183	582985	1803	+	0	NA	promoter-TSS (YBR172C_mRNA)	promoter-TSS (YBR172C)	88	YBR173C_mRNA		YBR173C
Day0_0_peak_182;Day10_0_peak_235;Day28_0_peak_232;Day3_0_peak_217;Day7_0_peak_190	217	chrII	583335	584713	1379	+	0	NA	TTS (YBR175W_mRNA)	TTS (YBR175W)	304	YBR176W_mRNA		YBR176W
Day0_0_peak_183;Day10_0_peak_236;Day28_0_peak_233;Day3_0_peak_218;Day7_0_peak_191	218	chrII	585855	586711	857	+	0	NA	promoter-TSS (YBR177C_mRNA)	promoter-TSS (YBR177C)	-121	YBR177C_mRNA		YBR177C
Day0_0_peak_184;Day10_0_peak_237;Day28_0_peak_234;Day3_0_peak_219;Day7_0_peak_192	219	chrII	589043	589666	624	+	0	NA	promoter-TSS (YBR180W_mRNA)	promoter-TSS (YBR179C)	-240	YBR179C_mRNA		YBR179C
Day0_0_peak_185;Day10_0_peak_238;Day28_0_peak_235;Day3_0_peak_220	220	chrII	591126	591548	423	+	0	NA	TTS (YBR181C_mRNA)	TTS (YBR181C)	1437	YBR181C_mRNA		YBR181C
Day0_0_peak_186;Day10_0_peak_239;Day28_0_peak_236;Day3_0_peak_221;Day7_0_peak_193	221	chrII	592683	593343	661	+	0	NA	promoter-TSS (YBR181C_mRNA)	promoter-TSS (YBR181C)	-239	YBR181C_mRNA		YBR181C
Day0_0_peak_187;Day10_0_peak_240;Day28_0_peak_237;Day3_0_peak_222;Day7_0_peak_194	222	chrII	594932	597224	2293	+	0	NA	promoter-TSS (YBR183W_mRNA)	promoter-TSS (YBR182C-A)	-37	YBR183W_mRNA		YBR183W
Day0_0_peak_188;Day10_0_peak_241;Day28_0_peak_238;Day3_0_peak_223;Day7_0_peak_195	223	chrII	600021	600455	435	+	0	NA	promoter-TSS (YBR185C_mRNA)	promoter-TSS (YBR185C)	-279	YBR185C_mRNA		YBR185C
Day0_0_peak_189;Day10_0_peak_242;Day28_0_peak_239;Day3_0_peak_224;Day7_0_peak_196	224	chrII	602088	602679	592	+	0	NA	promoter-TSS (YBR187W_mRNA)	promoter-TSS (YBR187W)	-251	YBR187W_mRNA		YBR187W
Day0_0_peak_190;Day10_0_peak_243;Day28_0_peak_240;Day3_0_peak_225;Day7_0_peak_197	225	chrII	603651	604597	947	+	0	NA	promoter-TSS (YBR189W_mRNA)	promoter-TSS (YBR188C)	-17	YBR188C_mRNA		YBR188C
Day0_0_peak_191;Day10_0_peak_244;Day28_0_peak_241;Day3_0_peak_226;Day7_0_peak_198	226	chrII	605665	606397	733	+	0	NA	promoter-TSS (YBR191W_mRNA)	promoter-TSS (YBR190W)	65	YBR190W_mRNA		YBR190W
Day0_0_peak_192;Day10_0_peak_245;Day28_0_peak_242;Day3_0_peak_227;Day7_0_peak_199	227	chrII	607149	607581	433	+	0	NA	promoter-TSS (YBR192W_mRNA)	promoter-TSS (YBR192W)	216	YBR191W-A_mRNA		YBR191W-A
Day0_0_peak_193;Day10_0_peak_246;Day28_0_peak_243;Day3_0_peak_228;Day7_0_peak_200	228	chrII	609266	610029	764	+	0	NA	promoter-TSS (YBR194W_mRNA)	promoter-TSS (YBR194W)	106	YBR193C_mRNA		YBR193C
Day0_0_peak_194;Day10_0_peak_247;Day28_0_peak_244;Day3_0_peak_229;Day7_0_peak_201	229	chrII	613808	616538	2731	+	0	NA	promoter-TSS (YBR196C-B_mRNA)	promoter-TSS (YBR196C-A)	-543	YBR196C-B_mRNA		YBR196C-B
Day10_0_peak_248	230	chrII	616569	616816	248	+	0	NA	promoter-TSS (YBR197C_mRNA)	promoter-TSS (YBR197C)	-836	YBR197C_mRNA		YBR197C
Day0_0_peak_195;Day10_0_peak_249;Day28_0_peak_245;Day3_0_peak_230;Day7_0_peak_202	231	chrII	618296	618966	671	+	0	NA	promoter-TSS (YBR198C_mRNA)	promoter-TSS (YBR198C)	-108	YBR198C_mRNA		YBR198C
Day0_0_peak_196;Day10_0_peak_250;Day28_0_peak_246;Day3_0_peak_231;Day7_0_peak_203	232	chrII	620259	620907	649	+	0	NA	promoter-TSS (YBR200W_mRNA)	promoter-TSS (YBR200W)	-289	YBR200W_mRNA		YBR200W
Day0_0_peak_197;Day10_0_peak_251;Day7_0_peak_204	233	chrII	622798	623522	725	+	0	NA	promoter-TSS (YBR201W_mRNA)	promoter-TSS (YBR201W)	177	YBR200W-A_mRNA		YBR200W-A
Day0_0_peak_198;Day10_0_peak_252;Day28_0_peak_247;Day3_0_peak_232;Day7_0_peak_205	234	chrII	624586	625972	1387	+	0	NA	promoter-TSS (YBR201C-A_mRNA)	promoter-TSS (YBR201C-A)	-493	YBR202W_mRNA		YBR202W
Day0_0_peak_199;Day10_0_peak_253;Day28_0_peak_248;Day3_0_peak_233;Day7_0_peak_206	235	chrII	628104	629104	1001	+	0	NA	promoter-TSS (YBR203W_mRNA)	promoter-TSS (YBR203W)	-564	YBR203W_mRNA		YBR203W
Day0_0_peak_200;Day10_0_peak_254;Day28_0_peak_249;Day3_0_peak_234;Day7_0_peak_207	236	chrII	633268	634213	946	+	0	NA	promoter-TSS (YBR204C_mRNA)	promoter-TSS (YBR204C)	118	YBR205W_mRNA		YBR205W
Day0_0_peak_201;Day10_0_peak_255;Day28_0_peak_250;Day3_0_peak_235;Day7_0_peak_208	237	chrII	634559	635365	807	+	0	NA	promoter-TSS (YBR207W_mRNA)	promoter-TSS (YBR207W)	-184	YBR207W_mRNA		YBR207W
Day10_0_peak_256;Day28_0_peak_251;Day3_0_peak_236	238	chrII	636360	637364	1005	+	0	NA	TTS (YBR207W_mRNA)	TTS (YBR207W)	1716	YBR207W_mRNA		YBR207W
Day10_0_peak_257;Day28_0_peak_252	239	chrII	638520	638989	470	+	0	NA	exon (YBR208C_mRNA, exon 1 of 1)	exon (YBR208C, exon 1 of 1)	3456	YBR208C_mRNA		YBR208C
Day10_0_peak_258;Day28_0_peak_253	240	chrII	641526	641797	272	+	0	NA	promoter-TSS (YBR209W_mRNA)	promoter-TSS (YBR209W)	549	YBR208C_mRNA		YBR208C
Day0_0_peak_202;Day10_0_peak_259;Day28_0_peak_254;Day3_0_peak_237;Day7_0_peak_209	241	chrII	642350	643153	804	+	0	NA	promoter-TSS (YBR208C_mRNA)	promoter-TSS (YBR208C)	168	YBR209W_mRNA		YBR209W
Day0_0_peak_203;Day10_0_peak_260;Day28_0_peak_255;Day3_0_peak_238;Day7_0_peak_210	242	chrII	644714	645834	1121	+	0	NA	promoter-TSS (YBR210W_mRNA)	promoter-TSS (YBR210W)	107	tE(UUC)B_tRNA		tE(UUC)B
Day0_0_peak_204;Day10_0_peak_261;Day28_0_peak_256;Day3_0_peak_239;Day7_0_peak_211	243	chrII	647095	647461	367	+	0	NA	promoter-TSS (YBR211C_mRNA)	promoter-TSS (YBR211C)	-146	YBR211C_mRNA		YBR211C
Day0_0_peak_205;Day10_0_peak_262;Day28_0_peak_257;Day3_0_peak_240;Day7_0_peak_212	244	chrII	649749	651860	2112	+	0	NA	promoter-TSS (YBR214W_mRNA)	promoter-TSS (YBR214W)	436	YBR213W_mRNA		YBR213W
Day0_0_peak_206;Day10_0_peak_263;Day28_0_peak_258;Day3_0_peak_241;Day7_0_peak_213	245	chrII	652308	653637	1330	+	0	NA	promoter-TSS (YBR215W_mRNA)	promoter-TSS (YBR215W)	-384	YBR215W_mRNA		YBR215W
Day0_0_peak_207;Day10_0_peak_264;Day28_0_peak_259;Day3_0_peak_242;Day7_0_peak_214	246	chrII	661730	663325	1596	+	0	NA	promoter-TSS (YBR218C_mRNA)	promoter-TSS (YBR218C)	-278	YBR218C_mRNA		YBR218C
Day0_0_peak_208;Day10_0_peak_265;Day28_0_peak_260;Day3_0_peak_243;Day7_0_peak_215	247	chrII	664585	665093	509	+	0	NA	promoter-TSS (YBR220C_mRNA)	promoter-TSS (YBR220C)	-162	YBR220C_mRNA		YBR220C
Day0_0_peak_209;Day10_0_peak_266;Day28_0_peak_261;Day3_0_peak_244;Day7_0_peak_216	248	chrII	666126	667265	1140	+	0	NA	promoter-TSS (YBR221C_mRNA)	promoter-TSS (YBR221C)	157	YBR221W-A_mRNA		YBR221W-A
Day0_0_peak_210;Day10_0_peak_267;Day28_0_peak_262;Day3_0_peak_245;Day7_0_peak_217	249	chrII	667911	669188	1278	+	0	NA	promoter-TSS (YBR222C_mRNA)	promoter-TSS (YBR222C)	-172	YBR223W-A_mRNA		YBR223W-A
Day0_0_peak_211;Day10_0_peak_268;Day28_0_peak_263;Day3_0_peak_246;Day7_0_peak_218	250	chrII	669997	670625	629	+	0	NA	promoter-TSS (YBR223C_mRNA)	promoter-TSS (YBR223C)	-14	YBR223C_mRNA		YBR223C
Day0_0_peak_212;Day10_0_peak_269;Day10_0_peak_270;Day28_0_peak_264;Day28_0_peak_265;Day3_0_peak_247;Day7_0_peak_219	251	chrII	679039	682488	3450	+	0	NA	promoter-TSS (YBR230C_mRNA)	promoter-TSS (YBR230C)	401	YBR230W-A_mRNA		YBR230W-A
Day0_0_peak_213;Day10_0_peak_271;Day28_0_peak_266;Day3_0_peak_248;Day7_0_peak_220	252	chrII	682843	683626	784	+	0	NA	promoter-TSS (YBR231C_mRNA)	promoter-TSS (YBR231C)	-144	YBR231C_mRNA		YBR231C
Day10_0_peak_272;Day28_0_peak_267	253	chrII	684919	685244	326	+	0	NA	TTS (YBR233W_mRNA)	TTS (YBR233W)	104	YBR233W-A_mRNA		YBR233W-A
Day0_0_peak_214;Day10_0_peak_273;Day28_0_peak_268;Day3_0_peak_249;Day7_0_peak_221	254	chrII	686342	687136	795	+	0	NA	promoter-TSS (YBR234C_mRNA)	promoter-TSS (YBR234C)	-147	YBR234C_mRNA		YBR234C
Day10_0_peak_274	255	chrII	689793	690052	260	+	0	NA	TTS (YBR236C_mRNA)	TTS (YBR236C)	1771	YBR236C_mRNA		YBR236C
Day0_0_peak_215;Day10_0_peak_275;Day28_0_peak_269;Day3_0_peak_250;Day7_0_peak_222	256	chrII	691573	692464	892	+	0	NA	promoter-TSS (YBR237W_mRNA)	promoter-TSS (YBR236C)	49	YBR237W_mRNA		YBR237W
Day0_0_peak_216;Day10_0_peak_276;Day28_0_peak_270;Day3_0_peak_251;Day7_0_peak_223	257	chrII	697101	698284	1184	+	0	NA	promoter-TSS (YBR238C_mRNA)	promoter-TSS (YBR238C)	-390	YBR238C_mRNA		YBR238C
Day0_0_peak_217;Day10_0_peak_277;Day28_0_peak_271;Day7_0_peak_224	258	chrII	699768	700165	398	+	0	NA	promoter-TSS (YBR239C_mRNA)	promoter-TSS (YBR239C)	-23	YBR239C_mRNA		YBR239C
Day10_0_peak_278;Day7_0_peak_225	259	chrII	700946	701717	772	+	0	NA	exon (YBR240C_mRNA, exon 1 of 1)	exon (YBR240C, exon 1 of 1)	511	YBR240C_mRNA		YBR240C
Day0_0_peak_218;Day10_0_peak_279;Day28_0_peak_272;Day3_0_peak_252;Day7_0_peak_226	260	chrII	702062	704472	2411	+	0	NA	exon (YBR241C_mRNA, exon 1 of 1)	exon (YBR241C, exon 1 of 1)	788	YBR241C_mRNA		YBR241C
Day0_0_peak_219;Day10_0_peak_280;Day28_0_peak_273;Day3_0_peak_253;Day7_0_peak_227	261	chrII	706503	707661	1159	+	0	NA	promoter-TSS (YBR244W_mRNA)	promoter-TSS (YBR243C)	-289	YBR243C_mRNA		YBR243C
Day10_0_peak_281;Day28_0_peak_274	262	chrII	711486	711719	234	+	0	NA	promoter-TSS (YBR245C_mRNA)	promoter-TSS (YBR245C)	11	YBR246W_mRNA		YBR246W
Day10_0_peak_282;Day28_0_peak_275;Day3_0_peak_254	263	chrII	714438	715290	853	+	0	NA	promoter-TSS (YBR247C_mRNA)	promoter-TSS (YBR247C)	-409	YBR247C_mRNA		YBR247C
Day10_0_peak_283;Day28_0_peak_276;Day3_0_peak_255;Day7_0_peak_228	264	chrII	716418	716866	449	+	0	NA	promoter-TSS (YBR248C_mRNA)	promoter-TSS (YBR248C)	-177	YBR248C_mRNA		YBR248C
Day0_0_peak_220;Day10_0_peak_284;Day28_0_peak_277;Day3_0_peak_256;Day7_0_peak_229	265	chrII	718055	718913	859	+	0	NA	promoter-TSS (YBR249C_mRNA)	promoter-TSS (YBR249C)	-490	YBR249C_mRNA		YBR249C
Day0_0_peak_221;Day10_0_peak_285;Day28_0_peak_278;Day3_0_peak_257;Day7_0_peak_230	266	chrII	720491	721466	976	+	0	NA	promoter-TSS (YBR251W_mRNA)	promoter-TSS (YBR251W)	-412	YBR251W_mRNA		YBR251W
Day0_0_peak_222;Day10_0_peak_286;Day28_0_peak_279;Day3_0_peak_258;Day7_0_peak_231	267	chrII	722483	723695	1213	+	0	NA	promoter-TSS (YBR253W_mRNA)	promoter-TSS (YBR253W)	-181	YBR253W_mRNA		YBR253W
Day0_0_peak_223;Day0_0_peak_224;Day10_0_peak_287;Day10_0_peak_288;Day28_0_peak_280;Day28_0_peak_281;Day3_0_peak_259;Day3_0_peak_260;Day7_0_peak_232	268	chrII	726756	728992	2237	+	0	NA	promoter-TSS (YBR255C-A_mRNA)	promoter-TSS (YBR255C-A)	228	YBR256C_mRNA		YBR256C
Day0_0_peak_225;Day10_0_peak_289;Day28_0_peak_282;Day3_0_peak_261;Day7_0_peak_233	269	chrII	729869	730470	602	+	0	NA	promoter-TSS (YBR259W_mRNA)	promoter-TSS (YBR258C)	-7	YBR258C_mRNA		YBR258C
Day0_0_peak_226;Day10_0_peak_290;Day28_0_peak_283;Day3_0_peak_262;Day7_0_peak_234	270	chrII	734499	736868	2370	+	0	NA	promoter-TSS (YBR261C_mRNA)	promoter-TSS (YBR261C)	-153	YBR261C_mRNA		YBR261C
Day0_0_peak_227;Day10_0_peak_291;Day28_0_peak_284;Day28_0_peak_285;Day3_0_peak_263;Day3_0_peak_264;Day7_0_peak_235;Day7_0_peak_236	271	chrII	738013	739793	1781	+	0	NA	promoter-TSS (YBR267W_mRNA)	promoter-TSS (YBR264C)	321	YBR265W_mRNA		YBR265W
Day0_0_peak_228;Day10_0_peak_292;Day10_0_peak_293;Day28_0_peak_286;Day28_0_peak_287;Day3_0_peak_265;Day3_0_peak_266;Day7_0_peak_237;Day7_0_peak_238	272	chrII	740768	743110	2343	+	0	NA	TTS (YBR268W_mRNA)	TTS (YBR267W)	637	YBR269C_mRNA		YBR269C
Day0_0_peak_229;Day10_0_peak_294;Day28_0_peak_288;Day3_0_peak_267;Day7_0_peak_239	273	chrII	744154	744921	768	+	0	NA	promoter-TSS (YBR271W_mRNA)	promoter-TSS (YBR270C)	-139	YBR270C_mRNA		YBR270C
Day0_0_peak_230;Day10_0_peak_295;Day28_0_peak_289;Day3_0_peak_268;Day7_0_peak_240	274	chrII	749045	749714	670	+	0	NA	promoter-TSS (YBR273C_mRNA)	promoter-TSS (YBR273C)	-8	YBR273C_mRNA		YBR273C
Day0_0_peak_231;Day10_0_peak_296;Day28_0_peak_290;Day3_0_peak_269;Day7_0_peak_241	275	chrII	757258	757678	421	+	0	NA	promoter-TSS (YBR275C_mRNA)	promoter-TSS (YBR275C)	-362	YBR275C_mRNA		YBR275C
Day0_0_peak_232;Day10_0_peak_297;Day28_0_peak_291;Day3_0_peak_270;Day7_0_peak_242	276	chrII	760014	760980	967	+	0	NA	promoter-TSS (YBR276C_mRNA)	promoter-TSS (YBR276C)	119	YBR277C_mRNA		YBR277C
Day3_0_peak_271;Day7_0_peak_243	277	chrII	761165	761395	231	+	0	NA	promoter-TSS (YBR277C_mRNA)	promoter-TSS (YBR277C)	23	YBR279W_mRNA		YBR279W
Day10_0_peak_298;Day28_0_peak_292	278	chrII	763784	764245	462	+	0	NA	TTS (YBR281C_mRNA)	TTS (YBR281C)	683	YBR280C_mRNA		YBR280C
Day0_0_peak_233;Day10_0_peak_299;Day28_0_peak_293;Day3_0_peak_272;Day7_0_peak_244	279	chrII	764396	765065	670	+	0	NA	promoter-TSS (YBR280C_mRNA)	promoter-TSS (YBR280C)	-33	YBR280C_mRNA		YBR280C
Day0_0_peak_234;Day10_0_peak_300;Day28_0_peak_294;Day3_0_peak_273;Day7_0_peak_245	280	chrII	767583	768581	999	+	0	NA	promoter-TSS (YBR282W_mRNA)	promoter-TSS (YBR281C)	-158	YBR282W_mRNA		YBR282W
Day0_0_peak_235;Day10_0_peak_301;Day28_0_peak_295;Day3_0_peak_274;Day7_0_peak_246	281	chrII	770414	771641	1228	+	0	NA	promoter-TSS (YBR284W_mRNA)	promoter-TSS (YBR283C)	-212	YBR284W_mRNA		YBR284W
Day0_0_peak_236;Day10_0_peak_302;Day10_0_peak_303;Day28_0_peak_296;Day28_0_peak_297;Day3_0_peak_275;Day3_0_peak_276;Day7_0_peak_247;Day7_0_peak_248	282	chrII	773224	775335	2112	+	0	NA	promoter-TSS (YBR286W_mRNA)	promoter-TSS (YBR286W)	357	YBR285W_mRNA		YBR285W
Day0_0_peak_237;Day10_0_peak_304;Day28_0_peak_298;Day3_0_peak_277;Day7_0_peak_249	283	chrII	775464	777009	1546	+	0	NA	promoter-TSS (YBR287W_mRNA)	promoter-TSS (YBR287W)	-335	YBR287W_mRNA		YBR287W
Day0_0_peak_238;Day3_0_peak_278	284	chrII	777873	778286	414	+	0	NA	TTS (YBR288C_mRNA)	TTS (YBR287W)	1384	YBR288C_mRNA		YBR288C
Day10_0_peak_305;Day28_0_peak_299;Day3_0_peak_279;Day7_0_peak_250	285	chrII	779358	779832	475	+	0	NA	promoter-TSS (YBR289W_mRNA)	promoter-TSS (YBR288C)	-72	YBR289W_mRNA		YBR289W
Day0_0_peak_239;Day10_0_peak_306;Day28_0_peak_300;Day3_0_peak_280;Day7_0_peak_251	286	chrII	781754	782896	1143	+	0	NA	promoter-TSS (YBR290W_mRNA)	promoter-TSS (YBR290W)	-266	YBR290W_mRNA		YBR290W
Day0_0_peak_240;Day10_0_peak_307;Day10_0_peak_308;Day28_0_peak_301;Day28_0_peak_302;Day3_0_peak_281;Day3_0_peak_282;Day7_0_peak_252	287	chrII	783742	787351	3610	+	0	NA	promoter-TSS (YBR292C_mRNA)	promoter-TSS (YBR291C)	-473	YBR292C_mRNA		YBR292C
Day0_0_peak_241;Day10_0_peak_309;Day28_0_peak_303;Day3_0_peak_283;Day7_0_peak_253	288	chrII	788552	789081	530	+	0	NA	promoter-TSS (YBR294W_mRNA)	promoter-TSS (YBR294W)	-419	YBR294W_mRNA		YBR294W
Day0_0_peak_242;Day10_0_peak_310;Day28_0_peak_304;Day3_0_peak_284;Day7_0_peak_254	289	chrII	791932	793211	1280	+	0	NA	promoter-TSS (YBR295W_mRNA)	promoter-TSS (YBR295W)	-278	YBR295W_mRNA		YBR295W
Day0_0_peak_243;Day3_0_peak_285;Day7_0_peak_255	290	chrII	796137	796573	437	+	0	NA	TTS (YBR296C_mRNA)	TTS (YBR296C)	2167	YBR296C_mRNA		YBR296C
Day3_0_peak_286	291	chrII	796846	797300	455	+	0	NA	TTS (YBR295W_mRNA)	TTS (YBR295W)	1449	YBR296C_mRNA		YBR296C
Day0_0_peak_244;Day10_0_peak_311;Day28_0_peak_305;Day3_0_peak_287;Day7_0_peak_256	292	chrII	798035	800705	2671	+	0	NA	promoter-TSS (YBR296C_mRNA)	promoter-TSS (YBR296C)	-848	YBR296C_mRNA		YBR296C
Day0_0_peak_245;Day10_0_peak_312;Day28_0_peak_306	293	chrII	802122	802485	364	+	0	NA	TTS (YBR298C_mRNA)	TTS (YBR297W)	1780	YBR297W_mRNA		YBR297W
Day0_0_peak_246;Day10_0_peak_313;Day28_0_peak_307;Day3_0_peak_288;Day7_0_peak_257	294	chrII	804597	805248	652	+	0	NA	promoter-TSS (YBR298C_mRNA)	promoter-TSS (YBR298C)	334	YBR298C-A_mRNA		YBR298C-A
Day3_0_peak_289	295	chrII	808497	808729	233	+	0	NA	promoter-TSS (YBR301W_mRNA)	promoter-TSS (YBR301W)	-444	YBR301W_mRNA		YBR301W
Day3_0_peak_290	296	chrII	809897	810081	185	+	0	NA	promoter-TSS (YBR300C_mRNA)	promoter-TSS (YBR300C)	-892	YBR300C_mRNA		YBR300C
Day0_0_peak_247;Day10_0_peak_314;Day28_0_peak_308;Day3_0_peak_291;Day7_0_peak_258	297	chrIII	323	1402	1080	+	0	NA	promoter-TSS (YCL076W_mRNA)	promoter-TSS (YCL076W)	-530	YCL076W_mRNA		YCL076W
Day0_0_peak_248;Day10_0_peak_315;Day28_0_peak_309;Day3_0_peak_292;Day7_0_peak_259	298	chrIII	14254	14936	683	+	0	NA	TTS (YCL066W_mRNA)	TTS (YCL066W)	844	YCL065W_mRNA		YCL065W
Day0_0_peak_249;Day10_0_peak_316;Day28_0_peak_310;Day3_0_peak_293;Day7_0_peak_260	299	chrIII	16870	17772	903	+	0	NA	promoter-TSS (YCL064C_mRNA)	promoter-TSS (YCL064C)	31	YCL063W_mRNA		YCL063W
Day10_0_peak_317;Day28_0_peak_311;Day3_0_peak_294	300	chrIII	22018	22397	380	+	0	NA	promoter-TSS (YCL061C_mRNA)	promoter-TSS (YCL061C)	-101	YCL061C_mRNA		YCL061C
Day0_0_peak_250;Day10_0_peak_318;Day28_0_peak_312;Day3_0_peak_295;Day7_0_peak_261	301	chrIII	23422	24911	1490	+	0	NA	promoter-TSS (YCL057W_mRNA)	promoter-TSS (YCL059C)	159	YCL057C-A_mRNA		YCL057C-A
Day0_0_peak_251;Day10_0_peak_319;Day28_0_peak_313;Day3_0_peak_296;Day7_0_peak_262	302	chrIII	27247	27870	624	+	0	NA	promoter-TSS (YCL056C_mRNA)	promoter-TSS (YCL056C)	-199	YCL056C_mRNA		YCL056C
Day10_0_peak_320	303	chrIII	31259	31525	267	+	0	NA	promoter-TSS (YCL054W_mRNA)	promoter-TSS (YCL054W)	-57	YCL054W_mRNA		YCL054W
Day10_0_peak_321	304	chrIII	35258	35723	466	+	0	NA	promoter-TSS (YCL052C_mRNA)	promoter-TSS (YCL052C)	-97	YCL052C_mRNA		YCL052C
Day10_0_peak_322;Day28_0_peak_314	305	chrIII	37132	37387	256	+	0	NA	TTS (YCL050C_mRNA)	TTS (YCL050C)	1394	YCL051W_mRNA		YCL051W
Day0_0_peak_252;Day10_0_peak_323;Day28_0_peak_315;Day3_0_peak_297;Day7_0_peak_263	306	chrIII	38900	42377	3478	+	0	NA	promoter-TSS (YCL049C_mRNA)	promoter-TSS (YCL049C)	86	YCL049C_mRNA		YCL049C
Day0_0_peak_253;Day10_0_peak_324;Day28_0_peak_316;Day3_0_peak_298;Day7_0_peak_264	307	chrIII	44178	44603	426	+	0	NA	promoter-TSS (YCL047C_mRNA)	promoter-TSS (YCL047C)	47	YCL047C_mRNA		YCL047C
Day0_0_peak_254;Day10_0_peak_325;Day28_0_peak_317;Day3_0_peak_299;Day7_0_peak_265	308	chrIII	46812	47427	616	+	0	NA	promoter-TSS (YCL045C_mRNA)	promoter-TSS (YCL045C)	-214	YCL045C_mRNA		YCL045C
Day0_0_peak_255;Day10_0_peak_326;Day28_0_peak_318;Day3_0_peak_300;Day7_0_peak_266	309	chrIII	47984	48755	772	+	0	NA	promoter-TSS (YCL044C_mRNA)	promoter-TSS (YCL044C)	-5	YCL044C_mRNA		YCL044C
Day0_0_peak_256;Day10_0_peak_327;Day28_0_peak_319;Day28_0_peak_320;Day3_0_peak_301;Day7_0_peak_267;Day7_0_peak_268	310	chrIII	49742	52967	3226	+	0	NA	promoter-TSS (YCL041C_mRNA)	promoter-TSS (YCL041C)	516	YCL040W_mRNA		YCL040W
Day28_0_peak_321	311	chrIII	53889	54073	185	+	0	NA	TTS (YCL038C_mRNA)	TTS (YCL038C)	1336	YCL039W_mRNA		YCL039W
Day0_0_peak_257;Day10_0_peak_328;Day28_0_peak_322;Day3_0_peak_302;Day7_0_peak_269	312	chrIII	58562	59634	1073	+	0	NA	promoter-TSS (YCL036W_mRNA)	promoter-TSS (YCL037C)	72	YCL036W_mRNA		YCL036W
Day10_0_peak_329;Day28_0_peak_323;Day3_0_peak_303;Day7_0_peak_270	313	chrIII	60200	60646	447	+	0	NA	TTS (YCL035C_mRNA)	TTS (YCL035C)	750	YCL035C_mRNA		YCL035C
Day0_0_peak_258;Day10_0_peak_330;Day28_0_peak_324;Day28_0_peak_325;Day3_0_peak_304;Day3_0_peak_305;Day7_0_peak_271;Day7_0_peak_272	314	chrIII	60856	63577	2722	+	0	NA	TTS (YCL033C_mRNA)	TTS (YCL033C)	558	YCL034W_mRNA		YCL034W
Day0_0_peak_259;Day10_0_peak_331;Day28_0_peak_326;Day3_0_peak_306;Day7_0_peak_273	315	chrIII	65439	66125	687	+	0	NA	promoter-TSS (YCL031C_mRNA)	promoter-TSS (YCL031C)	-214	YCL031C_mRNA		YCL031C
Day0_0_peak_260;Day10_0_peak_332;Day28_0_peak_327;Day3_0_peak_307;Day7_0_peak_274	316	chrIII	68168	68941	774	+	0	NA	promoter-TSS (YCL030C_mRNA)	promoter-TSS (YCL030C)	-221	YCL030C_mRNA		YCL030C
Day0_0_peak_261;Day10_0_peak_333;Day28_0_peak_328;Day3_0_peak_308;Day7_0_peak_275	317	chrIII	69630	70243	614	+	0	NA	promoter-TSS (YCL028W_mRNA)	promoter-TSS (YCL029C)	-15	YCL029C_mRNA		YCL029C
Day0_0_peak_262;Day10_0_peak_334;Day28_0_peak_329;Day3_0_peak_309;Day7_0_peak_276	318	chrIII	71196	72014	819	+	0	NA	promoter-TSS (YCL027W_mRNA)	promoter-TSS (YCL027W)	-198	YCL027W_mRNA		YCL027W
Day0_0_peak_263;Day10_0_peak_335;Day28_0_peak_330;Day3_0_peak_310;Day7_0_peak_277	319	chrIII	73389	74557	1169	+	0	NA	promoter-TSS (YCL026C-B_mRNA)	promoter-TSS (YCL026C-B)	13	YCL026C-B_mRNA		YCL026C-B
Day0_0_peak_264;Day7_0_peak_278	320	chrIII	75489	76021	533	+	0	NA	promoter-TSS (YCL026C-A_mRNA)	promoter-TSS (YCL026C-A)	-470	YCL026C-A_mRNA		YCL026C-A
Day0_0_peak_265;Day10_0_peak_336;Day28_0_peak_331;Day3_0_peak_311;Day7_0_peak_279	321	chrIII	77390	79541	2152	+	0	NA	promoter-TSS (YCL024W_mRNA)	promoter-TSS (YCL025C)	-546	YCL025C_mRNA		YCL025C
Day0_0_peak_266;Day10_0_peak_337;Day28_0_peak_332;Day3_0_peak_312	322	chrIII	82392	82767	376	+	0	NA	promoter-TSS (tE(UUC)C_tRNA)	promoter-TSS (YCL022C)	-46	tE(UUC)C_tRNA		tE(UUC)C
Day10_0_peak_338	323	chrIII	83699	83952	254	+	0	NA	exon (YCL021W-A_mRNA, exon 1 of 1)	exon (YCL021W-A, exon 1 of 1)	205	YCL021W-A_mRNA		YCL021W-A
Day10_0_peak_339	324	chrIII	84621	84854	234	+	0	NA	promoter-TSS (YCL019W)	promoter-TSS (YCL019W)	-365	YCL020W	850339	YCL020W		NM_001178667		YCL020W	-	gag protein	protein-coding
Day0_0_peak_267;Day10_0_peak_340;Day28_0_peak_333;Day3_0_peak_313;Day7_0_peak_280	325	chrIII	90579	92893	2315	+	0	NA	TTS (tL(CAA)C_tRNA)	exon (YCL018W, exon 1 of 1)	412	YCL018W_mRNA		YCL018W
Day0_0_peak_268;Day10_0_peak_341;Day28_0_peak_334;Day3_0_peak_314;Day7_0_peak_281	326	chrIII	94045	94825	781	+	0	NA	promoter-TSS (YCL017C_mRNA)	promoter-TSS (YCL017C)	-165	YCL017C_mRNA		YCL017C
Day0_0_peak_269;Day10_0_peak_342;Day28_0_peak_335;Day3_0_peak_315;Day7_0_peak_282	327	chrIII	95483	96284	802	+	0	NA	promoter-TSS (YCL016C_mRNA)	promoter-TSS (YCL016C)	-120	YCL016C_mRNA		YCL016C
Day0_0_peak_270;Day10_0_peak_343;Day28_0_peak_336;Day3_0_peak_316;Day7_0_peak_283	328	chrIII	100983	102041	1059	+	0	NA	TTS (YCL014W_mRNA)	TTS (YCL014W)	276	YCL012C_mRNA		YCL012C
Day0_0_peak_271;Day0_0_peak_272;Day10_0_peak_344;Day28_0_peak_337;Day3_0_peak_317;Day3_0_peak_318;Day7_0_peak_284	329	chrIII	103071	108300	5230	+	0	NA	promoter-TSS (YCL009C_mRNA)	promoter-TSS (YCL009C)	-137	YCL009C_mRNA		YCL009C
Day0_0_peak_273;Day10_0_peak_345;Day28_0_peak_338;Day3_0_peak_319;Day7_0_peak_285	330	chrIII	108715	109260	546	+	0	NA	promoter-TSS (YCL004W_mRNA)	promoter-TSS (YCL004W)	-118	YCL004W_mRNA		YCL004W
Day0_0_peak_274;Day10_0_peak_346;Day28_0_peak_339;Day3_0_peak_320;Day7_0_peak_286	331	chrIII	111351	112189	839	+	0	NA	promoter-TSS (YCL002C_mRNA)	promoter-TSS (YCL002C)	-95	YCL002C_mRNA		YCL002C
Day0_0_peak_275;Day10_0_peak_347;Day28_0_peak_340;Day28_0_peak_341;Day3_0_peak_321;Day7_0_peak_287;Day7_0_peak_288	332	chrIII	113804	115039	1236	+	0	NA	TTS (YCL001W-B_mRNA)	TTS (YCL001W-A)	651	YCL001W-B_mRNA		YCL001W-B
Day10_0_peak_348	333	chrIII	116243	116525	283	+	0	NA	TTS (YCR002C_mRNA)	TTS (YCR001W)	699	YCR001W_mRNA		YCR001W
Day0_0_peak_276;Day10_0_peak_349;Day28_0_peak_342;Day3_0_peak_322;Day7_0_peak_289	334	chrIII	120210	121522	1313	+	0	NA	promoter-TSS (YCR004C_mRNA)	promoter-TSS (YCR004C)	-548	YCR004C_mRNA		YCR004C
Day0_0_peak_277;Day10_0_peak_350;Day28_0_peak_343;Day3_0_peak_323;Day7_0_peak_290	335	chrIII	122140	123999	1860	+	0	NA	promoter-TSS (YCR005C_mRNA)	promoter-TSS (YCR005C)	-66	YCR006C_mRNA		YCR006C
Day0_0_peak_278;Day10_0_peak_351;Day28_0_peak_344;Day3_0_peak_324;Day7_0_peak_291	336	chrIII	125047	125547	501	+	0	NA	TTS (YCR007C_mRNA)	TTS (YCR007C)	1433	YCR007C_mRNA		YCR007C
Day0_0_peak_279;Day10_0_peak_352;Day28_0_peak_345;Day3_0_peak_325;Day7_0_peak_292	337	chrIII	127381	127978	598	+	0	NA	promoter-TSS (YCR008W_mRNA)	promoter-TSS (YCR007C)	-37	tN(GUU)C_tRNA		tN(GUU)C
Day0_0_peak_280;Day0_0_peak_281;Day10_0_peak_353;Day10_0_peak_354;Day28_0_peak_346;Day28_0_peak_347;Day3_0_peak_326;Day3_0_peak_327;Day7_0_peak_293	338	chrIII	131406	134066	2661	+	0	NA	TTS (YCR011C_mRNA)	TTS (YCR011C)	388	YCR010C_mRNA		YCR010C
Day0_0_peak_282;Day10_0_peak_355;Day10_0_peak_356;Day28_0_peak_348;Day3_0_peak_328;Day3_0_peak_329;Day7_0_peak_294	339	chrIII	136589	138968	2380	+	0	NA	promoter-TSS (YCR011C_mRNA)	promoter-TSS (YCR011C)	32	YCR012W_mRNA		YCR012W
Day0_0_peak_283;Day10_0_peak_357;Day28_0_peak_349;Day3_0_peak_330;Day7_0_peak_295	340	chrIII	142082	143542	1461	+	0	NA	promoter-TSS (snR33_snoRNA)	promoter-TSS (YCR015C)	-41	tG(GCC)C_tRNA		tG(GCC)C
Day10_0_peak_358;Day28_0_peak_350	341	chrIII	144771	145321	551	+	0	NA	TTS (YCR016W_mRNA)	TTS (YCR016W)	1412	YCR016W_mRNA		YCR016W
Day0_0_peak_284;Day10_0_peak_359;Day28_0_peak_351;Day3_0_peak_331;Day7_0_peak_296	342	chrIII	147211	148051	841	+	0	NA	promoter-TSS (YCR017C_mRNA)	promoter-TSS (YCR017C)	3	YCR017C_mRNA		YCR017C
Day0_0_peak_285;Day10_0_peak_360;Day7_0_peak_297	343	chrIII	151875	152660	786	+	0	NA	promoter-TSS (YCR019W_mRNA)	promoter-TSS (YCR018C-A)	-405	YCR018C-A_mRNA		YCR018C-A
Day0_0_peak_286;Day10_0_peak_361;Day28_0_peak_352;Day3_0_peak_332;Day7_0_peak_298	344	chrIII	154221	155258	1038	+	0	NA	promoter-TSS (YCR020W-B_mRNA)	promoter-TSS (YCR020C)	-80	YCR020C_mRNA		YCR020C
Day0_0_peak_287;Day10_0_peak_362;Day28_0_peak_353;Day3_0_peak_333	345	chrIII	156165	156909	745	+	0	NA	TTS (YCR020W-B_mRNA)	TTS (YCR020W-B)	570	YCR021C_mRNA		YCR021C
Day0_0_peak_288;Day10_0_peak_363;Day28_0_peak_354;Day3_0_peak_334;Day7_0_peak_299	346	chrIII	157215	158550	1336	+	0	NA	promoter-TSS (YCR021C_mRNA)	promoter-TSS (YCR021C)	-117	YCR022C_mRNA		YCR022C
Day0_0_peak_289;Day10_0_peak_364;Day28_0_peak_355;Day3_0_peak_335;Day7_0_peak_300	347	chrIII	162967	164815	1849	+	0	NA	promoter-TSS (YCR025C_mRNA)	promoter-TSS (YCR024C-A)	-35	YCR025C_mRNA		YCR025C
Day0_0_peak_290;Day10_0_peak_365;Day28_0_peak_356;Day3_0_peak_336;Day7_0_peak_301	348	chrIII	166416	166731	316	+	0	NA	promoter-TSS (YCR026C_mRNA)	promoter-TSS (YCR026C)	-234	YCR026C_mRNA		YCR026C
Day0_0_peak_291;Day10_0_peak_366;Day28_0_peak_357;Day3_0_peak_337;Day7_0_peak_302	349	chrIII	168016	168680	665	+	0	NA	promoter-TSS (YCR027C_mRNA)	promoter-TSS (YCR027C)	24	tQ(UUG)C_tRNA		tQ(UUG)C
Day10_0_peak_367;Day28_0_peak_358;Day3_0_peak_338	350	chrIII	168894	169265	372	+	0	NA	promoter-TSS (tQ(UUG)C_tRNA)	Intergenic	-707	tQ(UUG)C_tRNA		tQ(UUG)C
Day10_0_peak_368;Day28_0_peak_359;Day3_0_peak_339	351	chrIII	169641	170149	509	+	0	NA	TTS (YCR028C_mRNA)	TTS (YCR028C)	-1523	tQ(UUG)C_tRNA		tQ(UUG)C
Day0_0_peak_292;Day10_0_peak_369;Day10_0_peak_370;Day28_0_peak_360;Day28_0_peak_361;Day3_0_peak_340;Day3_0_peak_341;Day7_0_peak_303;Day7_0_peak_304	352	chrIII	172245	174076	1832	+	0	NA	promoter-TSS (YCR028C_mRNA)	promoter-TSS (YCR028C)	280	YCR028C-A_mRNA		YCR028C-A
Day0_0_peak_293;Day10_0_peak_371;Day10_0_peak_372;Day28_0_peak_362;Day28_0_peak_363;Day3_0_peak_342;Day3_0_peak_343;Day7_0_peak_305;Day7_0_peak_306	353	chrIII	176390	179537	3148	+	0	NA	TTS (snR189_snoRNA)	intron (YCR031C, intron 1 of 1)	257	YCR031C_mRNA		YCR031C
Day0_0_peak_294;Day10_0_peak_373;Day28_0_peak_364;Day3_0_peak_344;Day7_0_peak_307	354	chrIII	185728	186399	672	+	0	NA	promoter-TSS (YCR033W_mRNA)	promoter-TSS (YCR033W)	-426	YCR033W_mRNA		YCR033W
Day0_0_peak_295;Day10_0_peak_374	355	chrIII	189973	190530	558	+	0	NA	promoter-TSS (YCR034W_mRNA)	promoter-TSS (YCR034W)	-341	YCR034W_mRNA		YCR034W
Day0_0_peak_296;Day10_0_peak_375;Day28_0_peak_365;Day3_0_peak_345;Day7_0_peak_308	356	chrIII	192885	193812	928	+	0	NA	promoter-TSS (YCR035C_mRNA)	promoter-TSS (YCR035C)	51	YCR036W_mRNA		YCR036W
Day0_0_peak_297;Day10_0_peak_376;Day28_0_peak_366;Day3_0_peak_346;Day7_0_peak_309	357	chrIII	194121	194714	594	+	0	NA	TTS (YCR037C_mRNA)	TTS (YCR036W)	1120	YCR036W_mRNA		YCR036W
Day0_0_peak_298;Day10_0_peak_377;Day28_0_peak_367;Day3_0_peak_347;Day7_0_peak_310	358	chrIII	197084	197749	666	+	0	NA	promoter-TSS (YCR037C_mRNA)	promoter-TSS (YCR037C)	-231	YCR037C_mRNA		YCR037C
Day0_0_peak_299;Day10_0_peak_378;Day28_0_peak_368;Day3_0_peak_348;Day7_0_peak_311	359	chrIII	202618	203050	433	+	0	NA	exon (YCR042C_mRNA, exon 1 of 1)	exon (YCR042C, exon 1 of 1)	1923	YCR041W_mRNA		YCR041W
Day0_0_peak_300;Day10_0_peak_379;Day28_0_peak_369	360	chrIII	206677	207112	436	+	0	NA	promoter-TSS (YCR043C_mRNA)	promoter-TSS (YCR043C)	-250	YCR043C_mRNA		YCR043C
Day0_0_peak_301;Day10_0_peak_380;Day28_0_peak_370;Day3_0_peak_349;Day7_0_peak_312	361	chrIII	207807	208270	464	+	0	NA	promoter-TSS (YCR045W-A_mRNA)	promoter-TSS (YCR044C)	-88	YCR044C_mRNA		YCR044C
Day0_0_peak_302;Day10_0_peak_381;Day10_0_peak_382;Day28_0_peak_371;Day3_0_peak_350;Day7_0_peak_313	362	chrIII	208880	212362	3483	+	0	NA	promoter-TSS (YCR046C_mRNA)	promoter-TSS (YCR046C)	-198	YCR046C_mRNA		YCR046C
Day0_0_peak_303;Day10_0_peak_383;Day28_0_peak_372;Day28_0_peak_373;Day3_0_peak_351;Day7_0_peak_314	363	chrIII	213304	215443	2140	+	0	NA	promoter-TSS (YCR052W_mRNA)	promoter-TSS (YCR050C)	302	YCR051W_mRNA		YCR051W
Day0_0_peak_304;Day10_0_peak_384;Day28_0_peak_374;Day3_0_peak_352;Day7_0_peak_315	364	chrIII	215962	216908	947	+	0	NA	promoter-TSS (YCR053W_mRNA)	promoter-TSS (YCR053W)	-262	YCR053W_mRNA		YCR053W
Day10_0_peak_385;Day28_0_peak_375	365	chrIII	219872	220444	573	+	0	NA	promoter-TSS (YCR054C_mRNA)	promoter-TSS (YCR054C)	-91	YCR054C_mRNA		YCR054C
Day0_0_peak_305;Day10_0_peak_386;Day10_0_peak_387;Day28_0_peak_376;Day28_0_peak_377;Day3_0_peak_353;Day3_0_peak_354;Day3_0_peak_355;Day7_0_peak_316;Day7_0_peak_317	366	chrIII	223323	227052	3730	+	0	NA	promoter-TSS (YCR059C_mRNA)	promoter-TSS (YCR059C)	-376	YCR061W_mRNA		YCR061W
Day0_0_peak_306;Day10_0_peak_388;Day28_0_peak_378;Day3_0_peak_356;Day7_0_peak_318	367	chrIII	227594	229223	1630	+	0	NA	promoter-TSS (YCR063W_mRNA)	promoter-TSS (YCR064C)	90	YCR063W_mRNA		YCR063W
Day10_0_peak_389	368	chrIII	233326	233771	446	+	0	NA	TTS (YCR066W_mRNA)	TTS (YCR066W)	2048	YCR066W_mRNA		YCR066W
Day0_0_peak_307;Day10_0_peak_390;Day28_0_peak_379;Day28_0_peak_380;Day3_0_peak_357;Day3_0_peak_358;Day7_0_peak_319	369	chrIII	236241	239519	3279	+	0	NA	exon (YCR068W_mRNA, exon 1 of 1)	exon (YCR068W, exon 1 of 1)	666	YCR068W_mRNA		YCR068W
Day0_0_peak_308;Day10_0_peak_391;Day28_0_peak_381;Day3_0_peak_359;Day7_0_peak_320	370	chrIII	239961	241063	1103	+	0	NA	promoter-TSS (YCR071C_mRNA)	promoter-TSS (YCR071C)	31	YCR071C_mRNA		YCR071C
Day0_0_peak_309;Day10_0_peak_392;Day28_0_peak_382;Day3_0_peak_360;Day7_0_peak_321	371	chrIII	242414	243153	740	+	0	NA	promoter-TSS (YCR072C_mRNA)	promoter-TSS (YCR072C)	-431	YCR072C_mRNA		YCR072C
Day0_0_peak_310;Day10_0_peak_393;Day28_0_peak_383;Day3_0_peak_361;Day7_0_peak_322	372	chrIII	245980	247860	1881	+	0	NA	promoter-TSS (YCR073C_mRNA)	promoter-TSS (YCR073C)	-43	YCR073W-A_mRNA		YCR073W-A
Day0_0_peak_311;Day10_0_peak_394;Day28_0_peak_384;Day3_0_peak_362;Day7_0_peak_323	373	chrIII	248510	249106	597	+	0	NA	promoter-TSS (YCR075C_mRNA)	promoter-TSS (YCR075C)	7	YCR075C_mRNA		YCR075C
Day10_0_peak_395	374	chrIII	249602	250077	476	+	0	NA	TTS (YCR077C_mRNA)	TTS (YCR075W-A)	206	YCR076C_mRNA		YCR076C
Day0_0_peak_312;Day10_0_peak_396;Day28_0_peak_385;Day28_0_peak_386;Day3_0_peak_363;Day3_0_peak_364;Day7_0_peak_324	375	chrIII	252205	254352	2148	+	0	NA	promoter-TSS (YCR077C_mRNA)	promoter-TSS (YCR077C)	433	YCR079W_mRNA		YCR079W
Day0_0_peak_313;Day10_0_peak_397;Day28_0_peak_387;Day28_0_peak_388;Day3_0_peak_365;Day3_0_peak_366;Day7_0_peak_325;Day7_0_peak_326	376	chrIII	258499	259921	1423	+	0	NA	promoter-TSS (YCR083W_mRNA)	promoter-TSS (YCR081C-A)	327	YCR082W_mRNA		YCR082W
Day0_0_peak_314;Day10_0_peak_398;Day28_0_peak_389;Day3_0_peak_367;Day7_0_peak_327	377	chrIII	262357	263985	1629	+	0	NA	promoter-TSS (YCR084C_mRNA)	promoter-TSS (YCR084C)	-221	YCR086W_mRNA		YCR086W
Day0_0_peak_315;Day10_0_peak_399;Day28_0_peak_390;Day3_0_peak_368;Day7_0_peak_328	378	chrIII	264365	265351	987	+	0	NA	promoter-TSS (YCR087C-A_mRNA)	promoter-TSS (YCR087C-A)	-210	YCR088W_mRNA		YCR088W
Day0_0_peak_316;Day10_0_peak_400;Day28_0_peak_391;Day3_0_peak_369;Day7_0_peak_329	379	chrIII	266294	267281	988	+	0	NA	promoter-TSS (YCR089W_mRNA)	promoter-TSS (YCR089W)	-647	YCR089W_mRNA		YCR089W
Day0_0_peak_317;Day10_0_peak_401;Day28_0_peak_392;Day3_0_peak_370;Day7_0_peak_330	380	chrIII	273969	274794	826	+	0	NA	promoter-TSS (YCR091W_mRNA)	promoter-TSS (YCR091W)	-23	YCR091W_mRNA		YCR091W
Day0_0_peak_318;Day10_0_peak_402;Day28_0_peak_393;Day3_0_peak_371;Day7_0_peak_331	381	chrIII	279581	280351	771	+	0	NA	promoter-TSS (YCR093W_mRNA)	promoter-TSS (YCR092C)	-146	YCR092C_mRNA		YCR092C
Day0_0_peak_319;Day10_0_peak_403;Day28_0_peak_394;Day3_0_peak_372;Day7_0_peak_332	382	chrIII	286374	286864	491	+	0	NA	promoter-TSS (YCR094W_mRNA)	promoter-TSS (YCR094W)	-143	YCR094W_mRNA		YCR094W
Day0_0_peak_320;Day10_0_peak_404;Day28_0_peak_395;Day3_0_peak_373;Day7_0_peak_333	383	chrIII	289143	289814	672	+	0	NA	promoter-TSS (YCR095W-A_mRNA)	promoter-TSS (YCR095C)	-161	YCR095W-A_mRNA		YCR095W-A
Day0_0_peak_321;Day10_0_peak_405;Day28_0_peak_396;Day3_0_peak_374;Day7_0_peak_334	384	chrIII	295398	295966	569	+	0	NA	TTS (YCR097W-A_mRNA)	TTS (YCR097W-A)	198	tT(AGU)C_tRNA		tT(AGU)C
Day0_0_peak_322;Day10_0_peak_406;Day28_0_peak_397;Day3_0_peak_375;Day7_0_peak_335	385	chrIII	298574	299909	1336	+	0	NA	promoter-TSS (YCR098C_mRNA)	promoter-TSS (YCR098C)	-636	YCR098C_mRNA		YCR098C
Day0_0_peak_323;Day10_0_peak_407;Day3_0_peak_376;Day7_0_peak_336	386	chrIII	303321	304031	711	+	0	NA	promoter-TSS (YCR101C_mRNA)	promoter-TSS (YCR101C)	-646	YCR101C_mRNA		YCR101C
Day0_0_peak_324;Day10_0_peak_408;Day28_0_peak_398;Day3_0_peak_377;Day7_0_peak_337	387	chrIII	305325	306047	723	+	0	NA	promoter-TSS (YCR102C_mRNA)	promoter-TSS (YCR102C)	-219	YCR102C_mRNA		YCR102C
Day10_0_peak_409;Day28_0_peak_399;Day3_0_peak_378	388	chrIII	308691	308942	252	+	0	NA	promoter-TSS (YCR105W_mRNA)	promoter-TSS (YCR105W)	-254	YCR105W_mRNA		YCR105W
Day0_0_peak_325;Day10_0_peak_410;Day28_0_peak_400;Day3_0_peak_379;Day7_0_peak_338	389	chrIII	309296	311078	1783	+	0	NA	promoter-TSS (YCR106W_mRNA)	promoter-TSS (YCR106W)	-771	YCR106W_mRNA		YCR106W
Day10_0_peak_411;Day3_0_peak_380;Day7_0_peak_339	390	chrIII	313463	313910	448	+	0	NA	promoter-TSS (YCR107W_mRNA)	promoter-TSS (YCR107W)	-204	YCR107W_mRNA		YCR107W
Day0_0_peak_326;Day10_0_peak_412;Day28_0_peak_401;Day3_0_peak_381;Day7_0_peak_340	391	chrIII	315609	316079	471	+	0	NA	TTS (YCR107W_mRNA)	TTS (YCR107W)	344	YCR108C_mRNA		YCR108C
Day10_0_peak_413;Day28_0_peak_402;Day3_0_peak_382;Day7_0_peak_341	392	chrIV	17527	17979	453	+	0	NA	TTS (YDL244W_mRNA)	TTS (YDL244W)	813	YDL243C_mRNA		YDL243C
Day0_0_peak_327;Day10_0_peak_414;Day10_0_peak_415;Day28_0_peak_403;Day28_0_peak_404;Day3_0_peak_383;Day3_0_peak_384;Day7_0_peak_342	393	chrIV	18981	20426	1446	+	0	NA	promoter-TSS (YDL241W_mRNA)	promoter-TSS (YDL241W)	744	YDL242W_mRNA		YDL242W
Day0_0_peak_328;Day10_0_peak_416;Day28_0_peak_405;Day3_0_peak_385;Day7_0_peak_343	394	chrIV	21922	22918	997	+	0	NA	promoter-TSS (YDL240W_mRNA)	promoter-TSS (YDL240W)	188	YDL240C-A_mRNA		YDL240C-A
Day0_0_peak_329;Day10_0_peak_417;Day7_0_peak_344	395	chrIV	30335	30706	372	+	0	NA	promoter-TSS (YDL238C_mRNA)	promoter-TSS (YDL238C)	-66	YDL238C_mRNA		YDL238C
Day0_0_peak_330;Day10_0_peak_418;Day28_0_peak_406;Day3_0_peak_386;Day7_0_peak_345	396	chrIV	31907	32429	523	+	0	NA	promoter-TSS (YDL236W_mRNA)	promoter-TSS (YDL236W)	-128	YDL236W_mRNA		YDL236W
Day0_0_peak_331;Day10_0_peak_419;Day28_0_peak_407;Day3_0_peak_387;Day7_0_peak_346	397	chrIV	33765	34440	676	+	0	NA	promoter-TSS (YDL235C_mRNA)	promoter-TSS (YDL235C)	-184	YDL235C_mRNA		YDL235C
Day0_0_peak_332;Day10_0_peak_420;Day28_0_peak_408;Day3_0_peak_388;Day7_0_peak_347	398	chrIV	36284	37089	806	+	0	NA	promoter-TSS (YDL234C_mRNA)	promoter-TSS (YDL234C)	-111	YDL233W_mRNA		YDL233W
Day0_0_peak_333;Day10_0_peak_421;Day28_0_peak_409;Day3_0_peak_389;Day7_0_peak_348	399	chrIV	37970	39001	1032	+	0	NA	promoter-TSS (YDL232W_mRNA)	promoter-TSS (YDL232W)	-2	YDL232W_mRNA		YDL232W
Day0_0_peak_334;Day10_0_peak_422;Day28_0_peak_410;Day3_0_peak_390;Day7_0_peak_349	400	chrIV	42031	44121	2091	+	0	NA	promoter-TSS (YDL229W_mRNA)	promoter-TSS (YDL231C)	376	YDL230W_mRNA		YDL230W
Day0_0_peak_335;Day10_0_peak_423;Day28_0_peak_411;Day3_0_peak_391;Day7_0_peak_350	401	chrIV	46038	46812	775	+	0	NA	promoter-TSS (YDL228C_mRNA)	promoter-TSS (YDL228C)	-507	YDL228C_mRNA		YDL228C
Day0_0_peak_336;Day10_0_peak_424;Day28_0_peak_412;Day3_0_peak_392;Day7_0_peak_351	402	chrIV	49881	50803	923	+	0	NA	TTS (YDL226C_mRNA)	TTS (YDL226C)	1831	YDL226C_mRNA		YDL226C
Day0_0_peak_337;Day10_0_peak_425;Day28_0_peak_413;Day3_0_peak_393;Day7_0_peak_352	403	chrIV	51483	52549	1067	+	0	NA	promoter-TSS (YDL225W_mRNA)	promoter-TSS (YDL225W)	157	YDL226C_mRNA		YDL226C
Day0_0_peak_338;Day28_0_peak_414;Day3_0_peak_394;Day7_0_peak_353	404	chrIV	56719	57952	1234	+	0	NA	promoter-TSS (YDL224C_mRNA)	promoter-TSS (YDL224C)	-989	YDL224C_mRNA		YDL224C
Day0_0_peak_339;Day10_0_peak_426;Day10_0_peak_427;Day28_0_peak_415;Day28_0_peak_416;Day3_0_peak_395;Day3_0_peak_396;Day7_0_peak_354;Day7_0_peak_355	405	chrIV	59363	63173	3811	+	0	NA	promoter-TSS (YDL221W_mRNA)	promoter-TSS (YDL223C)	533	YDL222C_mRNA		YDL222C
Day10_0_peak_428;Day28_0_peak_417;Day3_0_peak_397	406	chrIV	66797	67477	681	+	0	NA	TTS (YDL217C_mRNA)	TTS (YDL217C)	644	YDL218W_mRNA		YDL218W
Day0_0_peak_340;Day10_0_peak_429;Day28_0_peak_418;Day3_0_peak_398;Day7_0_peak_356	407	chrIV	68332	69253	922	+	0	NA	promoter-TSS (YDL217C_mRNA)	promoter-TSS (YDL217C)	-186	YDL217C_mRNA		YDL217C
Day0_0_peak_341;Day10_0_peak_430;Day28_0_peak_419;Day3_0_peak_399;Day7_0_peak_357	408	chrIV	70144	71257	1114	+	0	NA	promoter-TSS (YDL216C_mRNA)	promoter-TSS (YDL216C)	-381	YDL216C_mRNA		YDL216C
Day0_0_peak_342;Day10_0_peak_431;Day28_0_peak_420;Day3_0_peak_400;Day7_0_peak_358	409	chrIV	73257	74776	1520	+	0	NA	promoter-TSS (YDL215C_mRNA)	promoter-TSS (YDL215C)	-98	YDL215C_mRNA		YDL215C
Day0_0_peak_343;Day10_0_peak_432;Day10_0_peak_433;Day28_0_peak_421;Day28_0_peak_422;Day3_0_peak_401;Day3_0_peak_402;Day7_0_peak_359	410	chrIV	76305	78313	2009	+	0	NA	promoter-TSS (YDL214C_mRNA)	promoter-TSS (YDL214C)	657	YDL213C_mRNA		YDL213C
Day10_0_peak_434;Day28_0_peak_423	411	chrIV	80359	80782	424	+	0	NA	promoter-TSS (YDL211C_mRNA)	promoter-TSS (YDL211C)	-158	YDL211C_mRNA		YDL211C
Day0_0_peak_344;Day10_0_peak_435;Day28_0_peak_424;Day3_0_peak_403;Day7_0_peak_360	412	chrIV	83151	84240	1090	+	0	NA	promoter-TSS (YDL210W_mRNA)	promoter-TSS (YDL210W)	147	tG(GCC)D1_tRNA		tG(GCC)D1
Day0_0_peak_345;Day10_0_peak_436;Day28_0_peak_425;Day3_0_peak_404;Day7_0_peak_361	413	chrIV	85641	86171	531	+	0	NA	TTS (YDL209C_mRNA)	TTS (YDL210W)	1320	YDL209C_mRNA		YDL209C
Day0_0_peak_346;Day10_0_peak_437;Day28_0_peak_426;Day3_0_peak_405;Day7_0_peak_362	414	chrIV	86845	88719	1875	+	0	NA	promoter-TSS (YDL209C_mRNA)	promoter-TSS (YDL209C)	270	YDL208W_mRNA		YDL208W
Day0_0_peak_347;Day10_0_peak_438;Day28_0_peak_427;Day3_0_peak_406;Day7_0_peak_363	415	chrIV	89398	90450	1053	+	0	NA	promoter-TSS (YDL206W_mRNA)	promoter-TSS (YDL206W)	-252	YDL206W_mRNA		YDL206W
Day0_0_peak_348;Day10_0_peak_439;Day28_0_peak_428;Day3_0_peak_407;Day3_0_peak_408;Day7_0_peak_364;Day7_0_peak_365	416	chrIV	93816	96429	2614	+	0	NA	TTS (YDL203C_mRNA)	TTS (YDL203C)	517	YDL204W_mRNA		YDL204W
Day0_0_peak_349;Day10_0_peak_440;Day28_0_peak_429;Day3_0_peak_409;Day7_0_peak_366	417	chrIV	97816	98814	999	+	0	NA	promoter-TSS (YDL203C_mRNA)	promoter-TSS (YDL203C)	-160	YDL202W_mRNA		YDL202W
Day10_0_peak_441;Day28_0_peak_430	418	chrIV	99191	99647	457	+	0	NA	promoter-TSS (YDL201W_mRNA)	promoter-TSS (YDL201W)	-142	YDL201W_mRNA		YDL201W
Day0_0_peak_350;Day10_0_peak_442;Day28_0_peak_431;Day3_0_peak_410;Day7_0_peak_367	419	chrIV	100923	101566	644	+	0	NA	promoter-TSS (YDL200C_mRNA)	promoter-TSS (YDL200C)	-177	YDL200C_mRNA		YDL200C
Day0_0_peak_351;Day10_0_peak_443;Day28_0_peak_432;Day3_0_peak_411;Day7_0_peak_368	420	chrIV	103072	103864	793	+	0	NA	promoter-TSS (YDL199C_mRNA)	promoter-TSS (YDL199C)	-115	YDL199C_mRNA		YDL199C
Day0_0_peak_352;Day10_0_peak_444;Day28_0_peak_433;Day3_0_peak_412;Day7_0_peak_369	421	chrIV	104318	105422	1105	+	0	NA	promoter-TSS (YDL198C_mRNA)	promoter-TSS (YDL198C)	-319	YDL198C_mRNA		YDL198C
Day0_0_peak_353;Day10_0_peak_445;Day28_0_peak_434;Day3_0_peak_413;Day7_0_peak_370	422	chrIV	106173	107376	1204	+	0	NA	promoter-TSS (YDL196W_mRNA)	promoter-TSS (YDL197C)	33	YDL196W_mRNA		YDL196W
Day0_0_peak_354;Day10_0_peak_446;Day10_0_peak_447;Day28_0_peak_435;Day28_0_peak_436;Day3_0_peak_414;Day3_0_peak_415;Day7_0_peak_371;Day7_0_peak_372	423	chrIV	109555	111500	1946	+	0	NA	exon (YDL195W_mRNA, exon 1 of 1)	exon (YDL195W, exon 1 of 1)	-1053	YDL194W_mRNA		YDL194W
Day0_0_peak_355;Day10_0_peak_448;Day28_0_peak_437;Day3_0_peak_416;Day7_0_peak_373	424	chrIV	113650	114901	1252	+	0	NA	promoter-TSS (YDL193W_mRNA)	promoter-TSS (YDL193W)	-397	YDL193W_mRNA		YDL193W
Day0_0_peak_356;Day10_0_peak_449;Day28_0_peak_438;Day3_0_peak_417;Day7_0_peak_374	425	chrIV	115677	116519	843	+	0	NA	promoter-TSS (YDL192W_mRNA)	promoter-TSS (YDL192W)	-223	YDL192W_mRNA		YDL192W
Day0_0_peak_357;Day10_0_peak_450;Day28_0_peak_439;Day3_0_peak_418;Day7_0_peak_375	426	chrIV	117135	118064	930	+	0	NA	promoter-TSS (YDL191W_mRNA)	promoter-TSS (YDL191W)	-65	YDL191W_mRNA		YDL191W
Day0_0_peak_358;Day10_0_peak_451;Day28_0_peak_440;Day3_0_peak_419;Day7_0_peak_376	427	chrIV	121600	122261	662	+	0	NA	promoter-TSS (YDL189W_mRNA)	promoter-TSS (YDL190C)	-286	YDL189W_mRNA		YDL189W
Day0_0_peak_359;Day10_0_peak_452;Day28_0_peak_441;Day3_0_peak_420;Day7_0_peak_377	428	chrIV	124819	125741	923	+	0	NA	promoter-TSS (YDL188C_mRNA)	promoter-TSS (YDL188C)	-282	YDL188C_mRNA		YDL188C
Day0_0_peak_360;Day10_0_peak_453;Day28_0_peak_442;Day3_0_peak_421;Day7_0_peak_378	429	chrIV	126179	126838	660	+	0	NA	promoter-TSS (YDL185W_mRNA)	promoter-TSS (YDL187C)	-279	YDL185W_mRNA		YDL185W
Day0_0_peak_361;Day10_0_peak_454;Day28_0_peak_443;Day3_0_peak_422;Day7_0_peak_379	430	chrIV	130167	131057	891	+	0	NA	promoter-TSS (YDL184C_mRNA)	promoter-TSS (YDL184C)	-128	YDL184C_mRNA		YDL184C
Day0_0_peak_362;Day10_0_peak_455;Day28_0_peak_444;Day3_0_peak_423;Day7_0_peak_380	431	chrIV	131817	133623	1807	+	0	NA	promoter-TSS (YDL183C_mRNA)	promoter-TSS (YDL183C)	-717	YDL182W_mRNA		YDL182W
Day0_0_peak_363;Day10_0_peak_456;Day28_0_peak_445;Day3_0_peak_424;Day7_0_peak_381	432	chrIV	134431	135856	1426	+	0	NA	promoter-TSS (YDL180W_mRNA)	promoter-TSS (YDL181W)	-36	YDL181W_mRNA		YDL181W
Day10_0_peak_457;Day28_0_peak_446;Day3_0_peak_425	433	chrIV	137735	138170	436	+	0	NA	promoter-TSS (YDL179W_mRNA)	promoter-TSS (YDL179W)	-339	YDL179W_mRNA		YDL179W
Day0_0_peak_364;Day10_0_peak_458;Day28_0_peak_447;Day3_0_peak_426;Day7_0_peak_382	434	chrIV	141277	142283	1007	+	0	NA	promoter-TSS (YDL177C_mRNA)	promoter-TSS (YDL177C)	-59	YDL177C_mRNA		YDL177C
Day0_0_peak_365;Day10_0_peak_459;Day28_0_peak_448;Day3_0_peak_427;Day7_0_peak_383	435	chrIV	145220	146128	909	+	0	NA	promoter-TSS (YDL175C_mRNA)	promoter-TSS (YDL175C)	-156	YDL175C_mRNA		YDL175C
Day0_0_peak_366;Day10_0_peak_460;Day28_0_peak_449;Day3_0_peak_428;Day7_0_peak_384	436	chrIV	146908	148906	1999	+	0	NA	promoter-TSS (YDL173W_mRNA)	promoter-TSS (YDL174C)	-284	YDL173W_mRNA		YDL173W
Day0_0_peak_367;Day10_0_peak_461;Day28_0_peak_450;Day3_0_peak_429;Day7_0_peak_385	437	chrIV	149205	150327	1123	+	0	NA	promoter-TSS (YDL172C_mRNA)	promoter-TSS (YDL172C)	-680	YDL172C_mRNA		YDL172C
Day0_0_peak_368;Day10_0_peak_462;Day28_0_peak_451;Day3_0_peak_430;Day7_0_peak_386	438	chrIV	155712	156595	884	+	0	NA	promoter-TSS (YDL170W_mRNA)	promoter-TSS (YDL171C)	-165	YDL170W_mRNA		YDL170W
Day0_0_peak_369;Day10_0_peak_463;Day10_0_peak_464;Day28_0_peak_452;Day3_0_peak_431;Day3_0_peak_432;Day7_0_peak_387	439	chrIV	157905	160175	2271	+	0	NA	promoter-TSS (YDL168W_mRNA)	promoter-TSS (YDL169C)	-305	YDL169C_mRNA		YDL169C
Day10_0_peak_465	440	chrIV	163449	163689	241	+	0	NA	promoter-TSS (YDL167C_mRNA)	promoter-TSS (YDL167C)	-415	YDL167C_mRNA		YDL167C
Day0_0_peak_370;Day10_0_peak_466;Day28_0_peak_453;Day3_0_peak_433;Day7_0_peak_388	441	chrIV	163975	164559	585	+	0	NA	promoter-TSS (YDL166C_mRNA)	promoter-TSS (YDL166C)	-23	YDL165W_mRNA		YDL165W
Day0_0_peak_371;Day10_0_peak_467;Day28_0_peak_454;Day3_0_peak_434;Day7_0_peak_389	442	chrIV	166976	167884	909	+	0	NA	promoter-TSS (YDL161W_mRNA)	promoter-TSS (YDL164C)	-176	YDL164C_mRNA		YDL164C
Day0_0_peak_372;Day10_0_peak_468;Day28_0_peak_455;Day3_0_peak_435;Day7_0_peak_390	443	chrIV	169263	169681	419	+	0	NA	TTS (YDL161W_mRNA)	TTS (YDL161W)	136	YDL160C-A_mRNA		YDL160C-A
Day0_0_peak_373;Day10_0_peak_469;Day28_0_peak_456;Day3_0_peak_436;Day7_0_peak_391	444	chrIV	172070	172808	739	+	0	NA	promoter-TSS (YDL159W_mRNA)	promoter-TSS (YDL160C)	-42	YDL159W_mRNA		YDL159W
Day0_0_peak_374;Day10_0_peak_470;Day28_0_peak_457;Day3_0_peak_437;Day7_0_peak_392	445	chrIV	174484	174769	286	+	0	NA	promoter-TSS (YDL157C_mRNA)	promoter-TSS (YDL158C)	-38	YDL157C_mRNA		YDL157C
Day0_0_peak_375;Day10_0_peak_471;Day28_0_peak_458;Day3_0_peak_438;Day7_0_peak_393	446	chrIV	175915	176954	1040	+	0	NA	promoter-TSS (YDL155W_mRNA)	promoter-TSS (YDL155W)	-339	YDL155W_mRNA		YDL155W
Day10_0_peak_472	447	chrIV	184814	185065	252	+	0	NA	promoter-TSS (YDL149W_mRNA)	promoter-TSS (YDL149W)	14	YDL149W_mRNA		YDL149W
Day0_0_peak_376;Day10_0_peak_473;Day28_0_peak_459;Day3_0_peak_439;Day7_0_peak_394	448	chrIV	190466	190949	484	+	0	NA	promoter-TSS (YDL147W_mRNA)	promoter-TSS (YDL148C)	-121	YDL148C_mRNA		YDL148C
Day10_0_peak_474	449	chrIV	194107	194373	267	+	0	NA	TTS (YDL146W_mRNA)	TTS (YDL146W)	1490	YDL146W_mRNA		YDL146W
Day0_0_peak_377;Day10_0_peak_475;Day28_0_peak_460;Day3_0_peak_440;Day7_0_peak_395	450	chrIV	198296	200284	1989	+	0	NA	promoter-TSS (YDL143W_mRNA)	promoter-TSS (YDL143W)	442	YDL144C_mRNA		YDL144C
Day0_0_peak_378;Day10_0_peak_476;Day28_0_peak_461;Day3_0_peak_441;Day7_0_peak_396	451	chrIV	202301	202920	620	+	0	NA	promoter-TSS (YDL142C_mRNA)	promoter-TSS (YDL142C)	-40	YDL142C_mRNA		YDL142C
Day0_0_peak_379;Day10_0_peak_477;Day28_0_peak_462;Day3_0_peak_442;Day7_0_peak_397	452	chrIV	204906	206328	1423	+	0	NA	TTS (YDL141W_mRNA)	TTS (YDL141W)	2578	YDL141W_mRNA		YDL141W
Day0_0_peak_380;Day10_0_peak_478;Day10_0_peak_479;Day28_0_peak_463;Day28_0_peak_464;Day3_0_peak_443;Day3_0_peak_444;Day7_0_peak_398	453	chrIV	211112	213445	2334	+	0	NA	promoter-TSS (YDL139C_mRNA)	promoter-TSS (YDL139C)	-232	YDL139C_mRNA		YDL139C
Day0_0_peak_381;Day10_0_peak_480;Day28_0_peak_465;Day3_0_peak_445;Day7_0_peak_399	454	chrIV	215458	216489	1032	+	0	NA	promoter-TSS (YDL137W_mRNA)	promoter-TSS (YDL137W)	-556	YDL137W_mRNA		YDL137W
Day0_0_peak_382;Day10_0_peak_481;Day28_0_peak_466;Day3_0_peak_446;Day7_0_peak_400	455	chrIV	216812	217689	878	+	0	NA	promoter-TSS (YDL136W_mRNA)	promoter-TSS (YDL136W)	-350	YDL136W_mRNA		YDL136W
Day0_0_peak_383;Day10_0_peak_482;Day28_0_peak_467;Day3_0_peak_447;Day7_0_peak_401	456	chrIV	219277	219900	624	+	0	NA	promoter-TSS (YDL135C_mRNA)	promoter-TSS (YDL135C)	-300	YDL135C_mRNA		YDL135C
Day0_0_peak_384;Day10_0_peak_483;Day28_0_peak_468;Day3_0_peak_448;Day7_0_peak_402	457	chrIV	221102	222719	1618	+	0	NA	promoter-TSS (YDL133C-A_mRNA)	promoter-TSS (YDL133C-A)	-109	YDL133C-A_mRNA		YDL133C-A
Day0_0_peak_385;Day10_0_peak_484;Day28_0_peak_469;Day3_0_peak_449;Day7_0_peak_403	458	chrIV	223685	224143	459	+	0	NA	promoter-TSS (YDL132W_mRNA)	promoter-TSS (YDL132W)	-390	YDL132W_mRNA		YDL132W
Day0_0_peak_386;Day10_0_peak_485;Day28_0_peak_470;Day3_0_peak_450;Day7_0_peak_404	459	chrIV	226952	227611	660	+	0	NA	promoter-TSS (YDL131W_mRNA)	promoter-TSS (YDL131W)	-112	YDL131W_mRNA		YDL131W
Day0_0_peak_387;Day10_0_peak_486;Day28_0_peak_471;Day3_0_peak_451;Day7_0_peak_405	460	chrIV	228423	230024	1602	+	0	NA	promoter-TSS (YDL130W-A_mRNA)	promoter-TSS (YDL130W-A)	52	YDL130W-A_mRNA		YDL130W-A
Day0_0_peak_388;Day10_0_peak_487;Day28_0_peak_472;Day3_0_peak_452;Day7_0_peak_406	461	chrIV	230324	231094	771	+	0	NA	promoter-TSS (YDL129W_mRNA)	promoter-TSS (YDL129W)	-315	YDL129W_mRNA		YDL129W
Day0_0_peak_389;Day10_0_peak_488;Day28_0_peak_473;Day3_0_peak_453;Day7_0_peak_407	462	chrIV	232206	232893	688	+	0	NA	promoter-TSS (YDL128W_mRNA)	promoter-TSS (YDL128W)	-103	YDL128W_mRNA		YDL128W
Day0_0_peak_390;Day10_0_peak_489;Day28_0_peak_474;Day3_0_peak_454;Day7_0_peak_408	463	chrIV	234160	234883	724	+	0	NA	promoter-TSS (YDL127W_mRNA)	promoter-TSS (YDL127W)	-406	YDL127W_mRNA		YDL127W
Day0_0_peak_391;Day10_0_peak_490;Day28_0_peak_475;Day3_0_peak_455;Day7_0_peak_409	464	chrIV	238457	240525	2069	+	0	NA	promoter-TSS (YDL126C_mRNA)	promoter-TSS (YDL126C)	115	YDL125C_mRNA		YDL125C
Day0_0_peak_392;Day10_0_peak_491;Day28_0_peak_476;Day3_0_peak_456;Day7_0_peak_410	465	chrIV	240992	242235	1244	+	0	NA	promoter-TSS (YDL122W_mRNA)	promoter-TSS (YDL122W)	195	YDL123W_mRNA		YDL123W
Day0_0_peak_393;Day10_0_peak_492;Day10_0_peak_493;Day28_0_peak_477;Day28_0_peak_478;Day28_0_peak_479;Day3_0_peak_457;Day3_0_peak_458;Day7_0_peak_411	466	chrIV	245296	248329	3034	+	0	NA	promoter-TSS (YDL118W_mRNA)	promoter-TSS (YDL118W)	-490	YDL118W_mRNA		YDL118W
Day0_0_peak_394;Day10_0_peak_494;Day28_0_peak_480;Day3_0_peak_459;Day7_0_peak_412	467	chrIV	250860	251660	801	+	0	NA	promoter-TSS (YDL116W_mRNA)	promoter-TSS (YDL116W)	-306	YDL116W_mRNA		YDL116W
Day10_0_peak_495;Day28_0_peak_481;Day3_0_peak_460	468	chrIV	253818	254246	429	+	0	NA	promoter-TSS (YDL114W-A_mRNA)	promoter-TSS (YDL114W-A)	-903	YDL114W-A_mRNA		YDL114W-A
Day0_0_peak_395;Day10_0_peak_496;Day28_0_peak_482;Day3_0_peak_461;Day7_0_peak_413	469	chrIV	255028	255696	669	+	0	NA	promoter-TSS (YDL114W_mRNA)	promoter-TSS (YDL115C)	-236	YDL115C_mRNA		YDL115C
Day10_0_peak_497	470	chrIV	256145	256447	303	+	0	NA	TTS (YDL113C_mRNA)	TTS (YDL113C)	692	YDL114W_mRNA		YDL114W
Day0_0_peak_396;Day10_0_peak_498;Day28_0_peak_483;Day3_0_peak_462;Day7_0_peak_414	471	chrIV	258296	259102	807	+	0	NA	promoter-TSS (YDL112W_mRNA)	promoter-TSS (YDL113C)	-144	YDL113C_mRNA		YDL113C
Day10_0_peak_499	472	chrIV	262592	262863	272	+	0	NA	TTS (YDL111C_mRNA)	TTS (YDL111C)	1383	YDL111C_mRNA		YDL111C
Day0_0_peak_397;Day10_0_peak_500;Day28_0_peak_484;Day3_0_peak_463;Day7_0_peak_415	473	chrIV	263362	265797	2436	+	0	NA	promoter-TSS (YDL111C_mRNA)	promoter-TSS (YDL111C)	385	YDL110C_mRNA		YDL110C
Day0_0_peak_398;Day10_0_peak_501;Day28_0_peak_485;Day3_0_peak_464;Day7_0_peak_416	474	chrIV	271638	272519	882	+	0	NA	promoter-TSS (YDL105W_mRNA)	promoter-TSS (YDL106C)	-177	YDL106C_mRNA		YDL106C
Day10_0_peak_502	475	chrIV	274602	274982	381	+	0	NA	promoter-TSS (YDL104C_mRNA)	promoter-TSS (YDL104C)	84	YDL104C_mRNA		YDL104C
Day10_0_peak_503	476	chrIV	276455	276685	231	+	0	NA	promoter-TSS (YDL103C_mRNA)	promoter-TSS (YDL103C)	11	YDL103C_mRNA		YDL103C
Day10_0_peak_504;Day28_0_peak_486	477	chrIV	281809	282049	241	+	0	NA	promoter-TSS (YDL101C_mRNA)	promoter-TSS (YDL101C)	-81	YDL101C_mRNA		YDL101C
Day10_0_peak_505	478	chrIV	283075	283322	248	+	0	NA	promoter-TSS (YDL099W_mRNA)	promoter-TSS (YDL100C)	-22	YDL100C_mRNA		YDL100C
Day0_0_peak_399;Day10_0_peak_506;Day28_0_peak_487;Day7_0_peak_417	479	chrIV	285015	285531	517	+	0	NA	promoter-TSS (YDL098C_mRNA)	promoter-TSS (YDL098C)	-108	YDL098C_mRNA		YDL098C
Day0_0_peak_400;Day10_0_peak_507;Day28_0_peak_488;Day3_0_peak_465;Day7_0_peak_418	480	chrIV	286358	287461	1104	+	0	NA	promoter-TSS (YDL095W_mRNA)	promoter-TSS (YDL097C)	-150	YDL095W_mRNA		YDL095W
Day0_0_peak_401;Day10_0_peak_508;Day7_0_peak_419	481	chrIV	289522	290100	579	+	0	NA	promoter-TSS (YDL093W_mRNA)	promoter-TSS (YDL093W)	-98	YDL093W_mRNA		YDL093W
Day0_0_peak_402;Day10_0_peak_509;Day28_0_peak_489;Day3_0_peak_466;Day7_0_peak_420	482	chrIV	292279	293266	988	+	0	NA	promoter-TSS (YDL092W_mRNA)	promoter-TSS (YDL092W)	-9	YDL092W_mRNA		YDL092W
Day10_0_peak_510	483	chrIV	294918	295118	201	+	0	NA	promoter-TSS (YDL091C_mRNA)	promoter-TSS (YDL091C)	-259	YDL091C_mRNA		YDL091C
Day0_0_peak_403;Day10_0_peak_511;Day28_0_peak_490;Day3_0_peak_467;Day7_0_peak_421	484	chrIV	296053	296802	750	+	0	NA	promoter-TSS (YDL089W_mRNA)	promoter-TSS (YDL090C)	-98	YDL090C_mRNA		YDL090C
Day0_0_peak_404;Day10_0_peak_512;Day10_0_peak_513;Day28_0_peak_491;Day28_0_peak_492;Day3_0_peak_468;Day3_0_peak_469;Day7_0_peak_422	485	chrIV	300089	303624	3536	+	0	NA	promoter-TSS (YDL087C_mRNA)	promoter-TSS (YDL087C)	233	YDL086C-A_mRNA		YDL086C-A
Day0_0_peak_405;Day10_0_peak_514;Day28_0_peak_493;Day3_0_peak_470;Day7_0_peak_423	486	chrIV	304493	305352	860	+	0	NA	promoter-TSS (YDL084W_mRNA)	promoter-TSS (YDL084W)	-315	YDL084W_mRNA		YDL084W
Day0_0_peak_406;Day10_0_peak_515;Day28_0_peak_494;Day3_0_peak_471;Day7_0_peak_424	487	chrIV	307704	308538	835	+	0	NA	promoter-TSS (YDL083C_mRNA)	promoter-TSS (YDL083C)	-303	YDL082W_mRNA		YDL082W
Day0_0_peak_407;Day10_0_peak_516;Day28_0_peak_495;Day3_0_peak_472;Day7_0_peak_425	488	chrIV	309903	310731	829	+	0	NA	promoter-TSS (YDL081C_mRNA)	promoter-TSS (YDL081C)	-195	YDL081C_mRNA		YDL081C
Day0_0_peak_408;Day10_0_peak_517;Day28_0_peak_496;Day3_0_peak_473;Day7_0_peak_426	489	chrIV	312324	313198	875	+	0	NA	promoter-TSS (YDL080C_mRNA)	promoter-TSS (YDL080C)	-290	YDL080C_mRNA		YDL080C
Day0_0_peak_409;Day10_0_peak_518;Day28_0_peak_497;Day3_0_peak_474;Day7_0_peak_427	490	chrIV	314245	317082	2838	+	0	NA	promoter-TSS (YDL079C_mRNA)	promoter-TSS (YDL079C)	725	YDL078C_mRNA		YDL078C
Day0_0_peak_410;Day10_0_peak_519;Day28_0_peak_498;Day3_0_peak_475;Day7_0_peak_428	491	chrIV	320166	320978	813	+	0	NA	promoter-TSS (YDL077C_mRNA)	promoter-TSS (YDL077C)	-452	YDL077C_mRNA		YDL077C
Day0_0_peak_411;Day10_0_peak_520;Day28_0_peak_499;Day3_0_peak_476;Day7_0_peak_429	492	chrIV	321197	322316	1120	+	0	NA	promoter-TSS (YDL075W_mRNA)	promoter-TSS (YDL076C)	-204	YDL076C_mRNA		YDL076C
Day0_0_peak_412;Day10_0_peak_521;Day28_0_peak_500;Day3_0_peak_477;Day7_0_peak_430	493	chrIV	323553	324029	477	+	0	NA	promoter-TSS (snR63_snoRNA)	TTS (YDL075W)	-320	snR63_snoRNA		snR63
Day0_0_peak_413;Day10_0_peak_522;Day28_0_peak_501;Day3_0_peak_478;Day7_0_peak_431	494	chrIV	325925	326628	704	+	0	NA	promoter-TSS (YDL074C_mRNA)	promoter-TSS (YDL074C)	-127	YDL074C_mRNA		YDL074C
Day0_0_peak_414;Day10_0_peak_523;Day28_0_peak_502;Day3_0_peak_479;Day3_0_peak_480;Day7_0_peak_432	495	chrIV	329690	331370	1681	+	0	NA	promoter-TSS (YDL070W_mRNA)	promoter-TSS (YDL072C)	-83	YDL072C_mRNA		YDL072C
Day0_0_peak_415;Day10_0_peak_524;Day28_0_peak_503;Day3_0_peak_481;Day7_0_peak_433	496	chrIV	334008	335558	1551	+	0	NA	promoter-TSS (YDL069C_mRNA)	promoter-TSS (YDL069C)	-52	YDL066W_mRNA		YDL066W
Day10_0_peak_525;Day28_0_peak_504	497	chrIV	337160	337763	604	+	0	NA	promoter-TSS (YDL064W_mRNA)	promoter-TSS (YDL065C)	-26	YDL064W_mRNA		YDL064W
Day10_0_peak_526;Day28_0_peak_505	498	chrIV	340100	340369	270	+	0	NA	promoter-TSS (YDL063C_mRNA)	promoter-TSS (YDL063C)	-100	YDL063C_mRNA		YDL063C
Day0_0_peak_416;Day10_0_peak_527;Day28_0_peak_506;Day3_0_peak_482;Day7_0_peak_434	499	chrIV	341067	341646	580	+	0	NA	promoter-TSS (YDL061C_mRNA)	promoter-TSS (YDL061C)	-263	YDL060W_mRNA		YDL060W
Day3_0_peak_483	500	chrIV	342695	342873	179	+	0	NA	exon (YDL060W_mRNA, exon 1 of 1)	exon (YDL060W, exon 1 of 1)	1165	YDL060W_mRNA		YDL060W
Day0_0_peak_417;Day10_0_peak_528;Day28_0_peak_507;Day3_0_peak_484;Day7_0_peak_435	501	chrIV	344253	345772	1520	+	0	NA	promoter-TSS (YDL058W_mRNA)	promoter-TSS (YDL059C)	-59	YDL059C_mRNA		YDL059C
Day0_0_peak_418;Day10_0_peak_529;Day28_0_peak_508;Day7_0_peak_436	502	chrIV	351130	351696	567	+	0	NA	promoter-TSS (YDL057W_mRNA)	promoter-TSS (YDL057W)	-21	YDL057W_mRNA		YDL057W
Day0_0_peak_419;Day10_0_peak_530;Day28_0_peak_509;Day3_0_peak_485;Day7_0_peak_437	503	chrIV	352082	352892	811	+	0	NA	promoter-TSS (YDL056W_mRNA)	promoter-TSS (YDL056W)	-390	YDL056W_mRNA		YDL056W
Day0_0_peak_420;Day10_0_peak_531;Day28_0_peak_510;Day3_0_peak_486;Day7_0_peak_438	504	chrIV	356796	360118	3323	+	0	NA	Intergenic	Intergenic	-1120	tK(UUU)D_tRNA		tK(UUU)D
Day0_0_peak_421;Day3_0_peak_487;Day7_0_peak_439	505	chrIV	361234	361486	253	+	0	NA	promoter-TSS (YDL054C_mRNA)	promoter-TSS (YDL054C)	-75	YDL054C_mRNA		YDL054C
Day7_0_peak_440	506	chrIV	362476	362710	235	+	0	NA	promoter-TSS (YDL053C_mRNA)	promoter-TSS (YDL053C)	-337	YDL053C_mRNA		YDL053C
Day0_0_peak_422;Day10_0_peak_532;Day28_0_peak_511;Day3_0_peak_488;Day7_0_peak_441	507	chrIV	363486	363865	380	+	0	NA	promoter-TSS (YDL052C_mRNA)	promoter-TSS (YDL052C)	-92	YDL052C_mRNA		YDL052C
Day0_0_peak_423;Day10_0_peak_533;Day28_0_peak_512;Day3_0_peak_489;Day7_0_peak_442	508	chrIV	365757	366992	1236	+	0	NA	promoter-TSS (YDL049C_mRNA)	promoter-TSS (YDL049C)	-500	YDL049C_mRNA		YDL049C
Day0_0_peak_424;Day10_0_peak_534;Day28_0_peak_513;Day3_0_peak_490;Day7_0_peak_443	509	chrIV	368079	369656	1578	+	0	NA	promoter-TSS (YDL047W_mRNA)	promoter-TSS (YDL048C)	-656	YDL048C_mRNA		YDL048C
Day0_0_peak_425;Day10_0_peak_535;Day28_0_peak_514;Day28_0_peak_515;Day3_0_peak_491;Day3_0_peak_492;Day7_0_peak_444	510	chrIV	371064	372336	1273	+	0	NA	promoter-TSS (YDL045W-A_mRNA)	promoter-TSS (YDL045W-A)	460	YDL046W_mRNA		YDL046W
Day10_0_peak_536	511	chrIV	376376	376617	242	+	0	NA	promoter-TSS (YDL043C_mRNA)	promoter-TSS (YDL043C)	-16	YDL043C_mRNA		YDL043C
Day0_0_peak_426;Day10_0_peak_537;Day28_0_peak_516;Day3_0_peak_493;Day7_0_peak_445	512	chrIV	378055	378881	827	+	0	NA	promoter-TSS (YDL042C_mRNA)	promoter-TSS (YDL042C)	-23	YDL042C_mRNA		YDL042C
Day0_0_peak_427;Day10_0_peak_538;Day28_0_peak_517;Day3_0_peak_494;Day7_0_peak_446	513	chrIV	381345	381834	490	+	0	NA	promoter-TSS (YDL040C_mRNA)	promoter-TSS (YDL040C)	-151	YDL040C_mRNA		YDL040C
Day10_0_peak_539;Day28_0_peak_518;Day3_0_peak_495;Day7_0_peak_447	514	chrIV	382622	383169	548	+	0	NA	exon (YDL039C_mRNA, exon 1 of 1)	exon (YDL039C, exon 1 of 1)	1186	YDL039C_mRNA		YDL039C
Day28_0_peak_519	515	chrIV	387087	387297	211	+	0	NA	TTS (YDL036C_mRNA)	TTS (YDL036C)	-1605	YDL037C_mRNA		YDL037C
Day10_0_peak_540	516	chrIV	388916	389220	305	+	0	NA	promoter-TSS (YDL036C_mRNA)	promoter-TSS (YDL036C)	-167	YDL036C_mRNA		YDL036C
Day0_0_peak_428;Day10_0_peak_541;Day28_0_peak_520;Day3_0_peak_496;Day7_0_peak_448	517	chrIV	391959	394291	2333	+	0	NA	promoter-TSS (YDL032W_mRNA)	promoter-TSS (YDL032W)	-565	YDL032W_mRNA		YDL032W
Day10_0_peak_542	518	chrIV	397143	397449	307	+	0	NA	promoter-TSS (YDL030W_mRNA)	promoter-TSS (YDL030W)	-241	YDL030W_mRNA		YDL030W
Day0_0_peak_429;Day10_0_peak_543;Day28_0_peak_521;Day3_0_peak_497;Day7_0_peak_449	519	chrIV	398754	399677	924	+	0	NA	promoter-TSS (YDL029W_mRNA)	promoter-TSS (YDL029W)	-125	YDL029W_mRNA		YDL029W
Day28_0_peak_522	520	chrIV	403306	403581	276	+	0	NA	promoter-TSS (YDL028C_mRNA)	promoter-TSS (YDL028C)	-152	YDL028C_mRNA		YDL028C
Day0_0_peak_430;Day10_0_peak_544;Day28_0_peak_523;Day3_0_peak_498;Day7_0_peak_450	521	chrIV	404886	405377	492	+	0	NA	promoter-TSS (YDL027C_mRNA)	promoter-TSS (YDL027C)	-174	YDL027C_mRNA		YDL027C
Day0_0_peak_431;Day10_0_peak_545;Day28_0_peak_524;Day3_0_peak_499;Day7_0_peak_451	522	chrIV	407304	408012	709	+	0	NA	promoter-TSS (YDL025C_mRNA)	promoter-TSS (YDL025C)	-452	YDL025C_mRNA		YDL025C
Day0_0_peak_432;Day10_0_peak_546;Day10_0_peak_547;Day28_0_peak_525;Day28_0_peak_526;Day3_0_peak_500;Day3_0_peak_501;Day7_0_peak_452;Day7_0_peak_453	523	chrIV	409960	413680	3721	+	0	NA	promoter-TSS (YDL022W_mRNA)	promoter-TSS (YDL022W)	-5	YDL022W_mRNA		YDL022W
Day0_0_peak_433;Day10_0_peak_548;Day28_0_peak_527;Day28_0_peak_528;Day3_0_peak_502;Day3_0_peak_503;Day7_0_peak_454	524	chrIV	416635	418223	1589	+	0	NA	promoter-TSS (YDL020C_mRNA)	promoter-TSS (YDL020C)	-721	YDL020C_mRNA		YDL020C
Day0_0_peak_434;Day10_0_peak_549;Day28_0_peak_529;Day3_0_peak_504;Day7_0_peak_455	525	chrIV	421505	422435	931	+	0	NA	promoter-TSS (YDL019C_mRNA)	promoter-TSS (YDL019C)	-456	YDL019C_mRNA		YDL019C
Day0_0_peak_435;Day10_0_peak_550;Day28_0_peak_530;Day3_0_peak_505;Day7_0_peak_456	526	chrIV	423060	424129	1070	+	0	NA	promoter-TSS (YDL018C_mRNA)	promoter-TSS (YDL018C)	-84	YDL018C_mRNA		YDL018C
Day0_0_peak_436;Day10_0_peak_551;Day28_0_peak_531;Day3_0_peak_506	527	chrIV	427015	427719	705	+	0	NA	promoter-TSS (YDL014W_mRNA)	promoter-TSS (YDL015C)	3	YDL014W_mRNA		YDL014W
Day0_0_peak_437;Day10_0_peak_552;Day28_0_peak_532;Day3_0_peak_507;Day7_0_peak_457	528	chrIV	428595	429398	804	+	0	NA	promoter-TSS (YDL013W_mRNA)	promoter-TSS (YDL013W)	-71	YDL013W_mRNA		YDL013W
Day10_0_peak_553	529	chrIV	430422	430669	248	+	0	NA	TTS (YDL012C_mRNA)	TTS (YDL012C)	972	YDL012C_mRNA		YDL012C
Day0_0_peak_438;Day10_0_peak_554;Day28_0_peak_533;Day3_0_peak_508;Day7_0_peak_458	530	chrIV	430904	432617	1714	+	0	NA	promoter-TSS (YDL012C_mRNA)	promoter-TSS (YDL012C)	-243	YDL012C_mRNA		YDL012C
Day0_0_peak_439;Day10_0_peak_555;Day28_0_peak_534;Day3_0_peak_509;Day7_0_peak_459	531	chrIV	433159	434448	1290	+	0	NA	promoter-TSS (YDL009C_mRNA)	promoter-TSS (YDL009C)	306	YDL008W_mRNA		YDL008W
Day10_0_peak_556;Day28_0_peak_535	532	chrIV	435668	435874	207	+	0	NA	TTS (YDL007C-A_mRNA)	TTS (YDL007C-A)	1053	YDL007C-A_mRNA		YDL007C-A
Day0_0_peak_440;Day10_0_peak_557;Day28_0_peak_536;Day3_0_peak_510;Day7_0_peak_460	533	chrIV	436991	438170	1180	+	0	NA	promoter-TSS (YDL007C-A_mRNA)	promoter-TSS (YDL007C-A)	-192	tS(AGA)D1_tRNA		tS(AGA)D1
Day0_0_peak_441;Day10_0_peak_558;Day28_0_peak_537;Day3_0_peak_511;Day7_0_peak_461	534	chrIV	439105	439836	732	+	0	NA	promoter-TSS (YDL006W_mRNA)	promoter-TSS (YDL006W)	-439	YDL006W_mRNA		YDL006W
Day10_0_peak_559	535	chrIV	440725	440941	217	+	0	NA	TTS (YDL005C_mRNA)	TTS (YDL006W)	924	YDL006W_mRNA		YDL006W
Day0_0_peak_442;Day10_0_peak_560;Day28_0_peak_538;Day3_0_peak_512;Day7_0_peak_462	536	chrIV	441972	443139	1168	+	0	NA	promoter-TSS (YDL004W_mRNA)	promoter-TSS (YDL005C)	-246	YDL005C_mRNA		YDL005C
Day0_0_peak_443;Day10_0_peak_561;Day28_0_peak_539;Day3_0_peak_513;Day7_0_peak_463	537	chrIV	443888	444708	821	+	0	NA	promoter-TSS (YDL003W_mRNA)	promoter-TSS (YDL003W)	-385	YDL003W_mRNA		YDL003W
Day0_0_peak_444;Day10_0_peak_562;Day28_0_peak_540;Day3_0_peak_514;Day7_0_peak_464	538	chrIV	447390	448101	712	+	0	NA	promoter-TSS (YDL002C_mRNA)	promoter-TSS (YDL002C)	-167	YDL002C_mRNA		YDL002C
Day0_0_peak_445;Day10_0_peak_563;Day28_0_peak_541;Day28_0_peak_542;Day28_0_peak_543;Day3_0_peak_515;Day3_0_peak_516;Day7_0_peak_465;Day7_0_peak_466;Day7_0_peak_467	539	chrIV	449241	451272	2032	+	0	NA	TTS (YDL001W_mRNA)	TTS (YDL001W)	2219	YDR001C_mRNA		YDR001C
Day0_0_peak_446;Day10_0_peak_564;Day10_0_peak_565;Day28_0_peak_544;Day28_0_peak_545;Day3_0_peak_517;Day3_0_peak_518;Day7_0_peak_468	540	chrIV	452368	456000	3633	+	0	NA	promoter-TSS (YDR003W_mRNA)	promoter-TSS (YDR003W)	62	YDR003W_mRNA		YDR003W
Day0_0_peak_447;Day10_0_peak_566;Day28_0_peak_546;Day3_0_peak_519;Day7_0_peak_469	541	chrIV	458270	458777	508	+	0	NA	promoter-TSS (YDR005C_mRNA)	promoter-TSS (YDR005C)	-420	YDR005C_mRNA		YDR005C
Day0_0_peak_448;Day10_0_peak_567;Day28_0_peak_547;Day3_0_peak_520;Day7_0_peak_470	542	chrIV	461062	463485	2424	+	0	NA	TTS (YDR008C_mRNA)	TTS (YDR008C)	329	YDR008C_mRNA		YDR008C
Day0_0_peak_449;Day10_0_peak_568;Day28_0_peak_548;Day3_0_peak_521;Day7_0_peak_471	543	chrIV	464696	466092	1397	+	0	NA	promoter-TSS (YDR010C_mRNA)	promoter-TSS (YDR010C)	-11	YDR010C_mRNA		YDR010C
Day0_0_peak_450;Day10_0_peak_569;Day28_0_peak_549;Day3_0_peak_522;Day7_0_peak_472	544	chrIV	470491	471958	1468	+	0	NA	promoter-TSS (YDR012W_mRNA)	promoter-TSS (YDR012W)	-629	YDR012W_mRNA		YDR012W
Day10_0_peak_570	545	chrIV	477713	478046	334	+	0	NA	promoter-TSS (YDR014W-A_mRNA)	promoter-TSS (YDR014W-A)	82	YDR014W-A_mRNA		YDR014W-A
Day0_0_peak_451;Day10_0_peak_571;Day28_0_peak_550;Day3_0_peak_523;Day7_0_peak_473	546	chrIV	478455	479145	691	+	0	NA	promoter-TSS (YDR015C_mRNA)	promoter-TSS (YDR015C)	-42	YDR016C_mRNA		YDR016C
Day0_0_peak_452;Day10_0_peak_572;Day28_0_peak_551;Day3_0_peak_524;Day7_0_peak_474	547	chrIV	481840	484392	2553	+	0	NA	promoter-TSS (YDR017C_mRNA)	promoter-TSS (YDR017C)	744	YDR018C_mRNA		YDR018C
Day0_0_peak_453;Day10_0_peak_573;Day28_0_peak_552;Day3_0_peak_525;Day7_0_peak_475	548	chrIV	485228	486128	901	+	0	NA	promoter-TSS (YDR019C_mRNA)	promoter-TSS (YDR019C)	-313	YDR019C_mRNA		YDR019C
Day0_0_peak_454;Day10_0_peak_574;Day28_0_peak_553;Day3_0_peak_526;Day7_0_peak_476	549	chrIV	488367	489397	1031	+	0	NA	promoter-TSS (tV(UAC)D_tRNA)	promoter-TSS (YDR022C)	-12	tV(UAC)D_tRNA		tV(UAC)D
Day0_0_peak_455;Day10_0_peak_575;Day28_0_peak_554;Day3_0_peak_527;Day7_0_peak_477	550	chrIV	490865	491587	723	+	0	NA	promoter-TSS (YDR025W_mRNA)	promoter-TSS (YDR025W)	209	YDR024W_mRNA		YDR024W
Day0_0_peak_456;Day10_0_peak_576;Day28_0_peak_555;Day3_0_peak_528;Day7_0_peak_478	551	chrIV	494178	494959	782	+	0	NA	promoter-TSS (YDR026C_mRNA)	promoter-TSS (YDR026C)	-300	YDR026C_mRNA		YDR026C
Day0_0_peak_457;Day10_0_peak_577;Day28_0_peak_556;Day3_0_peak_529;Day7_0_peak_479	552	chrIV	497160	498178	1019	+	0	NA	promoter-TSS (YDR027C_mRNA)	promoter-TSS (YDR027C)	-351	YDR027C_mRNA		YDR027C
Day0_0_peak_458;Day10_0_peak_578;Day28_0_peak_557;Day3_0_peak_530;Day7_0_peak_480	553	chrIV	501230	502058	829	+	0	NA	promoter-TSS (YDR028C_mRNA)	promoter-TSS (YDR028C)	544	YDR029W_mRNA		YDR029W
Day0_0_peak_459;Day10_0_peak_579;Day10_0_peak_580;Day28_0_peak_558;Day28_0_peak_559;Day3_0_peak_531;Day3_0_peak_532;Day7_0_peak_481;Day7_0_peak_482	554	chrIV	503179	505225	2047	+	0	NA	promoter-TSS (YDR030C_mRNA)	promoter-TSS (YDR030C)	493	YDR032C_mRNA		YDR032C
Day0_0_peak_460;Day10_0_peak_581;Day28_0_peak_560;Day3_0_peak_533;Day7_0_peak_483	555	chrIV	505689	507775	2087	+	0	NA	Intergenic	Intergenic	-1415	YDR033W_mRNA		YDR033W
Day10_0_peak_582;Day28_0_peak_561;Day3_0_peak_534	556	chrIV	509576	509887	312	+	0	NA	TTS (YDR033W_mRNA)	TTS (YDR033W)	1584	YDR033W_mRNA		YDR033W
Day0_0_peak_461;Day10_0_peak_583;Day28_0_peak_562;Day3_0_peak_535;Day7_0_peak_484	557	chrIV	511997	513189	1193	+	0	NA	promoter-TSS (YDR034C_mRNA)	promoter-TSS (YDR034C)	-484	YDR034C_mRNA		YDR034C
Day0_0_peak_462;Day10_0_peak_584;Day28_0_peak_563;Day3_0_peak_536;Day7_0_peak_485	558	chrIV	519306	520161	856	+	0	NA	promoter-TSS (YDR034C-C)	promoter-TSS (YDR034C-D)	-10	tL(UAA)D_tRNA		tL(UAA)D
Day0_0_peak_463;Day10_0_peak_585;Day28_0_peak_564;Day3_0_peak_537;Day7_0_peak_486	559	chrIV	520702	522312	1611	+	0	NA	promoter-TSS (YDR034C-A_mRNA)	promoter-TSS (YDR034C-A)	193	YDR034W-B_mRNA		YDR034W-B
Day0_0_peak_464;Day10_0_peak_586;Day28_0_peak_565;Day3_0_peak_538;Day3_0_peak_539;Day7_0_peak_487	560	chrIV	524058	525646	1589	+	0	NA	promoter-TSS (YDR037W_mRNA)	promoter-TSS (YDR036C)	-139	YDR036C_mRNA		YDR036C
Day10_0_peak_587;Day28_0_peak_566;Day3_0_peak_540	561	chrIV	527316	527551	236	+	0	NA	TTS (YDR037W_mRNA)	TTS (YDR037W)	1993	YDR037W_mRNA		YDR037W
Day0_0_peak_465;Day10_0_peak_588;Day28_0_peak_567;Day28_0_peak_568;Day3_0_peak_541;Day3_0_peak_542;Day7_0_peak_488;Day7_0_peak_489	562	chrIV	538181	539901	1721	+	0	NA	promoter-TSS (YDR041W_mRNA)	promoter-TSS (YDR040C)	-574	YDR040C_mRNA		YDR040C
Day0_0_peak_466;Day10_0_peak_589;Day28_0_peak_569;Day3_0_peak_543;Day7_0_peak_490	563	chrIV	541535	542596	1062	+	0	NA	promoter-TSS (YDR042C_mRNA)	promoter-TSS (YDR042C)	-365	snR47_snoRNA		snR47
Day0_0_peak_467;Day10_0_peak_590;Day28_0_peak_570;Day3_0_peak_544;Day7_0_peak_491	564	chrIV	543564	544636	1073	+	0	NA	promoter-TSS (YDR043C_mRNA)	promoter-TSS (YDR043C)	-731	YDR043C_mRNA		YDR043C
Day0_0_peak_468;Day10_0_peak_591;Day28_0_peak_571;Day3_0_peak_545;Day7_0_peak_492	565	chrIV	545159	546545	1387	+	0	NA	promoter-TSS (YDR044W_mRNA)	promoter-TSS (YDR044W)	-790	YDR044W_mRNA		YDR044W
Day0_0_peak_469;Day10_0_peak_592;Day28_0_peak_572;Day3_0_peak_546;Day7_0_peak_493	566	chrIV	550557	551900	1344	+	0	NA	promoter-TSS (YDR047W_mRNA)	promoter-TSS (YDR046C)	-632	YDR047W_mRNA		YDR047W
Day0_0_peak_470;Day10_0_peak_593;Day28_0_peak_573;Day3_0_peak_547;Day7_0_peak_494	567	chrIV	555326	557476	2151	+	0	NA	promoter-TSS (YDR050C_mRNA)	promoter-TSS (YDR050C)	71	YDR050C_mRNA		YDR050C
Day0_0_peak_471;Day10_0_peak_594;Day28_0_peak_574;Day7_0_peak_495	568	chrIV	557824	558396	573	+	0	NA	promoter-TSS (YDR051C_mRNA)	promoter-TSS (YDR051C)	-50	YDR051C_mRNA		YDR051C
Day10_0_peak_595;Day7_0_peak_496	569	chrIV	560591	560899	309	+	0	NA	promoter-TSS (YDR052C_mRNA)	promoter-TSS (YDR052C)	-120	YDR052C_mRNA		YDR052C
Day0_0_peak_472;Day10_0_peak_596;Day28_0_peak_575;Day3_0_peak_548;Day7_0_peak_497	570	chrIV	562193	563721	1529	+	0	NA	promoter-TSS (YDR054C_mRNA)	promoter-TSS (YDR054C)	-570	YDR055W_mRNA		YDR055W
Day0_0_peak_473;Day10_0_peak_597;Day28_0_peak_576;Day3_0_peak_549;Day7_0_peak_498	571	chrIV	565416	566027	612	+	0	NA	promoter-TSS (YDR056C_mRNA)	promoter-TSS (YDR056C)	-81	YDR056C_mRNA		YDR056C
Day0_0_peak_474;Day10_0_peak_598;Day28_0_peak_577;Day3_0_peak_550;Day3_0_peak_551;Day7_0_peak_499	572	chrIV	568397	570762	2366	+	0	NA	promoter-TSS (YDR058C_mRNA)	promoter-TSS (YDR058C)	191	YDR059C_mRNA		YDR059C
Day0_0_peak_475;Day10_0_peak_599;Day28_0_peak_578;Day3_0_peak_552;Day7_0_peak_500	573	chrIV	573572	574430	859	+	0	NA	promoter-TSS (YDR061W_mRNA)	promoter-TSS (YDR061W)	-163	YDR061W_mRNA		YDR061W
Day0_0_peak_476;Day10_0_peak_600;Day28_0_peak_579;Day3_0_peak_553;Day7_0_peak_501	574	chrIV	575257	576443	1187	+	0	NA	promoter-TSS (YDR062W_mRNA)	promoter-TSS (YDR062W)	-624	YDR062W_mRNA		YDR062W
Day0_0_peak_477;Day10_0_peak_601;Day28_0_peak_580;Day3_0_peak_554;Day7_0_peak_502	575	chrIV	578429	579845	1417	+	0	NA	promoter-TSS (YDR064W_mRNA)	promoter-TSS (YDR064W)	-321	YDR064W_mRNA		YDR064W
Day0_0_peak_478;Day10_0_peak_602;Day10_0_peak_603;Day7_0_peak_503	576	chrIV	582252	583845	1594	+	0	NA	promoter-TSS (YDR066C_mRNA)	promoter-TSS (YDR066C)	417	YDR067C_mRNA		YDR067C
Day0_0_peak_479;Day10_0_peak_604;Day3_0_peak_555;Day7_0_peak_504	577	chrIV	584598	585082	485	+	0	NA	TTS (YDR068W_mRNA)	TTS (YDR068W)	1127	YDR068W_mRNA		YDR068W
Day0_0_peak_480;Day10_0_peak_605;Day28_0_peak_581;Day3_0_peak_556;Day7_0_peak_505	578	chrIV	587877	588649	773	+	0	NA	promoter-TSS (YDR069C_mRNA)	promoter-TSS (YDR069C)	116	YDR070C_mRNA		YDR070C
Day0_0_peak_481;Day10_0_peak_606;Day28_0_peak_582;Day3_0_peak_557;Day7_0_peak_506	579	chrIV	591419	594021	2603	+	0	NA	exon (YDR073W_mRNA, exon 1 of 1)	exon (YDR073W, exon 1 of 1)	281	YDR073W_mRNA		YDR073W
Day0_0_peak_482;Day10_0_peak_607;Day28_0_peak_583;Day3_0_peak_558;Day7_0_peak_507	580	chrIV	599338	602793	3456	+	0	NA	exon (YDR077W_mRNA, exon 1 of 1)	exon (YDR077W, exon 1 of 1)	272	YDR077W_mRNA		YDR077W
Day0_0_peak_483;Day10_0_peak_608;Day28_0_peak_584;Day3_0_peak_559;Day7_0_peak_508	581	chrIV	610071	610501	431	+	0	NA	promoter-TSS (YDR082W_mRNA)	promoter-TSS (YDR081C)	-155	YDR082W_mRNA		YDR082W
Day0_0_peak_484;Day10_0_peak_609;Day28_0_peak_585;Day3_0_peak_560;Day7_0_peak_509	582	chrIV	611727	611972	246	+	0	NA	promoter-TSS (YDR083W_mRNA)	promoter-TSS (YDR083W)	-224	YDR083W_mRNA		YDR083W
Day0_0_peak_485;Day10_0_peak_610;Day28_0_peak_586;Day3_0_peak_561;Day7_0_peak_510	583	chrIV	613916	614395	480	+	0	NA	promoter-TSS (YDR084C_mRNA)	promoter-TSS (YDR084C)	-151	YDR084C_mRNA		YDR084C
Day0_0_peak_486;Day10_0_peak_611;Day28_0_peak_587;Day3_0_peak_562;Day7_0_peak_511	584	chrIV	615908	617626	1719	+	0	NA	promoter-TSS (YDR085C_mRNA)	promoter-TSS (YDR085C)	403	YDR086C_mRNA		YDR086C
Day0_0_peak_487;Day10_0_peak_612;Day28_0_peak_588;Day3_0_peak_563;Day7_0_peak_512	585	chrIV	619546	620598	1053	+	0	NA	promoter-TSS (YDR088C_mRNA)	promoter-TSS (YDR088C)	-31	tR(ACG)D_tRNA		tR(ACG)D
Day0_0_peak_488;Day10_0_peak_613;Day28_0_peak_589;Day3_0_peak_564;Day7_0_peak_513	586	chrIV	620910	622088	1179	+	0	NA	promoter-TSS (YDR089W_mRNA)	promoter-TSS (YDR089W)	-613	YDR089W_mRNA		YDR089W
Day10_0_peak_614	587	chrIV	624848	625071	224	+	0	NA	TTS (YDR089W_mRNA)	TTS (YDR089W)	1039	YDR090C_mRNA		YDR090C
Day0_0_peak_489;Day10_0_peak_615;Day28_0_peak_590;Day3_0_peak_565;Day7_0_peak_514	588	chrIV	625614	626439	826	+	0	NA	promoter-TSS (YDR090C_mRNA)	promoter-TSS (YDR090C)	-28	YDR090C_mRNA		YDR090C
Day0_0_peak_490;Day10_0_peak_616;Day28_0_peak_591;Day28_0_peak_592;Day3_0_peak_566;Day3_0_peak_567;Day7_0_peak_515	589	chrIV	628616	631153	2538	+	0	NA	promoter-TSS (YDR092W_mRNA)	promoter-TSS (YDR092W)	8	YDR092W_mRNA		YDR092W
Day0_0_peak_491;Day10_0_peak_617;Day28_0_peak_593;Day3_0_peak_568;Day7_0_peak_516	590	chrIV	635009	637035	2027	+	0	NA	TTS (YDR095C_mRNA)	TTS (YDR093W)	182	YDR094W_mRNA		YDR094W
Day0_0_peak_492;Day10_0_peak_618;Day10_0_peak_619;Day28_0_peak_594;Day3_0_peak_569;Day3_0_peak_570;Day7_0_peak_517;Day7_0_peak_518	591	chrIV	643778	645290	1513	+	0	NA	promoter-TSS (YDR097C_mRNA)	promoter-TSS (YDR097C)	396	YDR098C_mRNA		YDR098C
Day0_0_peak_493;Day10_0_peak_620;Day28_0_peak_595;Day3_0_peak_571;Day7_0_peak_519	592	chrIV	652005	653534	1530	+	0	NA	promoter-TSS (YDR099W_mRNA)	promoter-TSS (YDR099W)	-838	YDR099W_mRNA		YDR099W
Day0_0_peak_494;Day10_0_peak_621;Day28_0_peak_596;Day3_0_peak_572;Day7_0_peak_520	593	chrIV	654100	655884	1785	+	0	NA	promoter-TSS (YDR100W_mRNA)	promoter-TSS (YDR100W)	-21	YDR100W_mRNA		YDR100W
Day0_0_peak_495;Day10_0_peak_622;Day28_0_peak_597;Day3_0_peak_573;Day7_0_peak_521	594	chrIV	657378	658478	1101	+	0	NA	promoter-TSS (YDR103W_mRNA)	promoter-TSS (YDR101C)	52	YDR102C_mRNA		YDR102C
Day10_0_peak_623;Day28_0_peak_598	595	chrIV	661336	661676	341	+	0	NA	TTS (YDR103W_mRNA)	TTS (YDR103W)	3156	YDR103W_mRNA		YDR103W
Day0_0_peak_496;Day10_0_peak_624;Day28_0_peak_599;Day3_0_peak_574;Day7_0_peak_522	596	chrIV	664817	665430	614	+	0	NA	promoter-TSS (YDR104C_mRNA)	promoter-TSS (YDR104C)	-213	YDR104C_mRNA		YDR104C
Day0_0_peak_497;Day10_0_peak_625;Day28_0_peak_600;Day3_0_peak_575;Day7_0_peak_523	597	chrIV	666678	668137	1460	+	0	NA	promoter-TSS (YDR105C_mRNA)	promoter-TSS (YDR105C)	403	YDR106W_mRNA		YDR106W
Day10_0_peak_626;Day28_0_peak_601	598	chrIV	670904	671487	584	+	0	NA	promoter-TSS (YDR107C_mRNA)	promoter-TSS (YDR107C)	-74	YDR108W_mRNA		YDR108W
Day0_0_peak_498;Day10_0_peak_627;Day28_0_peak_602;Day3_0_peak_576;Day7_0_peak_524	599	chrIV	675517	676216	700	+	0	NA	promoter-TSS (YDR109C_mRNA)	promoter-TSS (YDR109C)	-199	YDR109C_mRNA		YDR109C
Day0_0_peak_499;Day10_0_peak_628;Day28_0_peak_603;Day3_0_peak_577;Day7_0_peak_525	600	chrIV	679364	680829	1466	+	0	NA	promoter-TSS (YDR111C_mRNA)	promoter-TSS (YDR111C)	-332	YDR111C_mRNA		YDR111C
Day0_0_peak_500;Day10_0_peak_629;Day28_0_peak_604;Day3_0_peak_578;Day7_0_peak_526	601	chrIV	681338	682475	1138	+	0	NA	promoter-TSS (YDR115W_mRNA)	promoter-TSS (YDR113C)	-269	YDR115W_mRNA		YDR115W
Day0_0_peak_501;Day10_0_peak_630;Day28_0_peak_605;Day3_0_peak_579;Day7_0_peak_527	602	chrIV	683316	683717	402	+	0	NA	promoter-TSS (YDR116C_mRNA)	promoter-TSS (YDR116C)	65	YDR116C_mRNA		YDR116C
Day10_0_peak_631;Day28_0_peak_606	603	chrIV	685569	685973	405	+	0	NA	promoter-TSS (YDR117C_mRNA)	promoter-TSS (YDR117C)	-111	YDR118W_mRNA		YDR118W
Day0_0_peak_502;Day10_0_peak_632;Day28_0_peak_607;Day3_0_peak_580;Day7_0_peak_528	604	chrIV	687574	688238	665	+	0	NA	promoter-TSS (YDR119W_mRNA)	promoter-TSS (YDR119W)	138	YDR118W-A_mRNA		YDR118W-A
Day0_0_peak_503;Day10_0_peak_633;Day28_0_peak_608;Day3_0_peak_581;Day7_0_peak_529	605	chrIV	690018	691263	1246	+	0	NA	promoter-TSS (YDR119W-A_mRNA)	promoter-TSS (YDR119W-A)	-374	YDR119W-A_mRNA		YDR119W-A
Day0_0_peak_504;Day10_0_peak_634;Day28_0_peak_609;Day3_0_peak_582;Day3_0_peak_583;Day7_0_peak_530	606	chrIV	693236	694667	1432	+	0	NA	promoter-TSS (YDR120C_mRNA)	promoter-TSS (YDR120C)	366	YDR121W_mRNA		YDR121W
Day0_0_peak_505;Day10_0_peak_635;Day28_0_peak_610;Day3_0_peak_584;Day7_0_peak_531	607	chrIV	698844	700380	1537	+	0	NA	promoter-TSS (YDR124W_mRNA)	promoter-TSS (YDR123C)	-144	YDR123C_mRNA		YDR123C
Day0_0_peak_506;Day10_0_peak_636;Day28_0_peak_611;Day3_0_peak_585;Day3_0_peak_586;Day7_0_peak_532	608	chrIV	702588	704545	1958	+	0	NA	promoter-TSS (YDR127W_mRNA)	promoter-TSS (YDR125C)	332	YDR126W_mRNA		YDR126W
Day0_0_peak_507;Day10_0_peak_637;Day28_0_peak_612;Day3_0_peak_587;Day7_0_peak_533	609	chrIV	708822	709781	960	+	0	NA	promoter-TSS (YDR128W_mRNA)	promoter-TSS (YDR128W)	-248	YDR128W_mRNA		YDR128W
Day0_0_peak_508;Day10_0_peak_638;Day28_0_peak_613;Day3_0_peak_588;Day7_0_peak_534	610	chrIV	712522	713499	978	+	0	NA	TTS (YDR128W_mRNA)	TTS (YDR128W)	2369	YDR129C_mRNA		YDR129C
Day0_0_peak_509;Day10_0_peak_639;Day28_0_peak_614;Day3_0_peak_589;Day7_0_peak_535	611	chrIV	715051	715747	697	+	0	NA	promoter-TSS (YDR129C_mRNA)	promoter-TSS (YDR129C)	-20	YDR129C_mRNA		YDR129C
Day0_0_peak_510;Day10_0_peak_640;Day28_0_peak_615;Day3_0_peak_590;Day7_0_peak_536	612	chrIV	716347	716989	643	+	0	NA	promoter-TSS (YDR130C_mRNA)	promoter-TSS (YDR130C)	-46	YDR130C_mRNA		YDR130C
Day0_0_peak_511;Day10_0_peak_641	613	chrIV	720489	720757	269	+	0	NA	promoter-TSS (YDR132C_mRNA)	promoter-TSS (YDR132C)	-320	YDR132C_mRNA		YDR132C
Day0_0_peak_512;Day10_0_peak_642;Day28_0_peak_616;Day3_0_peak_591;Day7_0_peak_537	614	chrIV	721122	723343	2222	+	0	NA	promoter-TSS (YDR133C_mRNA)	promoter-TSS (YDR133C)	-935	YDR133C_mRNA		YDR133C
Day0_0_peak_513;Day10_0_peak_643;Day28_0_peak_617;Day3_0_peak_592;Day7_0_peak_538	615	chrIV	727326	728280	955	+	0	NA	promoter-TSS (YDR135C_mRNA)	promoter-TSS (YDR135C)	-252	YDR135C_mRNA		YDR135C
Day0_0_peak_514;Day10_0_peak_644;Day28_0_peak_618;Day3_0_peak_593;Day7_0_peak_539	616	chrIV	730209	730704	496	+	0	NA	promoter-TSS (YDR138W_mRNA)	promoter-TSS (YDR138W)	-122	YDR138W_mRNA		YDR138W
Day10_0_peak_645	617	chrIV	733664	734045	382	+	0	NA	promoter-TSS (YDR139C_mRNA)	promoter-TSS (YDR139C)	70	YDR139C_mRNA		YDR139C
Day10_0_peak_646	618	chrIV	739908	740343	436	+	0	NA	promoter-TSS (YDR141C_mRNA)	promoter-TSS (YDR141C)	-128	YDR141C_mRNA		YDR141C
Day0_0_peak_515;Day10_0_peak_647	619	chrIV	741644	742268	625	+	0	NA	promoter-TSS (YDR142C_mRNA)	promoter-TSS (YDR142C)	-356	YDR142C_mRNA		YDR142C
Day0_0_peak_516;Day10_0_peak_648;Day28_0_peak_619;Day3_0_peak_594;Day7_0_peak_540	620	chrIV	746269	746817	549	+	0	NA	promoter-TSS (YDR145W_mRNA)	promoter-TSS (YDR144C)	-195	YDR145W_mRNA		YDR145W
Day0_0_peak_517;Day10_0_peak_649;Day28_0_peak_620;Day3_0_peak_595;Day7_0_peak_541	621	chrIV	750824	751835	1012	+	0	NA	promoter-TSS (YDR146C_mRNA)	promoter-TSS (YDR146C)	-302	YDR147W_mRNA		YDR147W
Day0_0_peak_518;Day10_0_peak_650;Day28_0_peak_621;Day3_0_peak_596;Day7_0_peak_542	622	chrIV	754583	755722	1140	+	0	NA	promoter-TSS (YDR148C_mRNA)	promoter-TSS (YDR148C)	-86	YDR148C_mRNA		YDR148C
Day0_0_peak_519;Day10_0_peak_651;Day28_0_peak_622;Day3_0_peak_597;Day7_0_peak_543	623	chrIV	762891	763971	1081	+	0	NA	TTS (YDR151C_mRNA)	TTS (YDR151C)	1724	YDR151C_mRNA		YDR151C
Day0_0_peak_520;Day10_0_peak_652;Day28_0_peak_623;Day3_0_peak_598;Day7_0_peak_544	624	chrIV	765007	765625	619	+	0	NA	promoter-TSS (YDR152W_mRNA)	promoter-TSS (YDR151C)	-161	YDR151C_mRNA		YDR151C
Day0_0_peak_521;Day10_0_peak_653;Day28_0_peak_624;Day3_0_peak_599;Day7_0_peak_545	625	chrIV	768087	770477	2391	+	0	NA	promoter-TSS (YDR155C_mRNA)	promoter-TSS (YDR154C)	-243	YDR156W_mRNA		YDR156W
Day0_0_peak_522;Day10_0_peak_654;Day28_0_peak_625;Day3_0_peak_600;Day7_0_peak_546	626	chrIV	775473	776112	640	+	0	NA	promoter-TSS (YDR160W_mRNA)	promoter-TSS (YDR160W)	-371	YDR160W_mRNA		YDR160W
Day0_0_peak_523;Day10_0_peak_655;Day28_0_peak_626;Day3_0_peak_601;Day7_0_peak_547	627	chrIV	778869	779309	441	+	0	NA	promoter-TSS (YDR161W_mRNA)	promoter-TSS (YDR161W)	46	YDR161W_mRNA		YDR161W
Day0_0_peak_524;Day10_0_peak_656;Day28_0_peak_627;Day3_0_peak_602;Day7_0_peak_548	628	chrIV	780922	781718	797	+	0	NA	promoter-TSS (YDR162C_mRNA)	promoter-TSS (YDR162C)	-103	YDR163W_mRNA		YDR163W
Day0_0_peak_525;Day10_0_peak_657;Day28_0_peak_628;Day3_0_peak_603;Day7_0_peak_549	629	chrIV	784315	784814	500	+	0	NA	promoter-TSS (YDR164C_mRNA)	promoter-TSS (YDR164C)	-307	YDR165W_mRNA		YDR165W
Day10_0_peak_658;Day7_0_peak_550	630	chrIV	790011	790398	388	+	0	NA	promoter-TSS (YDR166C_mRNA)	promoter-TSS (YDR166C)	-124	YDR168W_mRNA		YDR168W
Day0_0_peak_526;Day10_0_peak_659;Day28_0_peak_629;Day3_0_peak_604;Day7_0_peak_551	631	chrIV	793953	794957	1005	+	0	NA	promoter-TSS (YDR169C_mRNA)	promoter-TSS (YDR169C)	268	YDR169C-A_mRNA		YDR169C-A
Day0_0_peak_527;Day10_0_peak_660;Day28_0_peak_630;Day3_0_peak_605;Day7_0_peak_552	632	chrIV	795143	796154	1012	+	0	NA	promoter-TSS (YDR169C-A_mRNA)	promoter-TSS (YDR169C-A)	-925	YDR169C-A_mRNA		YDR169C-A
Day0_0_peak_528;Day10_0_peak_661;Day28_0_peak_631;Day3_0_peak_606;Day7_0_peak_553	633	chrIV	802161	803238	1078	+	0	NA	promoter-TSS (YDR170W-A)	promoter-TSS (YDR170C)	103	tQ(UUG)D3_tRNA		tQ(UUG)D3
Day0_0_peak_529;Day0_0_peak_530;Day10_0_peak_662;Day10_0_peak_663;Day28_0_peak_632;Day28_0_peak_633;Day3_0_peak_607;Day3_0_peak_608;Day7_0_peak_554	634	chrIV	805815	808458	2644	+	0	NA	exon (YDR171W_mRNA, exon 1 of 1)	exon (YDR171W, exon 1 of 1)	515	YDR171W_mRNA		YDR171W
Day0_0_peak_531;Day10_0_peak_664;Day28_0_peak_634;Day3_0_peak_609;Day7_0_peak_555	635	chrIV	811413	812733	1321	+	0	NA	promoter-TSS (YDR174W_mRNA)	promoter-TSS (YDR173C)	-37	YDR174W_mRNA		YDR174W
Day0_0_peak_532;Day10_0_peak_665;Day28_0_peak_635;Day3_0_peak_610;Day7_0_peak_556	636	chrIV	813995	814704	710	+	0	NA	promoter-TSS (YDR175C_mRNA)	promoter-TSS (YDR175C)	-103	YDR176W_mRNA		YDR176W
Day0_0_peak_533;Day10_0_peak_666;Day28_0_peak_636;Day3_0_peak_611;Day7_0_peak_557	637	chrIV	816534	818376	1843	+	0	NA	promoter-TSS (YDR178W_mRNA)	promoter-TSS (YDR178W)	-495	YDR178W_mRNA		YDR178W
Day10_0_peak_667;Day28_0_peak_637;Day7_0_peak_558	638	chrIV	820834	821446	613	+	0	NA	promoter-TSS (YDR180W_mRNA)	promoter-TSS (YDR180W)	-155	YDR180W_mRNA		YDR180W
Day0_0_peak_534	639	chrIV	829285	829657	373	+	0	NA	promoter-TSS (YDR183W_mRNA)	promoter-TSS (YDR183W)	-114	YDR183W_mRNA		YDR183W
Day0_0_peak_535;Day10_0_peak_668;Day28_0_peak_638;Day3_0_peak_612;Day3_0_peak_613;Day7_0_peak_559	640	chrIV	831976	832896	921	+	0	NA	promoter-TSS (YDR185C_mRNA)	promoter-TSS (YDR184C)	37	YDR185C_mRNA		YDR185C
Day0_0_peak_536;Day10_0_peak_669;Day28_0_peak_639;Day3_0_peak_614;Day7_0_peak_560	641	chrIV	835110	837145	2036	+	0	NA	promoter-TSS (YDR186C_mRNA)	promoter-TSS (YDR186C)	-294	YDR188W_mRNA		YDR188W
Day10_0_peak_670	642	chrIV	838232	838436	205	+	0	NA	promoter-TSS (YDR189W_mRNA)	promoter-TSS (YDR189W)	-58	YDR189W_mRNA		YDR189W
Day0_0_peak_537;Day10_0_peak_671;Day28_0_peak_640;Day3_0_peak_615;Day7_0_peak_561	643	chrIV	841710	842700	991	+	0	NA	promoter-TSS (YDR191W_mRNA)	promoter-TSS (YDR190C)	-132	YDR191W_mRNA		YDR191W
Day0_0_peak_538;Day10_0_peak_672;Day28_0_peak_641;Day3_0_peak_616;Day7_0_peak_562	644	chrIV	844581	845607	1027	+	0	NA	promoter-TSS (YDR192C_mRNA)	promoter-TSS (YDR192C)	-233	YDR192C_mRNA		YDR192C
Day0_0_peak_539;Day10_0_peak_673;Day28_0_peak_642;Day3_0_peak_617;Day7_0_peak_563	645	chrIV	847818	848912	1095	+	0	NA	promoter-TSS (YDR194C_mRNA)	promoter-TSS (YDR194C)	-234	YDR195W_mRNA		YDR195W
Day0_0_peak_540;Day10_0_peak_674;Day28_0_peak_643;Day3_0_peak_618;Day7_0_peak_564	646	chrIV	850709	851291	583	+	0	NA	promoter-TSS (YDR196C_mRNA)	promoter-TSS (YDR196C)	-1	YDR196C_mRNA		YDR196C
Day0_0_peak_541;Day10_0_peak_675;Day28_0_peak_644;Day3_0_peak_619;Day7_0_peak_565	647	chrIV	855856	856636	781	+	0	NA	promoter-TSS (YDR201W_mRNA)	promoter-TSS (YDR200C)	-71	YDR201W_mRNA		YDR201W
Day0_0_peak_542;Day10_0_peak_676;Day28_0_peak_645;Day28_0_peak_646;Day3_0_peak_620;Day3_0_peak_621;Day7_0_peak_566	648	chrIV	857850	859552	1703	+	0	NA	promoter-TSS (YDR205W_mRNA)	promoter-TSS (YDR202C)	564	YDR204W_mRNA		YDR204W
Day0_0_peak_543;Day10_0_peak_677;Day28_0_peak_647;Day3_0_peak_622;Day7_0_peak_567	649	chrIV	861169	861775	607	+	0	NA	promoter-TSS (YDR206W_mRNA)	promoter-TSS (YDR206W)	-582	YDR206W_mRNA		YDR206W
Day10_0_peak_678	650	chrIV	864405	864630	226	+	0	NA	TTS (YDR207C_mRNA)	TTS (YDR207C)	2463	YDR206W_mRNA		YDR206W
Day0_0_peak_544;Day10_0_peak_679;Day28_0_peak_648;Day3_0_peak_623;Day7_0_peak_568	651	chrIV	866547	868380	1834	+	0	NA	promoter-TSS (YDR207C_mRNA)	promoter-TSS (YDR207C)	59	YDR207C_mRNA		YDR207C
Day0_0_peak_545;Day10_0_peak_680;Day28_0_peak_649;Day3_0_peak_624;Day7_0_peak_569	652	chrIV	870440	871356	917	+	0	NA	promoter-TSS (YDR210W_mRNA)	promoter-TSS (YDR210W)	-176	YDR210W_mRNA		YDR210W
Day0_0_peak_546;Day10_0_peak_681;Day28_0_peak_650;Day3_0_peak_625;Day7_0_peak_570	653	chrIV	884143	884971	829	+	0	NA	promoter-TSS (YDR210C-C)	promoter-TSS (YDR210C-D)	-170	YDR211W_mRNA		YDR211W
Day0_0_peak_547;Day10_0_peak_682;Day28_0_peak_651;Day3_0_peak_626;Day7_0_peak_571	654	chrIV	886861	887341	481	+	0	NA	promoter-TSS (YDR212W_mRNA)	promoter-TSS (YDR212W)	-131	YDR212W_mRNA		YDR212W
Day0_0_peak_548;Day10_0_peak_683;Day28_0_peak_652;Day3_0_peak_627;Day7_0_peak_572	655	chrIV	888873	889635	763	+	0	NA	promoter-TSS (YDR213W_mRNA)	promoter-TSS (YDR213W)	-497	YDR213W_mRNA		YDR213W
Day0_0_peak_549;Day10_0_peak_684;Day10_0_peak_685;Day28_0_peak_653;Day28_0_peak_654;Day3_0_peak_628;Day3_0_peak_629;Day7_0_peak_573;Day7_0_peak_574	656	chrIV	892146	894737	2592	+	0	NA	TTS (YDR215C_mRNA)	TTS (YDR213W)	566	YDR214W_mRNA		YDR214W
Day0_0_peak_550;Day10_0_peak_686	657	chrIV	898735	899702	968	+	0	NA	TTS (YDR216W_mRNA)	TTS (YDR216W)	4183	YDR216W_mRNA		YDR216W
Day10_0_peak_687	658	chrIV	900537	900721	185	+	0	NA	exon (YDR217C_mRNA, exon 1 of 1)	exon (YDR217C, exon 1 of 1)	2851	YDR217C_mRNA		YDR217C
Day0_0_peak_551;Day10_0_peak_688;Day28_0_peak_655;Day7_0_peak_575	659	chrIV	903368	903994	627	+	0	NA	promoter-TSS (YDR217C_mRNA)	promoter-TSS (YDR217C)	-201	YDR217C_mRNA		YDR217C
Day10_0_peak_689;Day28_0_peak_656	660	chrIV	904971	905223	253	+	0	NA	promoter-TSS (YDR218C_mRNA)	promoter-TSS (YDR218C)	-45	YDR218C_mRNA		YDR218C
Day0_0_peak_552;Day10_0_peak_690;Day28_0_peak_657;Day3_0_peak_630;Day7_0_peak_576	661	chrIV	906824	907766	943	+	0	NA	promoter-TSS (YDR220C_mRNA)	promoter-TSS (YDR219C)	-2	YDR220C_mRNA		YDR220C
Day0_0_peak_553;Day10_0_peak_691;Day28_0_peak_658;Day3_0_peak_631;Day7_0_peak_577	662	chrIV	909076	910022	947	+	0	NA	promoter-TSS (YDR222W_mRNA)	promoter-TSS (YDR222W)	-505	YDR222W_mRNA		YDR222W
Day0_0_peak_554;Day10_0_peak_692;Day28_0_peak_659;Day3_0_peak_632;Day7_0_peak_578	663	chrIV	911174	912302	1129	+	0	NA	promoter-TSS (YDR223W_mRNA)	promoter-TSS (YDR223W)	-361	YDR223W_mRNA		YDR223W
Day0_0_peak_555;Day10_0_peak_693;Day10_0_peak_694;Day10_0_peak_695;Day28_0_peak_660;Day28_0_peak_661;Day3_0_peak_633;Day3_0_peak_634;Day7_0_peak_579;Day7_0_peak_580	664	chrIV	913682	917602	3921	+	0	NA	promoter-TSS (YDR226W_mRNA)	promoter-TSS (YDR224C)	112	YDR225W_mRNA		YDR225W
Day0_0_peak_556;Day10_0_peak_696;Day28_0_peak_662;Day3_0_peak_635;Day7_0_peak_581	665	chrIV	923629	925062	1434	+	0	NA	promoter-TSS (YDR228C_mRNA)	promoter-TSS (YDR228C)	-440	YDR229W_mRNA		YDR229W
Day0_0_peak_557;Day10_0_peak_697;Day28_0_peak_663;Day3_0_peak_636;Day7_0_peak_582	666	chrIV	925889	927574	1686	+	0	NA	promoter-TSS (YDR232W_mRNA)	promoter-TSS (YDR232W)	179	YDR231C_mRNA		YDR231C
Day0_0_peak_558;Day10_0_peak_698;Day28_0_peak_664;Day3_0_peak_637;Day7_0_peak_583	667	chrIV	930231	931575	1345	+	0	NA	promoter-TSS (YDR233C_mRNA)	promoter-TSS (YDR233C)	-226	YDR234W_mRNA		YDR234W
Day0_0_peak_559;Day10_0_peak_699;Day28_0_peak_665;Day3_0_peak_638;Day7_0_peak_584	668	chrIV	933362	933641	280	+	0	NA	promoter-TSS (YDR235W_mRNA)	promoter-TSS (YDR235W)	-3	YDR235W_mRNA		YDR235W
Day0_0_peak_560;Day10_0_peak_700;Day28_0_peak_666;Day28_0_peak_667;Day3_0_peak_639;Day7_0_peak_585	669	chrIV	935327	937517	2191	+	0	NA	promoter-TSS (YDR236C_mRNA)	promoter-TSS (YDR236C)	-193	YDR237W_mRNA		YDR237W
Day0_0_peak_561;Day10_0_peak_701;Day28_0_peak_668;Day3_0_peak_640;Day7_0_peak_586	670	chrIV	940742	941425	684	+	0	NA	promoter-TSS (YDR238C_mRNA)	promoter-TSS (YDR238C)	-267	YDR238C_mRNA		YDR238C
Day0_0_peak_562;Day10_0_peak_702;Day28_0_peak_669;Day7_0_peak_587	671	chrIV	943299	943738	440	+	0	NA	promoter-TSS (YDR239C_mRNA)	promoter-TSS (YDR239C)	-98	YDR239C_mRNA		YDR239C
Day0_0_peak_563;Day10_0_peak_703;Day10_0_peak_704;Day28_0_peak_670;Day28_0_peak_671;Day3_0_peak_641;Day7_0_peak_588;Day7_0_peak_589	672	chrIV	945020	947191	2172	+	0	NA	promoter-TSS (YDR242W_mRNA)	promoter-TSS (YDR240C)	-207	tY(GUA)D_tRNA		tY(GUA)D
Day10_0_peak_705;Day28_0_peak_672;Day7_0_peak_590	673	chrIV	950160	950623	464	+	0	NA	promoter-TSS (YDR243C_mRNA)	promoter-TSS (YDR243C)	-107	YDR243C_mRNA		YDR243C
Day0_0_peak_564;Day10_0_peak_706;Day28_0_peak_673	674	chrIV	952330	952693	364	+	0	NA	promoter-TSS (YDR245W_mRNA)	promoter-TSS (YDR245W)	-289	YDR245W_mRNA		YDR245W
Day0_0_peak_565;Day10_0_peak_707;Day28_0_peak_674;Day3_0_peak_642;Day7_0_peak_591	675	chrIV	953815	955882	2068	+	0	NA	promoter-TSS (YDR246W-A_mRNA)	promoter-TSS (YDR246W-A)	-285	YDR246W-A_mRNA		YDR246W-A
Day0_0_peak_566;Day10_0_peak_708;Day28_0_peak_675;Day3_0_peak_643;Day7_0_peak_592	676	chrIV	959700	960543	844	+	0	NA	promoter-TSS (YDR249C_mRNA)	promoter-TSS (YDR249C)	240	YDR250C_mRNA		YDR250C
Day0_0_peak_567;Day10_0_peak_709;Day28_0_peak_676;Day7_0_peak_593	677	chrIV	962863	963895	1033	+	0	NA	promoter-TSS (YDR252W_mRNA)	promoter-TSS (YDR252W)	-33	YDR252W_mRNA		YDR252W
Day0_0_peak_568;Day10_0_peak_710;Day28_0_peak_677;Day3_0_peak_644;Day7_0_peak_594	678	chrIV	964290	965485	1196	+	0	NA	promoter-TSS (YDR253C_mRNA)	promoter-TSS (YDR253C)	-226	YDR254W_mRNA		YDR254W
Day0_0_peak_569;Day0_0_peak_570;Day10_0_peak_711;Day28_0_peak_678;Day3_0_peak_645;Day3_0_peak_646;Day7_0_peak_595	679	chrIV	967545	970041	2497	+	0	NA	promoter-TSS (YDR255C_mRNA)	promoter-TSS (YDR255C)	887	YDR256C_mRNA		YDR256C
Day0_0_peak_571;Day10_0_peak_712;Day28_0_peak_679;Day3_0_peak_647;Day7_0_peak_596	680	chrIV	971345	971876	532	+	0	NA	promoter-TSS (YDR257C_mRNA)	promoter-TSS (YDR257C)	-136	YDR257C_mRNA		YDR257C
Day0_0_peak_572;Day10_0_peak_713;Day28_0_peak_680;Day3_0_peak_648;Day7_0_peak_597	681	chrIV	974023	974641	619	+	0	NA	promoter-TSS (YDR258C_mRNA)	promoter-TSS (YDR258C)	-89	YDR258C_mRNA		YDR258C
Day0_0_peak_573;Day10_0_peak_714;Day28_0_peak_681;Day3_0_peak_649;Day7_0_peak_598	682	chrIV	975878	977781	1904	+	0	NA	TTS (YDR261C_mRNA)	TTS (YDR261C)	400	YDR260C_mRNA		YDR260C
Day0_0_peak_574;Day10_0_peak_715;Day28_0_peak_682;Day3_0_peak_650;Day7_0_peak_599	683	chrIV	979125	979607	483	+	0	NA	promoter-TSS (YDR261C_mRNA)	promoter-TSS (YDR261C)	-157	YDR261C_mRNA		YDR261C
Day0_0_peak_575;Day10_0_peak_716;Day28_0_peak_683;Day3_0_peak_651;Day7_0_peak_600	684	chrIV	980388	981534	1147	+	0	NA	promoter-TSS (YDR261W-A)	promoter-TSS (YDR261W-B)	94	tS(AGA)D2_tRNA		tS(AGA)D2
Day10_0_peak_717	685	chrIV	987439	987660	222	+	0	NA	TTS (YDR261W-B)	TTS (YDR261W-B)	4800	YDR261C-C	851853	YDR261C-C		NM_001184420		YDR261C-C	-	gag protein	protein-coding
Day0_0_peak_576;Day10_0_peak_718;Day28_0_peak_684;Day3_0_peak_652;Day7_0_peak_601	686	chrIV	992557	993493	937	+	0	NA	promoter-TSS (YDR261C-C)	promoter-TSS (YDR261C-D)	-109	YDR262W_mRNA		YDR262W
Day10_0_peak_719	687	chrIV	994229	994480	252	+	0	NA	TTS (YDR262W_mRNA)	TTS (YDR262W)	1180	YDR263C_mRNA		YDR263C
Day0_0_peak_577	688	chrIV	995528	996312	785	+	0	NA	promoter-TSS (YDR263C_mRNA)	promoter-TSS (YDR263C)	-386	YDR263C_mRNA		YDR263C
Day0_0_peak_578;Day10_0_peak_720;Day28_0_peak_685;Day3_0_peak_653;Day7_0_peak_602	689	chrIV	997808	999150	1343	+	0	NA	promoter-TSS (YDR265W_mRNA)	promoter-TSS (YDR264C)	-156	YDR264C_mRNA		YDR264C
Day0_0_peak_579;Day10_0_peak_721;Day28_0_peak_686;Day3_0_peak_654;Day7_0_peak_603	690	chrIV	1002104	1002871	768	+	0	NA	promoter-TSS (YDR266C_mRNA)	promoter-TSS (YDR266C)	-464	YDR266C_mRNA		YDR266C
Day0_0_peak_580;Day10_0_peak_722;Day28_0_peak_687;Day3_0_peak_655;Day7_0_peak_604	691	chrIV	1003239	1004309	1071	+	0	NA	promoter-TSS (YDR267C_mRNA)	promoter-TSS (YDR267C)	-230	YDR268W_mRNA		YDR268W
Day0_0_peak_581;Day10_0_peak_723;Day28_0_peak_688;Day3_0_peak_656;Day7_0_peak_605	692	chrIV	1005002	1005869	868	+	0	NA	promoter-TSS (YDR270W_mRNA)	promoter-TSS (YDR270W)	-240	YDR270W_mRNA		YDR270W
Day0_0_peak_582;Day10_0_peak_724;Day28_0_peak_689;Day3_0_peak_657	693	chrIV	1008374	1008906	533	+	0	NA	promoter-TSS (YDR272W_mRNA)	promoter-TSS (YDR272W)	126	YDR271C_mRNA		YDR271C
Day0_0_peak_583;Day10_0_peak_725;Day28_0_peak_690;Day3_0_peak_658;Day7_0_peak_606	694	chrIV	1011045	1012294	1250	+	0	NA	promoter-TSS (YDR275W_mRNA)	promoter-TSS (YDR275W)	291	YDR274C_mRNA		YDR274C
Day0_0_peak_584;Day10_0_peak_726;Day28_0_peak_691;Day3_0_peak_659;Day7_0_peak_607	695	chrIV	1013210	1014348	1139	+	0	NA	promoter-TSS (YDR276C_mRNA)	promoter-TSS (YDR276C)	-136	YDR276C_mRNA		YDR276C
Day0_0_peak_585;Day10_0_peak_727;Day28_0_peak_692;Day3_0_peak_660;Day7_0_peak_608	696	chrIV	1015905	1017373	1469	+	0	NA	promoter-TSS (YDR277C_mRNA)	promoter-TSS (YDR277C)	639	tE(CUC)D_tRNA		tE(CUC)D
Day10_0_peak_728	697	chrIV	1018999	1019383	385	+	0	NA	promoter-TSS (YDR279W_mRNA)	promoter-TSS (YDR279W)	-177	YDR279W_mRNA		YDR279W
Day0_0_peak_586;Day10_0_peak_729;Day28_0_peak_693;Day3_0_peak_661	698	chrIV	1020284	1020584	301	+	0	NA	promoter-TSS (YDR280W_mRNA)	promoter-TSS (YDR280W)	-313	YDR280W_mRNA		YDR280W
Day0_0_peak_587;Day10_0_peak_730;Day28_0_peak_694;Day3_0_peak_662;Day7_0_peak_609	699	chrIV	1021780	1023134	1355	+	0	NA	promoter-TSS (YDR281C_mRNA)	promoter-TSS (YDR281C)	-136	YDR281C_mRNA		YDR281C
Day0_0_peak_588;Day10_0_peak_731;Day28_0_peak_695;Day3_0_peak_663;Day7_0_peak_610	700	chrIV	1024645	1025207	563	+	0	NA	promoter-TSS (YDR282C_mRNA)	promoter-TSS (YDR282C)	-171	YDR282C_mRNA		YDR282C
Day0_0_peak_589;Day10_0_peak_732;Day28_0_peak_696;Day3_0_peak_664;Day7_0_peak_611	701	chrIV	1030048	1030937	890	+	0	NA	promoter-TSS (YDR283C_mRNA)	promoter-TSS (YDR283C)	-443	YDR283C_mRNA		YDR283C
Day0_0_peak_590;Day10_0_peak_733;Day28_0_peak_697;Day3_0_peak_665;Day7_0_peak_612	702	chrIV	1031261	1032285	1025	+	0	NA	promoter-TSS (YDR284C_mRNA)	promoter-TSS (YDR284C)	-354	YDR284C_mRNA		YDR284C
Day0_0_peak_591;Day10_0_peak_734;Day28_0_peak_698;Day3_0_peak_666;Day7_0_peak_613	703	chrIV	1035473	1036067	595	+	0	NA	promoter-TSS (YDR286C_mRNA)	promoter-TSS (YDR286C)	-195	YDR286C_mRNA		YDR286C
Day0_0_peak_592;Day10_0_peak_735;Day28_0_peak_699;Day3_0_peak_667;Day7_0_peak_614	704	chrIV	1036706	1037435	730	+	0	NA	promoter-TSS (YDR288W_mRNA)	promoter-TSS (YDR288W)	-125	YDR288W_mRNA		YDR288W
Day0_0_peak_593;Day10_0_peak_736	705	chrIV	1039405	1039675	271	+	0	NA	promoter-TSS (YDR289C_mRNA)	promoter-TSS (YDR289C)	-31	YDR289C_mRNA		YDR289C
Day10_0_peak_737;Day28_0_peak_700	706	chrIV	1042436	1042772	337	+	0	NA	TTS (YDR292C_mRNA)	TTS (YDR292C)	2407	YDR292C_mRNA		YDR292C
Day0_0_peak_594;Day10_0_peak_738;Day7_0_peak_615	707	chrIV	1045208	1045718	511	+	0	NA	promoter-TSS (YDR292C_mRNA)	promoter-TSS (YDR292C)	-452	YDR292C_mRNA		YDR292C
Day0_0_peak_595;Day10_0_peak_739;Day28_0_peak_701;Day3_0_peak_668;Day7_0_peak_616	708	chrIV	1049183	1050900	1718	+	0	NA	promoter-TSS (YDR293C_mRNA)	promoter-TSS (YDR293C)	-649	YDR293C_mRNA		YDR293C
Day0_0_peak_596;Day10_0_peak_740;Day28_0_peak_702;Day3_0_peak_669;Day7_0_peak_617	709	chrIV	1054774	1056960	2187	+	0	NA	promoter-TSS (YDR297W_mRNA)	promoter-TSS (YDR297W)	655	YDR296W_mRNA		YDR296W
Day0_0_peak_597;Day10_0_peak_741;Day28_0_peak_703;Day3_0_peak_670;Day7_0_peak_618	710	chrIV	1058860	1059561	702	+	0	NA	promoter-TSS (YDR298C_mRNA)	promoter-TSS (YDR298C)	-396	YDR298C_mRNA		YDR298C
Day0_0_peak_598;Day10_0_peak_742;Day28_0_peak_704;Day3_0_peak_671;Day7_0_peak_619	711	chrIV	1062559	1063572	1014	+	0	NA	promoter-TSS (YDR300C_mRNA)	promoter-TSS (YDR300C)	-274	YDR300C_mRNA		YDR300C
Day0_0_peak_599;Day10_0_peak_743;Day28_0_peak_705;Day3_0_peak_672;Day7_0_peak_620	712	chrIV	1067189	1067854	666	+	0	NA	promoter-TSS (YDR302W_mRNA)	promoter-TSS (YDR302W)	-210	YDR302W_mRNA		YDR302W
Day0_0_peak_600;Day10_0_peak_744;Day28_0_peak_706;Day28_0_peak_707;Day3_0_peak_673;Day7_0_peak_621	713	chrIV	1071238	1073787	2550	+	0	NA	promoter-TSS (YDR304C_mRNA)	promoter-TSS (YDR304C)	45	YDR304C_mRNA		YDR304C
Day0_0_peak_601;Day10_0_peak_745;Day28_0_peak_708;Day3_0_peak_674;Day7_0_peak_622	714	chrIV	1074964	1075810	847	+	0	NA	promoter-TSS (YDR306C_mRNA)	promoter-TSS (YDR306C)	157	tV(CAC)D_tRNA		tV(CAC)D
Day0_0_peak_602;Day10_0_peak_746;Day28_0_peak_709;Day3_0_peak_675;Day7_0_peak_623	715	chrIV	1080071	1081440	1370	+	0	NA	promoter-TSS (YDR309C_mRNA)	promoter-TSS (YDR309C)	-556	YDR309C_mRNA		YDR309C
Day0_0_peak_603;Day10_0_peak_747;Day28_0_peak_710;Day3_0_peak_676;Day7_0_peak_624	716	chrIV	1084466	1085219	754	+	0	NA	promoter-TSS (YDR310C_mRNA)	promoter-TSS (YDR310C)	-223	YDR311W_mRNA		YDR311W
Day0_0_peak_604;Day10_0_peak_748;Day28_0_peak_711;Day3_0_peak_677;Day7_0_peak_625	717	chrIV	1086867	1087666	800	+	0	NA	promoter-TSS (YDR312W_mRNA)	promoter-TSS (YDR312W)	-315	YDR312W_mRNA		YDR312W
Day0_0_peak_605;Day10_0_peak_749;Day28_0_peak_712;Day3_0_peak_678;Day7_0_peak_626	718	chrIV	1089658	1090674	1017	+	0	NA	promoter-TSS (YDR313C_mRNA)	promoter-TSS (YDR313C)	-87	YDR313C_mRNA		YDR313C
Day0_0_peak_606;Day10_0_peak_750;Day3_0_peak_679	719	chrIV	1093635	1093952	318	+	0	NA	promoter-TSS (YDR316W_mRNA)	promoter-TSS (YDR315C)	30	YDR316W_mRNA		YDR316W
Day0_0_peak_607;Day10_0_peak_751;Day28_0_peak_713;Day3_0_peak_680;Day7_0_peak_627	720	chrIV	1094781	1095448	668	+	0	NA	promoter-TSS (YDR316W-A)	promoter-TSS (YDR316W-B)	347	tF(GAA)D_tRNA		tF(GAA)D
Day0_0_peak_608;Day10_0_peak_752;Day28_0_peak_714;Day3_0_peak_681;Day7_0_peak_628	721	chrIV	1103418	1104097	680	+	0	NA	promoter-TSS (YDR318W_mRNA)	promoter-TSS (YDR318W)	-1	YDR318W_mRNA		YDR318W
Day0_0_peak_609;Day10_0_peak_753;Day28_0_peak_715;Day3_0_peak_682;Day7_0_peak_629	722	chrIV	1105643	1106257	615	+	0	NA	promoter-TSS (YDR319C_mRNA)	promoter-TSS (YDR319C)	-123	YDR319C_mRNA		YDR319C
Day0_0_peak_610;Day10_0_peak_754;Day28_0_peak_716;Day3_0_peak_683;Day7_0_peak_630	723	chrIV	1107732	1108830	1099	+	0	NA	promoter-TSS (YDR320W-B_mRNA)	promoter-TSS (YDR320C)	-180	YDR320C_mRNA		YDR320C
Day0_0_peak_611;Day10_0_peak_755;Day28_0_peak_717;Day3_0_peak_684;Day7_0_peak_631	724	chrIV	1110265	1110686	422	+	0	NA	promoter-TSS (YDR322W_mRNA)	promoter-TSS (YDR322W)	-114	YDR322W_mRNA		YDR322W
Day0_0_peak_612;Day10_0_peak_756;Day28_0_peak_718;Day3_0_peak_685;Day7_0_peak_632	725	chrIV	1111646	1112824	1179	+	0	NA	promoter-TSS (YDR322C-A_mRNA)	promoter-TSS (YDR322C-A)	58	YDR322C-A_mRNA		YDR322C-A
Day0_0_peak_613;Day10_0_peak_757;Day28_0_peak_719;Day3_0_peak_686;Day7_0_peak_633	726	chrIV	1113780	1114211	432	+	0	NA	promoter-TSS (YDR323C_mRNA)	promoter-TSS (YDR323C)	32	YDR323C_mRNA		YDR323C
Day0_0_peak_614;Day10_0_peak_758;Day28_0_peak_720;Day3_0_peak_687;Day7_0_peak_634	727	chrIV	1116586	1117216	631	+	0	NA	promoter-TSS (YDR325W_mRNA)	promoter-TSS (YDR324C)	-138	YDR324C_mRNA		YDR324C
Day0_0_peak_615;Day10_0_peak_759;Day3_0_peak_688	728	chrIV	1120168	1120733	566	+	0	NA	TTS (YDR325W_mRNA)	TTS (YDR325W)	3324	YDR325W_mRNA		YDR325W
Day0_0_peak_616;Day10_0_peak_760;Day28_0_peak_721;Day3_0_peak_689;Day7_0_peak_635	729	chrIV	1124821	1126465	1645	+	0	NA	promoter-TSS (YDR326C_mRNA)	promoter-TSS (YDR326C)	341	YDR327W_mRNA		YDR327W
Day0_0_peak_617;Day10_0_peak_761;Day28_0_peak_722;Day3_0_peak_690;Day7_0_peak_636	730	chrIV	1127292	1128251	960	+	0	NA	promoter-TSS (YDR330W_mRNA)	promoter-TSS (YDR329C)	-101	YDR330W_mRNA		YDR330W
Day0_0_peak_618;Day10_0_peak_762;Day28_0_peak_723;Day3_0_peak_691;Day7_0_peak_637	731	chrIV	1129065	1129860	796	+	0	NA	promoter-TSS (YDR331W_mRNA)	promoter-TSS (YDR331W)	-126	YDR331W_mRNA		YDR331W
Day0_0_peak_619;Day10_0_peak_763;Day28_0_peak_724;Day7_0_peak_638	732	chrIV	1130908	1131300	393	+	0	NA	TTS (YDR331W_mRNA)	TTS (YDR331W)	103	YDR332W_mRNA		YDR332W
Day0_0_peak_620;Day10_0_peak_764;Day28_0_peak_725;Day3_0_peak_692;Day7_0_peak_639	733	chrIV	1135289	1135937	649	+	0	NA	promoter-TSS (YDR333C_mRNA)	promoter-TSS (YDR333C)	-182	YDR333C_mRNA		YDR333C
Day0_0_peak_621;Day10_0_peak_765;Day28_0_peak_726;Day3_0_peak_693;Day7_0_peak_640	734	chrIV	1139851	1140955	1105	+	0	NA	promoter-TSS (YDR335W_mRNA)	promoter-TSS (YDR335W)	-765	YDR335W_mRNA		YDR335W
Day0_0_peak_622;Day10_0_peak_766;Day10_0_peak_767;Day28_0_peak_727;Day28_0_peak_728;Day3_0_peak_694;Day3_0_peak_695;Day7_0_peak_641;Day7_0_peak_642	735	chrIV	1144730	1146643	1914	+	0	NA	promoter-TSS (YDR337W_mRNA)	promoter-TSS (YDR337W)	594	YDR336W_mRNA		YDR336W
Day0_0_peak_623;Day10_0_peak_768;Day28_0_peak_729;Day3_0_peak_696;Day7_0_peak_643	736	chrIV	1147319	1147737	419	+	0	NA	TTS (YDR337W_mRNA)	TTS (YDR337W)	1209	YDR337W_mRNA		YDR337W
Day0_0_peak_624;Day10_0_peak_769;Day28_0_peak_730;Day3_0_peak_697;Day7_0_peak_644	737	chrIV	1149357	1151562	2206	+	0	NA	promoter-TSS (YDR338C_mRNA)	promoter-TSS (YDR338C)	61	YDR339C_mRNA		YDR339C
Day0_0_peak_625;Day10_0_peak_770;Day3_0_peak_698;Day7_0_peak_645	738	chrIV	1153702	1154270	569	+	0	NA	promoter-TSS (YDR341C_mRNA)	promoter-TSS (YDR341C)	-360	YDR341C_mRNA		YDR341C
Day0_0_peak_626;Day10_0_peak_771;Day28_0_peak_731;Day3_0_peak_699;Day7_0_peak_646	739	chrIV	1155872	1157842	1971	+	0	NA	promoter-TSS (YDR342C_mRNA)	promoter-TSS (YDR342C)	-929	YDR342C_mRNA		YDR342C
Day0_0_peak_627;Day10_0_peak_772;Day28_0_peak_732;Day28_0_peak_733;Day3_0_peak_700;Day7_0_peak_647	740	chrIV	1161387	1163608	2222	+	0	NA	promoter-TSS (YDR344C_mRNA)	promoter-TSS (YDR344C)	-48	YDR344C_mRNA		YDR344C
Day0_0_peak_628;Day10_0_peak_773;Day28_0_peak_734;Day3_0_peak_701;Day7_0_peak_648	741	chrIV	1164764	1165508	745	+	0	NA	promoter-TSS (YDR345C_mRNA)	promoter-TSS (YDR345C)	-476	YDR345C_mRNA		YDR345C
Day0_0_peak_629;Day10_0_peak_774;Day28_0_peak_735;Day3_0_peak_702;Day7_0_peak_649	742	chrIV	1166096	1166951	856	+	0	NA	TTS (YDR346C_mRNA)	TTS (YDR346C)	-1863	YDR345C_mRNA		YDR345C
Day0_0_peak_630;Day10_0_peak_775;Day28_0_peak_736;Day3_0_peak_703;Day7_0_peak_650	743	chrIV	1168709	1169527	819	+	0	NA	promoter-TSS (YDR346C_mRNA)	promoter-TSS (YDR346C)	-60	YDR347W_mRNA		YDR347W
Day0_0_peak_631;Day10_0_peak_776;Day28_0_peak_737;Day3_0_peak_704;Day7_0_peak_651	744	chrIV	1171879	1172958	1080	+	0	NA	promoter-TSS (YDR348C_mRNA)	promoter-TSS (YDR348C)	-593	YDR348C_mRNA		YDR348C
Day0_0_peak_632;Day10_0_peak_777;Day28_0_peak_738;Day28_0_peak_739;Day3_0_peak_705;Day3_0_peak_706;Day7_0_peak_652;Day7_0_peak_653	745	chrIV	1173944	1176328	2385	+	0	NA	promoter-TSS (tM(CAU)D_tRNA)	promoter-TSS (YDR349C)	-693	tM(CAU)D_tRNA		tM(CAU)D
Day0_0_peak_633;Day10_0_peak_778;Day28_0_peak_740;Day3_0_peak_707;Day7_0_peak_654	746	chrIV	1177960	1178711	752	+	0	NA	promoter-TSS (YDR351W_mRNA)	promoter-TSS (YDR350C)	-161	YDR350C_mRNA		YDR350C
Day0_0_peak_634;Day10_0_peak_779;Day28_0_peak_741;Day28_0_peak_742;Day28_0_peak_743;Day3_0_peak_708;Day3_0_peak_709;Day3_0_peak_710;Day7_0_peak_655	747	chrIV	1181261	1184930	3670	+	0	NA	promoter-TSS (YDR353W_mRNA)	promoter-TSS (YDR353W)	-204	YDR353W_mRNA		YDR353W
Day10_0_peak_780;Day28_0_peak_744;Day7_0_peak_656	748	chrIV	1185760	1186206	447	+	0	NA	promoter-TSS (YDR356W_mRNA)	promoter-TSS (YDR354C-A)	-124	YDR356W_mRNA		YDR356W
Day0_0_peak_635;Day10_0_peak_781;Day28_0_peak_745;Day3_0_peak_711;Day7_0_peak_657	749	chrIV	1188827	1190342	1516	+	0	NA	promoter-TSS (YDR358W_mRNA)	promoter-TSS (YDR357C)	-17	YDR357C_mRNA		YDR357C
Day0_0_peak_636;Day10_0_peak_782;Day28_0_peak_746;Day3_0_peak_712;Day7_0_peak_658	750	chrIV	1191528	1192737	1210	+	0	NA	TTS (YDR358W_mRNA)	TTS (YDR358W)	2073	YDR358W_mRNA		YDR358W
Day0_0_peak_637;Day10_0_peak_783;Day28_0_peak_747;Day3_0_peak_713;Day7_0_peak_659	751	chrIV	1194614	1195694	1081	+	0	NA	promoter-TSS (YDR359C_mRNA)	promoter-TSS (YDR359C)	-270	YDR359C_mRNA		YDR359C
Day0_0_peak_638;Day10_0_peak_784;Day28_0_peak_748;Day3_0_peak_714;Day7_0_peak_660	752	chrIV	1196162	1197096	935	+	0	NA	promoter-TSS (YDR361C_mRNA)	promoter-TSS (YDR361C)	-366	YDR361C_mRNA		YDR361C
Day0_0_peak_639;Day10_0_peak_785;Day28_0_peak_749;Day3_0_peak_715;Day7_0_peak_661	753	chrIV	1198506	1199328	823	+	0	NA	promoter-TSS (YDR362C_mRNA)	promoter-TSS (YDR362C)	-220	YDR362C_mRNA		YDR362C
Day0_0_peak_640;Day10_0_peak_786;Day28_0_peak_750;Day3_0_peak_716;Day7_0_peak_662	754	chrIV	1201349	1202559	1211	+	0	NA	promoter-TSS (YDR363W-A_mRNA)	promoter-TSS (YDR363W-A)	-174	YDR363W-A_mRNA		YDR363W-A
Day0_0_peak_641;Day10_0_peak_787;Day28_0_peak_751;Day3_0_peak_717;Day7_0_peak_663	755	chrIV	1203878	1204322	445	+	0	NA	TTS (YDR365C_mRNA)	TTS (YDR365C)	110	YDR364C_mRNA		YDR364C
Day0_0_peak_642;Day10_0_peak_788;Day10_0_peak_789;Day28_0_peak_752;Day3_0_peak_718;Day7_0_peak_664	756	chrIV	1212707	1214215	1509	+	0	NA	promoter-TSS (YDR366C_mRNA)	promoter-TSS (YDR366C)	-443	YDR368W_mRNA		YDR368W
Day0_0_peak_643;Day10_0_peak_790;Day28_0_peak_753;Day3_0_peak_719;Day7_0_peak_665	757	chrIV	1218954	1219473	520	+	0	NA	promoter-TSS (YDR371W_mRNA)	promoter-TSS (YDR370C)	-103	YDR370C_mRNA		YDR370C
Day0_0_peak_644;Day10_0_peak_791;Day28_0_peak_754;Day3_0_peak_720;Day7_0_peak_666	758	chrIV	1222295	1222773	479	+	0	NA	promoter-TSS (YDR372C_mRNA)	promoter-TSS (YDR372C)	-225	YDR373W_mRNA		YDR373W
Day0_0_peak_645;Day10_0_peak_792;Day28_0_peak_755;Day3_0_peak_721;Day7_0_peak_667	759	chrIV	1224371	1225322	952	+	0	NA	promoter-TSS (YDR374C_mRNA)	promoter-TSS (YDR374C)	89	YDR374W-A_mRNA		YDR374W-A
Day0_0_peak_646;Day10_0_peak_793;Day28_0_peak_756;Day3_0_peak_722;Day7_0_peak_668	760	chrIV	1225719	1227057	1339	+	0	NA	promoter-TSS (YDR376W_mRNA)	promoter-TSS (YDR376W)	148	YDR375C_mRNA		YDR375C
Day0_0_peak_647;Day10_0_peak_794;Day10_0_peak_795;Day28_0_peak_757;Day28_0_peak_758;Day3_0_peak_723;Day3_0_peak_724;Day7_0_peak_669;Day7_0_peak_670	761	chrIV	1227974	1230342	2369	+	0	NA	TTS (YDR377W_mRNA)	TTS (YDR376W)	451	YDR378C_mRNA		YDR378C
Day0_0_peak_648;Day10_0_peak_796;Day28_0_peak_759;Day3_0_peak_725;Day7_0_peak_671	762	chrIV	1233138	1234361	1224	+	0	NA	promoter-TSS (YDR380W_mRNA)	promoter-TSS (YDR379C-A)	-232	YDR379C-A_mRNA		YDR379C-A
Day0_0_peak_649;Day10_0_peak_797;Day28_0_peak_760;Day3_0_peak_726;Day7_0_peak_672	763	chrIV	1235875	1236642	768	+	0	NA	promoter-TSS (YDR381W_mRNA)	promoter-TSS (YDR381W)	-300	YDR381W_mRNA		YDR381W
Day0_0_peak_650;Day10_0_peak_798;Day10_0_peak_799;Day28_0_peak_761;Day28_0_peak_762;Day3_0_peak_727;Day3_0_peak_728;Day7_0_peak_673;Day7_0_peak_674	764	chrIV	1238160	1239535	1376	+	0	NA	promoter-TSS (YDR382W_mRNA)	promoter-TSS (YDR381C-A)	3	YDR381C-A_mRNA		YDR381C-A
Day0_0_peak_651;Day10_0_peak_800;Day10_0_peak_801;Day28_0_peak_763;Day28_0_peak_764;Day3_0_peak_729;Day3_0_peak_730;Day7_0_peak_675;Day7_0_peak_676	765	chrIV	1240511	1243313	2803	+	0	NA	exon (YDR384C_mRNA, exon 1 of 1)	exon (YDR384C, exon 1 of 1)	119	YDR384C_mRNA		YDR384C
Day0_0_peak_652;Day10_0_peak_802;Day28_0_peak_765	766	chrIV	1245756	1246408	653	+	0	NA	promoter-TSS (YDR386W_mRNA)	promoter-TSS (YDR386W)	-2	YDR386W_mRNA		YDR386W
Day0_0_peak_653;Day10_0_peak_803;Day28_0_peak_766;Day3_0_peak_731;Day7_0_peak_677	767	chrIV	1249556	1250458	903	+	0	NA	promoter-TSS (YDR387C_mRNA)	promoter-TSS (YDR387C)	-179	YDR388W_mRNA		YDR388W
Day0_0_peak_654;Day10_0_peak_804;Day28_0_peak_767;Day3_0_peak_732;Day7_0_peak_678	768	chrIV	1251042	1252383	1342	+	0	NA	promoter-TSS (YDR389W_mRNA)	promoter-TSS (YDR389W)	-825	YDR389W_mRNA		YDR389W
Day0_0_peak_655;Day10_0_peak_805;Day10_0_peak_806;Day10_0_peak_807;Day28_0_peak_768;Day28_0_peak_769;Day28_0_peak_770;Day3_0_peak_733;Day3_0_peak_734;Day3_0_peak_735;Day7_0_peak_679;Day7_0_peak_680	769	chrIV	1256723	1260798	4076	+	0	NA	promoter-TSS (YDR392W_mRNA)	promoter-TSS (YDR391C)	64	YDR392W_mRNA		YDR392W
Day0_0_peak_656;Day10_0_peak_808;Day28_0_peak_771;Day3_0_peak_736;Day7_0_peak_681	770	chrIV	1261022	1261886	865	+	0	NA	promoter-TSS (YDR394W_mRNA)	promoter-TSS (YDR394W)	-227	YDR394W_mRNA		YDR394W
Day0_0_peak_657;Day10_0_peak_809;Day28_0_peak_772;Day3_0_peak_737;Day7_0_peak_682	771	chrIV	1262661	1263187	527	+	0	NA	promoter-TSS (YDR395W_mRNA)	promoter-TSS (YDR395W)	-400	YDR395W_mRNA		YDR395W
Day0_0_peak_658;Day10_0_peak_810;Day28_0_peak_773;Day3_0_peak_738;Day7_0_peak_683	772	chrIV	1266358	1267700	1343	+	0	NA	promoter-TSS (YDR398W_mRNA)	promoter-TSS (YDR397C)	-131	YDR397C_mRNA		YDR397C
Day0_0_peak_659;Day10_0_peak_811;Day28_0_peak_774;Day3_0_peak_739;Day7_0_peak_684	773	chrIV	1269303	1270297	995	+	0	NA	promoter-TSS (YDR399W_mRNA)	promoter-TSS (YDR399W)	-268	YDR399W_mRNA		YDR399W
Day0_0_peak_660;Day10_0_peak_812;Day28_0_peak_775;Day3_0_peak_740;Day7_0_peak_685	774	chrIV	1270729	1271406	678	+	0	NA	promoter-TSS (YDR400W_mRNA)	promoter-TSS (YDR400W)	4	YDR400W_mRNA		YDR400W
Day10_0_peak_813;Day28_0_peak_776	775	chrIV	1273838	1274101	264	+	0	NA	promoter-TSS (YDR403W_mRNA)	promoter-TSS (YDR402C)	-266	YDR402C_mRNA		YDR402C
Day0_0_peak_661;Day10_0_peak_814;Day28_0_peak_777;Day7_0_peak_686	776	chrIV	1275893	1276543	651	+	0	NA	TTS (YDR403W_mRNA)	TTS (YDR403W)	951	YDR404C_mRNA		YDR404C
Day0_0_peak_662;Day10_0_peak_815;Day28_0_peak_778;Day3_0_peak_741;Day7_0_peak_687	777	chrIV	1277126	1280270	3145	+	0	NA	promoter-TSS (YDR406W_mRNA)	promoter-TSS (YDR406W)	-512	YDR406W_mRNA		YDR406W
Day10_0_peak_816;Day28_0_peak_779	778	chrIV	1283324	1283772	449	+	0	NA	promoter-TSS (YDR406W-A_mRNA)	promoter-TSS (YDR406W-A)	-251	YDR406W-A_mRNA		YDR406W-A
Day0_0_peak_663;Day10_0_peak_817;Day28_0_peak_780;Day3_0_peak_742;Day7_0_peak_688	779	chrIV	1287707	1290013	2307	+	0	NA	promoter-TSS (YDR407C_mRNA)	promoter-TSS (YDR407C)	-1	YDR408C_mRNA		YDR408C
Day0_0_peak_664;Day10_0_peak_818;Day28_0_peak_781;Day3_0_peak_743;Day3_0_peak_744;Day7_0_peak_689	780	chrIV	1292013	1294926	2914	+	0	NA	promoter-TSS (YDR410C_mRNA)	promoter-TSS (YDR410C)	-378	YDR410C_mRNA		YDR410C
Day10_0_peak_819;Day28_0_peak_782;Day3_0_peak_745;Day7_0_peak_690	781	chrIV	1295649	1295904	256	+	0	NA	promoter-TSS (YDR413C_mRNA)	promoter-TSS (YDR413C)	-365	YDR413C_mRNA		YDR413C
Day10_0_peak_820	782	chrIV	1296948	1297147	200	+	0	NA	promoter-TSS (YDR414C_mRNA)	promoter-TSS (YDR414C)	-361	YDR414C_mRNA		YDR414C
Day0_0_peak_665;Day10_0_peak_821;Day28_0_peak_783;Day3_0_peak_746;Day7_0_peak_691	783	chrIV	1298098	1298490	393	+	0	NA	promoter-TSS (YDR416W_mRNA)	promoter-TSS (YDR415C)	-133	YDR415C_mRNA		YDR415C
Day0_0_peak_666;Day10_0_peak_822;Day28_0_peak_784;Day3_0_peak_747;Day7_0_peak_692	784	chrIV	1300651	1301838	1188	+	0	NA	promoter-TSS (YDR418W_mRNA)	promoter-TSS (YDR418W)	-372	YDR418W_mRNA		YDR418W
Day0_0_peak_667;Day10_0_peak_823;Day28_0_peak_785;Day3_0_peak_748;Day7_0_peak_693	785	chrIV	1302756	1303448	693	+	0	NA	promoter-TSS (YDR419W_mRNA)	promoter-TSS (YDR419W)	-72	YDR419W_mRNA		YDR419W
Day0_0_peak_668;Day10_0_peak_824;Day28_0_peak_786;Day3_0_peak_749;Day7_0_peak_694	786	chrIV	1305370	1306094	725	+	0	NA	promoter-TSS (YDR420W_mRNA)	promoter-TSS (YDR420W)	102	tS(AGA)D3_tRNA		tS(AGA)D3
Day10_0_peak_825;Day28_0_peak_787	787	chrIV	1307361	1307631	271	+	0	NA	exon (YDR420W_mRNA, exon 1 of 1)	exon (YDR420W, exon 1 of 1)	1229	YDR420W_mRNA		YDR420W
Day0_0_peak_669;Day10_0_peak_826;Day28_0_peak_788;Day3_0_peak_750;Day7_0_peak_695	788	chrIV	1311684	1312296	613	+	0	NA	promoter-TSS (YDR421W_mRNA)	promoter-TSS (YDR421W)	-50	YDR421W_mRNA		YDR421W
Day10_0_peak_827	789	chrIV	1314718	1315109	392	+	0	NA	TTS (YDR422C_mRNA)	TTS (YDR421W)	2860	YDR422C_mRNA		YDR422C
Day0_0_peak_670;Day10_0_peak_828;Day28_0_peak_789;Day3_0_peak_751;Day7_0_peak_696	790	chrIV	1317405	1318550	1146	+	0	NA	promoter-TSS (YDR422C_mRNA)	promoter-TSS (YDR422C)	-204	YDR422C_mRNA		YDR422C
Day0_0_peak_671;Day10_0_peak_829;Day28_0_peak_790;Day3_0_peak_752;Day7_0_peak_697	791	chrIV	1318952	1320344	1393	+	0	NA	promoter-TSS (YDR423C_mRNA)	promoter-TSS (YDR423C)	193	YDR424C_mRNA		YDR424C
Day10_0_peak_830	792	chrIV	1323877	1324208	332	+	0	NA	TTS (YDR427W_mRNA)	TTS (YDR427W)	197	YDR428C_mRNA		YDR428C
Day0_0_peak_672;Day10_0_peak_831;Day28_0_peak_791;Day3_0_peak_753;Day7_0_peak_698	793	chrIV	1325093	1326029	937	+	0	NA	promoter-TSS (YDR429C_mRNA)	promoter-TSS (YDR429C)	-260	YDR429C_mRNA		YDR429C
Day0_0_peak_673;Day10_0_peak_832;Day28_0_peak_792;Day3_0_peak_754;Day7_0_peak_699	794	chrIV	1328214	1329079	866	+	0	NA	promoter-TSS (YDR433W_mRNA)	promoter-TSS (YDR430C)	-137	YDR432W_mRNA		YDR432W
Day0_0_peak_674;Day10_0_peak_833;Day28_0_peak_793;Day3_0_peak_755;Day7_0_peak_700	795	chrIV	1330731	1331250	520	+	0	NA	promoter-TSS (YDR434W_mRNA)	promoter-TSS (YDR434W)	-247	YDR434W_mRNA		YDR434W
Day0_0_peak_675;Day10_0_peak_834;Day28_0_peak_794;Day3_0_peak_756;Day7_0_peak_701	796	chrIV	1333553	1335505	1953	+	0	NA	promoter-TSS (YDR435C_mRNA)	promoter-TSS (YDR435C)	-292	YDR436W_mRNA		YDR436W
Day0_0_peak_676;Day10_0_peak_835;Day28_0_peak_795;Day3_0_peak_757;Day7_0_peak_702	797	chrIV	1336977	1338310	1334	+	0	NA	promoter-TSS (YDR438W_mRNA)	promoter-TSS (YDR438W)	291	YDR437W_mRNA		YDR437W
Day28_0_peak_796	798	chrIV	1339327	1339519	193	+	0	NA	promoter-TSS (YDR439W_mRNA)	promoter-TSS (YDR439W)	-253	YDR439W_mRNA		YDR439W
Day0_0_peak_677;Day10_0_peak_836;Day28_0_peak_797;Day3_0_peak_758;Day7_0_peak_703	799	chrIV	1342067	1342557	491	+	0	NA	promoter-TSS (YDR440W_mRNA)	promoter-TSS (YDR440W)	-181	YDR440W_mRNA		YDR440W
Day0_0_peak_678;Day10_0_peak_837;Day28_0_peak_798;Day3_0_peak_759;Day7_0_peak_704	800	chrIV	1344755	1346419	1665	+	0	NA	promoter-TSS (YDR441C_mRNA)	promoter-TSS (YDR441C)	-60	YDR442W_mRNA		YDR442W
Day0_0_peak_679;Day10_0_peak_838;Day28_0_peak_799;Day3_0_peak_760;Day7_0_peak_705	801	chrIV	1349850	1350550	701	+	0	NA	promoter-TSS (YDR443C_mRNA)	promoter-TSS (YDR443C)	-90	YDR444W_mRNA		YDR444W
Day0_0_peak_680;Day10_0_peak_839;Day28_0_peak_800;Day3_0_peak_761;Day7_0_peak_706	802	chrIV	1352059	1352590	532	+	0	NA	TTS (YDR444W_mRNA)	TTS (YDR444W)	214	tK(CUU)D2_tRNA		tK(CUU)D2
Day0_0_peak_681;Day10_0_peak_840;Day28_0_peak_801;Day3_0_peak_762;Day7_0_peak_707	803	chrIV	1353264	1354009	746	+	0	NA	promoter-TSS (YDR446W_mRNA)	promoter-TSS (YDR446W)	-89	YDR446W_mRNA		YDR446W
Day0_0_peak_682;Day10_0_peak_841;Day28_0_peak_802;Day3_0_peak_763;Day7_0_peak_708	804	chrIV	1355470	1356343	874	+	0	NA	promoter-TSS (YDR448W_mRNA)	promoter-TSS (YDR447C)	-159	YDR448W_mRNA		YDR448W
Day0_0_peak_683;Day10_0_peak_842;Day28_0_peak_803;Day3_0_peak_764;Day7_0_peak_709	805	chrIV	1358954	1360092	1139	+	0	NA	promoter-TSS (YDR449C_mRNA)	promoter-TSS (YDR449C)	-400	YDR450W_mRNA		YDR450W
Day0_0_peak_684;Day10_0_peak_843;Day28_0_peak_804;Day3_0_peak_765;Day7_0_peak_710	806	chrIV	1361823	1362892	1070	+	0	NA	promoter-TSS (YDR452W_mRNA)	promoter-TSS (YDR451C)	-176	YDR451C_mRNA		YDR451C
Day0_0_peak_685;Day10_0_peak_844;Day28_0_peak_805;Day28_0_peak_806;Day3_0_peak_766;Day3_0_peak_767;Day7_0_peak_711	807	chrIV	1365049	1367717	2669	+	0	NA	promoter-TSS (YDR453C_mRNA)	promoter-TSS (YDR453C)	444	YDR454C_mRNA		YDR454C
Day0_0_peak_686;Day10_0_peak_845;Day28_0_peak_807;Day3_0_peak_768	808	chrIV	1369189	1369800	612	+	0	NA	promoter-TSS (YDR457W_mRNA)	promoter-TSS (YDR457W)	-296	YDR457W_mRNA		YDR457W
Day10_0_peak_846;Day28_0_peak_808;Day7_0_peak_712	809	chrIV	1381954	1382413	460	+	0	NA	promoter-TSS (YDR458C_mRNA)	promoter-TSS (YDR458C)	-137	YDR458C_mRNA		YDR458C
Day0_0_peak_687;Day10_0_peak_847;Day28_0_peak_809;Day3_0_peak_769;Day7_0_peak_713	810	chrIV	1383050	1383978	929	+	0	NA	promoter-TSS (YDR460W_mRNA)	promoter-TSS (YDR459C)	-71	YDR459C_mRNA		YDR459C
Day0_0_peak_688;Day10_0_peak_848;Day28_0_peak_810;Day28_0_peak_811;Day3_0_peak_770;Day7_0_peak_714	811	chrIV	1384790	1387607	2818	+	0	NA	promoter-TSS (YDR461C-A_mRNA)	promoter-TSS (YDR461C-A)	125	YDR462W_mRNA		YDR462W
Day0_0_peak_689;Day10_0_peak_849;Day7_0_peak_715	812	chrIV	1388379	1388889	511	+	0	NA	promoter-TSS (YDR464W_mRNA)	promoter-TSS (YDR464W)	-238	YDR464W_mRNA		YDR464W
Day0_0_peak_690;Day10_0_peak_850;Day28_0_peak_812;Day3_0_peak_771;Day7_0_peak_716	813	chrIV	1394461	1395188	728	+	0	NA	promoter-TSS (YDR466W_mRNA)	promoter-TSS (YDR465C)	-250	YDR465C_mRNA		YDR465C
Day10_0_peak_851	814	chrIV	1398689	1399122	434	+	0	NA	promoter-TSS (YDR467C_mRNA)	promoter-TSS (YDR467C)	-110	YDR469W_mRNA		YDR469W
Day0_0_peak_691;Day10_0_peak_852;Day28_0_peak_813;Day3_0_peak_772;Day7_0_peak_717	815	chrIV	1401016	1401983	968	+	0	NA	promoter-TSS (YDR471W_mRNA)	promoter-TSS (YDR470C)	-271	YDR471W_mRNA		YDR471W
Day0_0_peak_692;Day10_0_peak_853;Day10_0_peak_854;Day28_0_peak_814;Day28_0_peak_815;Day3_0_peak_773;Day3_0_peak_774;Day7_0_peak_718;Day7_0_peak_719	816	chrIV	1402543	1404391	1849	+	0	NA	TTS (YDR471W_mRNA)	TTS (YDR471W)	145	YDR472W_mRNA		YDR472W
Day0_0_peak_693;Day7_0_peak_720	817	chrIV	1405674	1406002	329	+	0	NA	promoter-TSS (YDR473C_mRNA)	promoter-TSS (YDR473C)	16	YDR473C_mRNA		YDR473C
Day0_0_peak_694;Day10_0_peak_855;Day28_0_peak_816;Day3_0_peak_775;Day7_0_peak_721	818	chrIV	1409780	1412364	2585	+	0	NA	promoter-TSS (YDR476C_mRNA)	promoter-TSS (YDR475C)	55	YDR476C_mRNA		YDR476C
Day0_0_peak_695;Day10_0_peak_856;Day3_0_peak_776	819	chrIV	1414508	1414981	474	+	0	NA	TTS (YDR479C_mRNA)	TTS (YDR477W)	169	YDR478W_mRNA		YDR478W
Day0_0_peak_696;Day10_0_peak_857;Day28_0_peak_817;Day3_0_peak_777;Day7_0_peak_722	820	chrIV	1416620	1417440	821	+	0	NA	promoter-TSS (YDR479C_mRNA)	promoter-TSS (YDR479C)	-156	YDR479C_mRNA		YDR479C
Day10_0_peak_858;Day28_0_peak_818;Day3_0_peak_778;Day7_0_peak_723	821	chrIV	1417904	1418531	628	+	0	NA	TTS (YDR481C_mRNA)	TTS (YDR481C)	818	YDR480W_mRNA		YDR480W
Day0_0_peak_697;Day10_0_peak_859;Day28_0_peak_819;Day3_0_peak_779;Day7_0_peak_724	822	chrIV	1419495	1421265	1771	+	0	NA	promoter-TSS (YDR481C_mRNA)	promoter-TSS (YDR481C)	-130	YDR481C_mRNA		YDR481C
Day0_0_peak_698	823	chrIV	1422438	1422649	212	+	0	NA	promoter-TSS (YDR484W_mRNA)	promoter-TSS (YDR484W)	-220	YDR484W_mRNA		YDR484W
Day0_0_peak_699;Day10_0_peak_860;Day28_0_peak_820;Day28_0_peak_821;Day28_0_peak_822;Day3_0_peak_780;Day3_0_peak_781;Day3_0_peak_782;Day7_0_peak_725;Day7_0_peak_726	824	chrIV	1427263	1431002	3740	+	0	NA	promoter-TSS (YDR487C_mRNA)	promoter-TSS (YDR487C)	-152	YDR487C_mRNA		YDR487C
Day0_0_peak_700;Day10_0_peak_861;Day28_0_peak_823;Day3_0_peak_783;Day7_0_peak_727	825	chrIV	1433635	1435066	1432	+	0	NA	promoter-TSS (YDR490C_mRNA)	promoter-TSS (YDR490C)	-82	YDR490C_mRNA		YDR490C
Day0_0_peak_701;Day10_0_peak_862;Day28_0_peak_824;Day3_0_peak_784;Day7_0_peak_728	826	chrIV	1435857	1437051	1195	+	0	NA	promoter-TSS (YDR494W_mRNA)	promoter-TSS (YDR494W)	237	YDR493W_mRNA		YDR493W
Day10_0_peak_863;Day28_0_peak_825	827	chrIV	1441022	1441308	287	+	0	NA	promoter-TSS (YDR495C_mRNA)	promoter-TSS (YDR495C)	-15	YDR495C_mRNA		YDR495C
Day0_0_peak_702;Day10_0_peak_864;Day28_0_peak_826;Day3_0_peak_785;Day7_0_peak_729	828	chrIV	1443477	1444232	756	+	0	NA	promoter-TSS (YDR496C_mRNA)	promoter-TSS (YDR496C)	-451	YDR496C_mRNA		YDR496C
Day0_0_peak_703;Day10_0_peak_865;Day10_0_peak_866;Day28_0_peak_827;Day28_0_peak_828;Day3_0_peak_786;Day3_0_peak_787;Day7_0_peak_730;Day7_0_peak_731	829	chrIV	1445060	1447777	2718	+	0	NA	promoter-TSS (YDR497C_mRNA)	promoter-TSS (YDR497C)	576	YDR498C_mRNA		YDR498C
Day0_0_peak_704;Day10_0_peak_867;Day28_0_peak_829;Day3_0_peak_788;Day7_0_peak_732	830	chrIV	1450718	1451715	998	+	0	NA	promoter-TSS (YDR501W_mRNA)	promoter-TSS (YDR500C)	-137	YDR501W_mRNA		YDR501W
Day0_0_peak_705;Day10_0_peak_868;Day28_0_peak_830;Day3_0_peak_789	831	chrIV	1452502	1453070	569	+	0	NA	TTS (YDR502C_mRNA)	TTS (YDR502C)	1433	YDR501W_mRNA		YDR501W
Day0_0_peak_706;Day10_0_peak_869;Day28_0_peak_831;Day3_0_peak_790;Day7_0_peak_733	832	chrIV	1454003	1455237	1235	+	0	NA	promoter-TSS (YDR502C_mRNA)	promoter-TSS (YDR502C)	-156	YDR502C_mRNA		YDR502C
Day10_0_peak_870;Day28_0_peak_832	833	chrIV	1455805	1456196	392	+	0	NA	promoter-TSS (YDR503C_mRNA)	promoter-TSS (YDR503C)	-134	YDR503C_mRNA		YDR503C
Day0_0_peak_707;Day10_0_peak_871;Day28_0_peak_833;Day3_0_peak_791;Day7_0_peak_734	834	chrIV	1459204	1460464	1261	+	0	NA	promoter-TSS (YDR505C_mRNA)	promoter-TSS (YDR505C)	-614	YDR505C_mRNA		YDR505C
Day0_0_peak_708;Day10_0_peak_872;Day28_0_peak_834;Day3_0_peak_792;Day7_0_peak_735	835	chrIV	1461293	1462179	887	+	0	NA	promoter-TSS (YDR506C_mRNA)	promoter-TSS (YDR506C)	93	tL(CAA)D_tRNA		tL(CAA)D
Day0_0_peak_709;Day10_0_peak_873;Day28_0_peak_835;Day28_0_peak_836;Day3_0_peak_793;Day3_0_peak_794;Day7_0_peak_736	836	chrIV	1468365	1471358	2994	+	0	NA	promoter-TSS (YDR511W_mRNA)	promoter-TSS (YDR510C-A)	-50	YDR510C-A_mRNA		YDR510C-A
Day0_0_peak_710;Day0_0_peak_711;Day10_0_peak_874;Day28_0_peak_837;Day28_0_peak_838;Day3_0_peak_795;Day3_0_peak_796;Day7_0_peak_737;Day7_0_peak_738	837	chrIV	1475980	1478891	2912	+	0	NA	promoter-TSS (YDR516C_mRNA)	promoter-TSS (YDR516C)	196	YDR517W_mRNA		YDR517W
Day0_0_peak_712;Day10_0_peak_875;Day28_0_peak_839;Day3_0_peak_797;Day7_0_peak_739	838	chrIV	1480062	1480756	695	+	0	NA	promoter-TSS (YDR519W_mRNA)	promoter-TSS (YDR519W)	-16	YDR519W_mRNA		YDR519W
Day0_0_peak_713;Day10_0_peak_876;Day28_0_peak_840;Day3_0_peak_798;Day7_0_peak_740	839	chrIV	1483372	1483699	328	+	0	NA	promoter-TSS (YDR520C_mRNA)	promoter-TSS (YDR520C)	-132	YDR520C_mRNA		YDR520C
Day0_0_peak_714;Day10_0_peak_877;Day28_0_peak_841;Day3_0_peak_799;Day3_0_peak_800;Day7_0_peak_741;Day7_0_peak_742	840	chrIV	1488895	1491251	2357	+	0	NA	promoter-TSS (YDR524C-B_mRNA)	promoter-TSS (YDR524C-B)	-83	YDR524C-A_mRNA		YDR524C-A
Day0_0_peak_715;Day10_0_peak_878;Day10_0_peak_879;Day28_0_peak_842;Day28_0_peak_843;Day3_0_peak_801;Day3_0_peak_802;Day7_0_peak_743	841	chrIV	1493165	1494217	1053	+	0	NA	promoter-TSS (snR84_snoRNA)	promoter-TSS (YDR528W)	-665	snR84_snoRNA		snR84
Day0_0_peak_716;Day10_0_peak_880;Day28_0_peak_844;Day3_0_peak_803;Day3_0_peak_804;Day7_0_peak_744	842	chrIV	1496175	1498369	2195	+	0	NA	promoter-TSS (YDR531W_mRNA)	promoter-TSS (YDR529C)	496	YDR530C_mRNA		YDR530C
Day0_0_peak_717	843	chrIV	1500652	1501411	760	+	0	NA	promoter-TSS (YDR532C_mRNA)	promoter-TSS (YDR532C)	-478	YDR532C_mRNA		YDR532C
Day0_0_peak_718;Day10_0_peak_881;Day28_0_peak_845;Day3_0_peak_805;Day7_0_peak_745	844	chrIV	1501839	1502906	1068	+	0	NA	promoter-TSS (YDR533C_mRNA)	promoter-TSS (YDR533C)	-212	YDR533C_mRNA		YDR533C
Day0_0_peak_719;Day10_0_peak_882;Day10_0_peak_883;Day28_0_peak_846;Day28_0_peak_847;Day3_0_peak_806;Day3_0_peak_807;Day7_0_peak_746	845	chrIV	1506480	1510460	3981	+	0	NA	exon (YDR536W_mRNA, exon 1 of 1)	exon (YDR536W, exon 1 of 1)	465	YDR536W_mRNA		YDR536W
Day7_0_peak_747	846	chrIV	1514567	1514813	247	+	0	NA	Intergenic	Intergenic	2596	YDR539W_mRNA		YDR539W
Day0_0_peak_720;Day10_0_peak_884;Day3_0_peak_808;Day7_0_peak_748	847	chrIV	1516156	1516565	410	+	0	NA	TTS (YDR540C_mRNA)	TTS (YDR540C)	1315	YDR540C_mRNA		YDR540C
Day0_0_peak_721;Day10_0_peak_885;Day28_0_peak_848;Day3_0_peak_809;Day7_0_peak_749	848	chrIV	1517825	1518351	527	+	0	NA	promoter-TSS (YDR540C_mRNA)	promoter-TSS (YDR540C)	-413	YDR540C_mRNA		YDR540C
Day0_0_peak_722;Day10_0_peak_886;Day28_0_peak_849;Day3_0_peak_810;Day7_0_peak_750	849	chrIV	1520452	1521237	786	+	0	NA	promoter-TSS (YDR541C_mRNA)	promoter-TSS (YDR541C)	-146	YDR541C_mRNA		YDR541C
Day0_0_peak_723;Day10_0_peak_887;Day28_0_peak_850;Day3_0_peak_811;Day7_0_peak_751	850	chrIV	1522705	1523222	518	+	0	NA	promoter-TSS (YDR542W_mRNA)	promoter-TSS (YDR542W)	-286	YDR542W_mRNA		YDR542W
Day0_0_peak_724;Day10_0_peak_888;Day28_0_peak_851;Day28_0_peak_852;Day3_0_peak_812;Day7_0_peak_752	851	chrIV	1523887	1525300	1414	+	0	NA	TTS (YDR544C_mRNA)	TTS (YDR542W)	340	YDR543C_mRNA		YDR543C
Day10_0_peak_889;Day3_0_peak_813	852	chrIX	24234	24691	458	+	0	NA	exon (YIL169C_mRNA, exon 1 of 1)	exon (YIL169C, exon 1 of 1)	1644	YIL169C_mRNA		YIL169C
Day0_0_peak_725;Day10_0_peak_890;Day28_0_peak_853;Day3_0_peak_814;Day7_0_peak_753	853	chrIX	26298	27062	765	+	0	NA	promoter-TSS (YIL169C_mRNA)	promoter-TSS (YIL169C)	-574	YIL169C_mRNA		YIL169C
Day0_0_peak_726;Day10_0_peak_891;Day28_0_peak_854	854	chrIX	27404	28800	1397	+	0	NA	Intergenic	Intergenic	-1996	YIL169C_mRNA		YIL169C
Day0_0_peak_727;Day10_0_peak_892;Day28_0_peak_855;Day3_0_peak_815;Day7_0_peak_754	855	chrIX	30868	31473	606	+	0	NA	exon (YIL166C_mRNA, exon 1 of 1)	exon (YIL166C, exon 1 of 1)	1396	YIL166C_mRNA		YIL166C
Day0_0_peak_728;Day10_0_peak_893;Day28_0_peak_856;Day3_0_peak_816;Day7_0_peak_755	856	chrIX	32842	33430	589	+	0	NA	promoter-TSS (YIL166C_mRNA)	promoter-TSS (YIL166C)	-570	YIL166C_mRNA		YIL166C
Day0_0_peak_729;Day10_0_peak_894;Day28_0_peak_857;Day3_0_peak_817;Day7_0_peak_756	857	chrIX	34467	35265	799	+	0	NA	promoter-TSS (YIL164C_mRNA)	promoter-TSS (YIL165C)	-180	YIL164C_mRNA		YIL164C
Day0_0_peak_730;Day10_0_peak_895;Day28_0_peak_858;Day3_0_peak_818;Day7_0_peak_757	858	chrIX	35937	37590	1654	+	0	NA	promoter-TSS (YIL162W_mRNA)	promoter-TSS (YIL162W)	489	YIL163C_mRNA		YIL163C
Day10_0_peak_896	859	chrIX	40388	40609	222	+	0	NA	TTS (YIL161W_mRNA)	TTS (YIL161W)	946	YIL160C_mRNA		YIL160C
Day0_0_peak_731;Day10_0_peak_897;Day28_0_peak_859;Day3_0_peak_819;Day7_0_peak_758	860	chrIX	41170	42004	835	+	0	NA	promoter-TSS (YIL160C_mRNA)	promoter-TSS (YIL160C)	-143	YIL160C_mRNA		YIL160C
Day0_0_peak_732;Day10_0_peak_898;Day28_0_peak_860;Day3_0_peak_820;Day7_0_peak_759	861	chrIX	45811	46672	862	+	0	NA	promoter-TSS (YIL158W_mRNA)	promoter-TSS (YIL158W)	40	YIL158W_mRNA		YIL158W
Day0_0_peak_733;Day10_0_peak_899;Day28_0_peak_861;Day3_0_peak_821;Day7_0_peak_760	862	chrIX	47187	48621	1435	+	0	NA	promoter-TSS (YIL157C_mRNA)	promoter-TSS (YIL157C)	-187	YIL156W_mRNA		YIL156W
Day0_0_peak_734;Day10_0_peak_900;Day28_0_peak_862;Day3_0_peak_822;Day3_0_peak_823;Day7_0_peak_761	863	chrIX	53015	57056	4042	+	0	NA	promoter-TSS (YIL154C_mRNA)	promoter-TSS (YIL154C)	-14	YIL154C_mRNA		YIL154C
Day10_0_peak_901;Day28_0_peak_863;Day3_0_peak_824	864	chrIX	60689	61166	478	+	0	NA	promoter-TSS (YIL151C_mRNA)	promoter-TSS (YIL151C)	-233	YIL151C_mRNA		YIL151C
Day0_0_peak_735;Day10_0_peak_902;Day28_0_peak_864;Day3_0_peak_825;Day7_0_peak_762	865	chrIX	62653	63280	628	+	0	NA	promoter-TSS (YIL150C_mRNA)	promoter-TSS (YIL150C)	-238	YIL150C_mRNA		YIL150C
Day0_0_peak_736;Day10_0_peak_903;Day28_0_peak_865;Day3_0_peak_826;Day7_0_peak_763	866	chrIX	68082	68885	804	+	0	NA	promoter-TSS (YIL149C_mRNA)	promoter-TSS (YIL149C)	-225	YIL148W_mRNA		YIL148W
Day0_0_peak_737;Day10_0_peak_904;Day28_0_peak_866;Day3_0_peak_827;Day7_0_peak_764	867	chrIX	73530	73957	428	+	0	NA	promoter-TSS (YIL147C_mRNA)	promoter-TSS (YIL147C)	-290	YIL147C_mRNA		YIL147C
Day0_0_peak_738;Day10_0_peak_905;Day28_0_peak_867;Day3_0_peak_828;Day7_0_peak_765	868	chrIX	76046	76642	597	+	0	NA	promoter-TSS (YIL146C_mRNA)	promoter-TSS (YIL146C)	-571	YIL146C_mRNA		YIL146C
Day0_0_peak_739;Day10_0_peak_906;Day28_0_peak_868;Day3_0_peak_829;Day7_0_peak_766	869	chrIX	77064	78196	1133	+	0	NA	promoter-TSS (YIL144W_mRNA)	promoter-TSS (YIL145C)	-347	YIL145C_mRNA		YIL145C
Day0_0_peak_740;Day10_0_peak_907;Day28_0_peak_869;Day3_0_peak_830;Day7_0_peak_767	870	chrIX	82812	83584	773	+	0	NA	promoter-TSS (YIL142W_mRNA)	promoter-TSS (YIL143C)	-104	YIL142W_mRNA		YIL142W
Day0_0_peak_741;Day10_0_peak_908;Day28_0_peak_870;Day3_0_peak_831;Day7_0_peak_768	871	chrIX	84452	85685	1234	+	0	NA	promoter-TSS (YIL141W_mRNA)	promoter-TSS (YIL141W)	15	YIL141W_mRNA		YIL141W
Day10_0_peak_909	872	chrIX	88602	88792	191	+	0	NA	promoter-TSS (YIL139C_mRNA)	promoter-TSS (YIL139C)	19	YIL139C_mRNA		YIL139C
Day0_0_peak_742;Day10_0_peak_910;Day28_0_peak_871;Day7_0_peak_769	873	chrIX	89794	90221	428	+	0	NA	promoter-TSS (YIL138C_mRNA)	promoter-TSS (YIL138C)	-292	YIL138C_mRNA		YIL138C
Day0_0_peak_743;Day10_0_peak_911;Day28_0_peak_872;Day3_0_peak_832;Day3_0_peak_833;Day7_0_peak_770	874	chrIX	92645	95340	2696	+	0	NA	exon (YIL136W_mRNA, exon 1 of 1)	exon (YIL136W, exon 1 of 1)	373	YIL136W_mRNA		YIL136W
Day0_0_peak_744;Day10_0_peak_912;Day10_0_peak_913;Day28_0_peak_873;Day28_0_peak_874;Day3_0_peak_834;Day7_0_peak_771	875	chrIX	96130	97798	1669	+	0	NA	promoter-TSS (snR68_snoRNA)	promoter-TSS (YIL135C)	-147	snR68_snoRNA		snR68
Day0_0_peak_745;Day10_0_peak_914;Day28_0_peak_875;Day3_0_peak_835;Day7_0_peak_772	876	chrIX	99206	100569	1364	+	0	NA	promoter-TSS (YIL133C_mRNA)	promoter-TSS (YIL133C)	-471	YIL133C_mRNA		YIL133C
Day0_0_peak_746;Day10_0_peak_915;Day28_0_peak_876;Day3_0_peak_836;Day7_0_peak_773	877	chrIX	102026	102942	917	+	0	NA	promoter-TSS (YIL130W_mRNA)	promoter-TSS (YIL131C)	-249	YIL131C_mRNA		YIL131C
Day10_0_peak_916;Day28_0_peak_877	878	chrIX	106075	106667	593	+	0	NA	TTS (YIL130W_mRNA)	TTS (YIL130W)	3589	YIL130W_mRNA		YIL130W
Day0_0_peak_747;Day10_0_peak_917;Day28_0_peak_878;Day3_0_peak_837;Day7_0_peak_774	879	chrIX	113059	113843	785	+	0	NA	promoter-TSS (YIL128W_mRNA)	promoter-TSS (YIL129C)	-214	YIL129C_mRNA		YIL129C
Day0_0_peak_748;Day10_0_peak_918;Day28_0_peak_879;Day3_0_peak_838;Day7_0_peak_775	880	chrIX	117574	118269	696	+	0	NA	promoter-TSS (YIL126W_mRNA)	promoter-TSS (YIL127C)	-71	YIL126W_mRNA		YIL126W
Day0_0_peak_749;Day10_0_peak_919;Day28_0_peak_880;Day3_0_peak_839;Day7_0_peak_776	881	chrIX	121677	122804	1128	+	0	NA	promoter-TSS (YIL125W_mRNA)	promoter-TSS (YIL125W)	-449	YIL125W_mRNA		YIL125W
Day0_0_peak_750;Day3_0_peak_840;Day7_0_peak_777	882	chrIX	125554	126270	717	+	0	NA	promoter-TSS (YIL124W_mRNA)	promoter-TSS (YIL124W)	-292	YIL124W_mRNA		YIL124W
Day0_0_peak_751;Day10_0_peak_920;Day28_0_peak_881;Day3_0_peak_841;Day7_0_peak_778	883	chrIX	126933	128365	1433	+	0	NA	promoter-TSS (YIL123W_mRNA)	promoter-TSS (YIL123W)	-502	YIL123W_mRNA		YIL123W
Day10_0_peak_921;Day28_0_peak_882	884	chrIX	128887	129275	389	+	0	NA	exon (YIL123W_mRNA, exon 1 of 1)	exon (YIL123W, exon 1 of 1)	930	YIL123W_mRNA		YIL123W
Day0_0_peak_752;Day10_0_peak_922;Day28_0_peak_883;Day3_0_peak_842;Day7_0_peak_779	885	chrIX	129378	130506	1129	+	0	NA	promoter-TSS (YIL122W_mRNA)	promoter-TSS (YIL122W)	-668	YIL122W_mRNA		YIL122W
Day0_0_peak_753;Day10_0_peak_923;Day28_0_peak_884;Day3_0_peak_843;Day7_0_peak_780	886	chrIX	131503	132837	1335	+	0	NA	promoter-TSS (YIL121W_mRNA)	promoter-TSS (YIL121W)	-74	YIL121W_mRNA		YIL121W
Day0_0_peak_754;Day10_0_peak_924;Day28_0_peak_885;Day3_0_peak_844;Day7_0_peak_781	887	chrIX	138170	139612	1443	+	0	NA	promoter-TSS (YIL118W_mRNA)	promoter-TSS (YIL118W)	-861	YIL118W_mRNA		YIL118W
Day0_0_peak_755;Day10_0_peak_925;Day28_0_peak_886;Day3_0_peak_845;Day7_0_peak_782	888	chrIX	141689	143300	1612	+	0	NA	promoter-TSS (YIL117C_mRNA)	promoter-TSS (YIL117C)	-434	YIL116W_mRNA		YIL116W
Day0_0_peak_756;Day10_0_peak_926;Day28_0_peak_887;Day3_0_peak_846;Day3_0_peak_847;Day7_0_peak_783	889	chrIX	148917	151904	2988	+	0	NA	promoter-TSS (YIL113W_mRNA)	promoter-TSS (YIL114C)	-149	YIL113W_mRNA		YIL113W
Day0_0_peak_757;Day10_0_peak_927;Day28_0_peak_888;Day3_0_peak_848;Day7_0_peak_784	890	chrIX	154627	156546	1920	+	0	NA	promoter-TSS (YIL110W_mRNA)	promoter-TSS (YIL110W)	275	YIL111W_mRNA		YIL111W
Day0_0_peak_758;Day10_0_peak_928;Day28_0_peak_889;Day3_0_peak_849;Day7_0_peak_785	891	chrIX	159710	161860	2151	+	0	NA	promoter-TSS (YIL108W_mRNA)	promoter-TSS (YIL109C)	-102	YIL108W_mRNA		YIL108W
Day0_0_peak_759;Day10_0_peak_929;Day28_0_peak_890;Day3_0_peak_850;Day7_0_peak_786	892	chrIX	165538	167435	1898	+	0	NA	promoter-TSS (YIL106W_mRNA)	promoter-TSS (YIL107C)	71	YIL106W_mRNA		YIL106W
Day0_0_peak_760;Day10_0_peak_930;Day28_0_peak_891;Day3_0_peak_851;Day7_0_peak_787	893	chrIX	169379	170302	924	+	0	NA	promoter-TSS (YIL105C_mRNA)	promoter-TSS (YIL105C)	-199	YIL105C_mRNA		YIL105C
Day0_0_peak_761;Day10_0_peak_931;Day28_0_peak_892;Day3_0_peak_852;Day7_0_peak_788	894	chrIX	173395	174125	731	+	0	NA	promoter-TSS (YIL102C-A_mRNA)	promoter-TSS (YIL102C-A)	-168	YIL102C-A_mRNA		YIL102C-A
Day0_0_peak_762;Day10_0_peak_932;Day28_0_peak_893;Day3_0_peak_853;Day7_0_peak_789	895	chrIX	174772	175612	841	+	0	NA	promoter-TSS (YIL102C_mRNA)	promoter-TSS (YIL102C)	161	tT(AGU)I1_tRNA		tT(AGU)I1
Day0_0_peak_763;Day10_0_peak_933;Day28_0_peak_894;Day3_0_peak_854;Day7_0_peak_790	896	chrIX	176570	178434	1865	+	0	NA	promoter-TSS (YIL099W_mRNA)	promoter-TSS (YIL101C)	129	YIL100W_mRNA		YIL100W
Day0_0_peak_764;Day10_0_peak_934;Day28_0_peak_895;Day3_0_peak_855;Day7_0_peak_791	897	chrIX	183067	184091	1025	+	0	NA	promoter-TSS (tI(AAU)I1_tRNA)	promoter-TSS (YIL096C)	-66	tI(AAU)I1_tRNA		tI(AAU)I1
Day0_0_peak_765;Day0_0_peak_766;Day10_0_peak_935;Day28_0_peak_896;Day28_0_peak_897;Day3_0_peak_856;Day3_0_peak_857;Day7_0_peak_792;Day7_0_peak_793	898	chrIX	187338	189382	2045	+	0	NA	promoter-TSS (YIL092W_mRNA)	promoter-TSS (YIL094C)	424	YIL093C_mRNA		YIL093C
Day0_0_peak_767;Day10_0_peak_936;Day28_0_peak_898;Day3_0_peak_858;Day7_0_peak_794	899	chrIX	193068	193897	830	+	0	NA	promoter-TSS (YIL090W_mRNA)	promoter-TSS (YIL091C)	-113	YIL090W_mRNA		YIL090W
Day0_0_peak_768;Day10_0_peak_937;Day28_0_peak_899;Day7_0_peak_795	900	chrIX	195708	196491	784	+	0	NA	exon (YIL089W_mRNA, exon 1 of 1)	exon (YIL089W, exon 1 of 1)	500	YIL089W_mRNA		YIL089W
Day0_0_peak_769;Day10_0_peak_938;Day28_0_peak_900;Day3_0_peak_859;Day7_0_peak_796	901	chrIX	197198	198498	1301	+	0	NA	TTS (YIL088C_mRNA)	TTS (YIL088C)	256	tE(CUC)I_tRNA		tE(CUC)I
Day0_0_peak_770;Day10_0_peak_939;Day28_0_peak_901;Day3_0_peak_860;Day7_0_peak_797	902	chrIX	199166	200635	1470	+	0	NA	promoter-TSS (YIL088C_mRNA)	promoter-TSS (YIL088C)	219	YIL087C_mRNA		YIL087C
Day10_0_peak_940;Day28_0_peak_902;Day7_0_peak_798	903	chrIX	201933	202407	475	+	0	NA	promoter-TSS (YIL085C_mRNA)	promoter-TSS (YIL085C)	-127	YIL085C_mRNA		YIL085C
Day0_0_peak_771;Day10_0_peak_941;Day28_0_peak_903	904	chrIX	203323	203922	600	+	0	NA	promoter-TSS (YIL084C_mRNA)	promoter-TSS (YIL084C)	-363	YIL084C_mRNA		YIL084C
Day0_0_peak_772;Day10_0_peak_942;Day28_0_peak_904;Day3_0_peak_861;Day7_0_peak_799	905	chrIX	204402	205253	852	+	0	NA	promoter-TSS (YIL082W-A)	promoter-TSS (YIL083C)	-174	YIL083C_mRNA		YIL083C
Day10_0_peak_943;Day28_0_peak_905	906	chrIX	209018	209327	310	+	0	NA	exon (YIL082W-A, exon 1 of 1)	exon (YIL082W-A, exon 2 of 2)	-1493	tI(AAU)I2_tRNA		tI(AAU)I2
Day0_0_peak_773;Day10_0_peak_944;Day28_0_peak_906;Day3_0_peak_862;Day7_0_peak_800	907	chrIX	210582	211073	492	+	0	NA	TTS (YIL082W-A)	TTS (YIL082W-A)	162	tI(AAU)I2_tRNA		tI(AAU)I2
Day0_0_peak_774;Day10_0_peak_945;Day28_0_peak_907;Day3_0_peak_863;Day7_0_peak_801	908	chrIX	211715	212565	851	+	0	NA	promoter-TSS (YIL078W_mRNA)	promoter-TSS (YIL079C)	-135	YIL079C_mRNA		YIL079C
Day0_0_peak_775;Day10_0_peak_946;Day10_0_peak_947;Day28_0_peak_908;Day28_0_peak_909;Day3_0_peak_864;Day7_0_peak_802	909	chrIX	214459	217116	2658	+	0	NA	promoter-TSS (YIL076W_mRNA)	promoter-TSS (YIL076W)	166	YIL077C_mRNA		YIL077C
Day0_0_peak_776;Day10_0_peak_948;Day28_0_peak_910;Day3_0_peak_865;Day7_0_peak_803	910	chrIX	220460	221821	1362	+	0	NA	promoter-TSS (YIL075C_mRNA)	promoter-TSS (YIL075C)	-440	YIL075C_mRNA		YIL075C
Day0_0_peak_777;Day10_0_peak_949;Day28_0_peak_911;Day3_0_peak_866;Day7_0_peak_804	911	chrIX	222248	223162	915	+	0	NA	promoter-TSS (YIL074C_mRNA)	promoter-TSS (YIL074C)	-215	YIL074C_mRNA		YIL074C
Day10_0_peak_950	912	chrIX	224031	224385	355	+	0	NA	exon (YIL073C_mRNA, exon 2 of 2)	exon (YIL073C, exon 2 of 2)	-1718	YIL074C_mRNA		YIL074C
Day0_0_peak_778;Day10_0_peak_951;Day28_0_peak_912;Day3_0_peak_867;Day7_0_peak_805	913	chrIX	226090	226657	568	+	0	NA	promoter-TSS (YIL072W_mRNA)	promoter-TSS (YIL073C)	-229	YIL072W_mRNA		YIL072W
Day0_0_peak_779;Day10_0_peak_952;Day28_0_peak_913;Day7_0_peak_806	914	chrIX	230970	231428	459	+	0	NA	promoter-TSS (YIL070C_mRNA)	promoter-TSS (YIL070C)	-127	YIL070C_mRNA		YIL070C
Day0_0_peak_780;Day10_0_peak_953;Day28_0_peak_914;Day3_0_peak_868;Day7_0_peak_807	915	chrIX	232218	233256	1039	+	0	NA	promoter-TSS (YIL068W-A_mRNA)	promoter-TSS (YIL069C)	-276	YIL068W-A_mRNA		YIL068W-A
Day0_0_peak_781;Day10_0_peak_954;Day28_0_peak_915;Day3_0_peak_869;Day7_0_peak_808	916	chrIX	235537	235965	429	+	0	NA	promoter-TSS (YIL068C_mRNA)	promoter-TSS (YIL068C)	-277	YIL068C_mRNA		YIL068C
Day0_0_peak_782;Day10_0_peak_955;Day28_0_peak_916;Day3_0_peak_870;Day7_0_peak_809	917	chrIX	237513	238415	903	+	0	NA	promoter-TSS (YIL067C_mRNA)	promoter-TSS (YIL067C)	-204	YIL067C_mRNA		YIL067C
Day28_0_peak_917	918	chrIX	239641	239836	196	+	0	NA	exon (YIL066C_mRNA, exon 1 of 1)	exon (YIL066C, exon 1 of 1)	970	YIL066C_mRNA		YIL066C
Day0_0_peak_783;Day10_0_peak_956;Day28_0_peak_918;Day3_0_peak_871;Day7_0_peak_810	919	chrIX	240559	242406	1848	+	0	NA	promoter-TSS (YIL066C_mRNA)	promoter-TSS (YIL066C)	293	YIL065C_mRNA		YIL065C
Day0_0_peak_784;Day10_0_peak_957;Day28_0_peak_919;Day3_0_peak_872;Day7_0_peak_811	920	chrIX	243643	244827	1185	+	0	NA	promoter-TSS (YIL063C_mRNA)	promoter-TSS (YIL063C)	227	YIL062C_mRNA		YIL062C
Day0_0_peak_785;Day0_0_peak_786;Day10_0_peak_958;Day10_0_peak_959;Day28_0_peak_920;Day28_0_peak_921;Day3_0_peak_873;Day3_0_peak_874;Day7_0_peak_812	921	chrIX	246880	249876	2997	+	0	NA	promoter-TSS (YIL057C_mRNA)	promoter-TSS (YIL057C)	18	YIL057C_mRNA		YIL057C
Day0_0_peak_787;Day10_0_peak_960;Day28_0_peak_922;Day3_0_peak_875;Day7_0_peak_813	922	chrIX	253373	255469	2097	+	0	NA	promoter-TSS (YIL053W_mRNA)	promoter-TSS (YIL055C)	-122	YIL054W_mRNA		YIL054W
Day0_0_peak_788;Day10_0_peak_961;Day28_0_peak_923;Day28_0_peak_924;Day3_0_peak_876;Day3_0_peak_877;Day7_0_peak_814	923	chrIX	257038	258757	1720	+	0	NA	promoter-TSS (YIL052C_mRNA)	promoter-TSS (YIL052C)	383	YIL051C_mRNA		YIL051C
Day0_0_peak_789;Day10_0_peak_962;Day28_0_peak_925;Day3_0_peak_878;Day7_0_peak_815	924	chrIX	260483	261411	929	+	0	NA	promoter-TSS (YIL048W_mRNA)	promoter-TSS (YIL048W)	-490	YIL048W_mRNA		YIL048W
Day0_0_peak_790;Day10_0_peak_963;Day28_0_peak_926;Day3_0_peak_879;Day7_0_peak_816	925	chrIX	267277	269897	2621	+	0	NA	promoter-TSS (YIL047C_mRNA)	promoter-TSS (YIL047C)	-64	YIL046W_mRNA		YIL046W
Day0_0_peak_791;Day10_0_peak_964;Day28_0_peak_927;Day3_0_peak_880;Day7_0_peak_817	926	chrIX	270310	271172	863	+	0	NA	promoter-TSS (YIL045W_mRNA)	promoter-TSS (YIL045W)	-420	YIL045W_mRNA		YIL045W
Day0_0_peak_792;Day10_0_peak_965;Day28_0_peak_928;Day3_0_peak_881;Day7_0_peak_818	927	chrIX	273690	274339	650	+	0	NA	promoter-TSS (YIL044C_mRNA)	promoter-TSS (YIL044C)	-168	YIL044C_mRNA		YIL044C
Day0_0_peak_793;Day10_0_peak_966;Day10_0_peak_967;Day28_0_peak_929;Day28_0_peak_930;Day3_0_peak_882;Day3_0_peak_883;Day7_0_peak_819;Day7_0_peak_820	928	chrIX	274649	278031	3383	+	0	NA	promoter-TSS (YIL042C_mRNA)	promoter-TSS (YIL042C)	-48	YIL042C_mRNA		YIL042C
Day10_0_peak_968	929	chrIX	278348	278723	376	+	0	NA	TTS (YIL040W_mRNA)	TTS (YIL040W)	109	YIL039W_mRNA		YIL039W
Day0_0_peak_794;Day10_0_peak_969;Day28_0_peak_931;Day3_0_peak_884;Day7_0_peak_821	930	chrIX	282780	283241	462	+	0	NA	promoter-TSS (YIL038C_mRNA)	promoter-TSS (YIL038C)	-358	YIL038C_mRNA		YIL038C
Day0_0_peak_795;Day10_0_peak_970;Day28_0_peak_932;Day3_0_peak_885;Day7_0_peak_822	931	chrIX	285089	286031	943	+	0	NA	promoter-TSS (YIL037C_mRNA)	promoter-TSS (YIL037C)	-106	YIL036W_mRNA		YIL036W
Day0_0_peak_796;Day10_0_peak_971;Day10_0_peak_972;Day10_0_peak_973;Day28_0_peak_933;Day28_0_peak_934;Day28_0_peak_935;Day28_0_peak_936;Day3_0_peak_886;Day3_0_peak_887;Day7_0_peak_823;Day7_0_peak_824	932	chrIX	288744	292603	3860	+	0	NA	promoter-TSS (YIL034C_mRNA)	promoter-TSS (YIL034C)	-584	YIL034C_mRNA		YIL034C
Day0_0_peak_797;Day10_0_peak_974;Day28_0_peak_937;Day3_0_peak_888;Day7_0_peak_825	933	chrIX	299759	300548	790	+	0	NA	promoter-TSS (YIL030C_mRNA)	promoter-TSS (YIL030C)	-144	YIL030C_mRNA		YIL030C
Day0_0_peak_798;Day10_0_peak_975;Day28_0_peak_938;Day3_0_peak_889;Day7_0_peak_826	934	chrIX	301392	301862	471	+	0	NA	promoter-TSS (YIL029C_mRNA)	promoter-TSS (YIL029C)	-370	YIL029C_mRNA		YIL029C
Day0_0_peak_799;Day10_0_peak_976;Day28_0_peak_939;Day7_0_peak_827	935	chrIX	304138	304509	372	+	0	NA	promoter-TSS (YIL027C_mRNA)	promoter-TSS (YIL027C)	-219	YIL027C_mRNA		YIL027C
Day0_0_peak_800;Day10_0_peak_977;Day28_0_peak_940;Day3_0_peak_890;Day7_0_peak_828	936	chrIX	307836	308433	598	+	0	NA	promoter-TSS (YIL026C_mRNA)	promoter-TSS (YIL026C)	-205	YIL026C_mRNA		YIL026C
Day0_0_peak_801;Day10_0_peak_978;Day28_0_peak_941;Day3_0_peak_891;Day3_0_peak_892;Day7_0_peak_829	937	chrIX	308925	311692	2768	+	0	NA	promoter-TSS (YIL022W_mRNA)	promoter-TSS (YIL022W)	118	YIL023C_mRNA		YIL023C
Day0_0_peak_802;Day10_0_peak_979;Day28_0_peak_942;Day3_0_peak_893;Day7_0_peak_830	938	chrIX	312266	313191	926	+	0	NA	promoter-TSS (YIL021W_mRNA)	promoter-TSS (YIL021W)	-177	YIL021W_mRNA		YIL021W
Day0_0_peak_803;Day10_0_peak_980;Day28_0_peak_943;Day3_0_peak_894;Day7_0_peak_831	939	chrIX	314524	315055	532	+	0	NA	promoter-TSS (YIL019W_mRNA)	promoter-TSS (YIL020C-A)	31	YIL020C_mRNA		YIL020C
Day0_0_peak_804;Day10_0_peak_981;Day28_0_peak_944;Day3_0_peak_895;Day7_0_peak_832	940	chrIX	315895	317179	1285	+	0	NA	promoter-TSS (YIL018W_mRNA)	promoter-TSS (YIL018W)	-231	YIL018W_mRNA		YIL018W
Day0_0_peak_805;Day10_0_peak_982;Day28_0_peak_945;Day3_0_peak_896;Day7_0_peak_833	941	chrIX	320753	322073	1321	+	0	NA	promoter-TSS (YIL015W_mRNA)	promoter-TSS (YIL017C)	-41	YIL016W_mRNA		YIL016W
Day0_0_peak_806;Day10_0_peak_983;Day28_0_peak_946;Day3_0_peak_897;Day7_0_peak_834	942	chrIX	323704	324771	1068	+	0	NA	TTS (YIL015W_mRNA)	TTS (YIL015W)	137	tD(GUC)I1_tRNA		tD(GUC)I1
Day0_0_peak_807;Day10_0_peak_984;Day28_0_peak_947;Day3_0_peak_898;Day7_0_peak_835	943	chrIX	325330	326101	772	+	0	NA	promoter-TSS (tT(AGU)I2_tRNA)	promoter-TSS (YIL014C-A)	-33	tT(AGU)I2_tRNA		tT(AGU)I2
Day0_0_peak_808;Day10_0_peak_985;Day28_0_peak_948;Day3_0_peak_899;Day7_0_peak_836	944	chrIX	332334	333864	1531	+	0	NA	promoter-TSS (YIL012W_mRNA)	promoter-TSS (YIL013C)	88	YIL012W_mRNA		YIL012W
Day0_0_peak_809;Day10_0_peak_986;Day28_0_peak_949;Day3_0_peak_900;Day7_0_peak_837	945	chrIX	335974	337158	1185	+	0	NA	promoter-TSS (YIL009C-A_mRNA)	promoter-TSS (YIL009C-A)	-146	tD(GUC)I2_tRNA		tD(GUC)I2
Day0_0_peak_810;Day10_0_peak_987;Day28_0_peak_950;Day3_0_peak_901;Day7_0_peak_838	946	chrIX	337194	339467	2274	+	0	NA	Intergenic	Intergenic	-1014	YIL009W_mRNA		YIL009W
Day0_0_peak_811;Day10_0_peak_988;Day28_0_peak_951;Day3_0_peak_902;Day7_0_peak_839	947	chrIX	341753	342783	1031	+	0	NA	promoter-TSS (YIL008W_mRNA)	promoter-TSS (YIL008W)	-268	YIL008W_mRNA		YIL008W
Day0_0_peak_812;Day10_0_peak_989;Day28_0_peak_952;Day3_0_peak_903;Day7_0_peak_840	948	chrIX	343542	344601	1060	+	0	NA	promoter-TSS (YIL006W_mRNA)	promoter-TSS (YIL007C)	9	YIL006W_mRNA		YIL006W
Day0_0_peak_813;Day10_0_peak_990;Day28_0_peak_953;Day3_0_peak_904;Day7_0_peak_841	949	chrIX	345438	345873	436	+	0	NA	promoter-TSS (YIL005W_mRNA)	promoter-TSS (YIL005W)	-37	YIL005W_mRNA		YIL005W
Day0_0_peak_814;Day10_0_peak_991;Day28_0_peak_954;Day3_0_peak_905;Day7_0_peak_842	950	chrIX	348242	349452	1211	+	0	NA	promoter-TSS (YIL004C_mRNA)	promoter-TSS (YIL004C)	-275	YIL003W_mRNA		YIL003W
Day0_0_peak_815;Day10_0_peak_992;Day28_0_peak_955;Day3_0_peak_906;Day7_0_peak_843	951	chrIX	349731	350754	1024	+	0	NA	promoter-TSS (YIL002W-A_mRNA)	promoter-TSS (YIL002W-A)	-59	YIL002W-A_mRNA		YIL002W-A
Day0_0_peak_816;Day10_0_peak_993;Day28_0_peak_956;Day3_0_peak_907;Day7_0_peak_844	952	chrIX	353414	354162	749	+	0	NA	promoter-TSS (YIL001W_mRNA)	promoter-TSS (YIL002C)	-152	YIL001W_mRNA		YIL001W
Day0_0_peak_817;Day10_0_peak_994;Day28_0_peak_957;Day3_0_peak_908;Day7_0_peak_845;Day7_0_peak_846	953	chrIX	354988	356244	1257	+	0	NA	TTS (YIL001W_mRNA)	TTS (YIL001W)	1279	YIR001C_mRNA		YIR001C
Day0_0_peak_818;Day10_0_peak_995;Day28_0_peak_958;Day3_0_peak_909;Day7_0_peak_847	954	chrIX	356665	357686	1022	+	0	NA	promoter-TSS (YIR001C_mRNA)	promoter-TSS (YIR001C)	-280	YIR001C_mRNA		YIR001C
Day0_0_peak_819;Day10_0_peak_996;Day28_0_peak_959;Day3_0_peak_910;Day7_0_peak_848	955	chrIX	360207	361125	919	+	0	NA	promoter-TSS (YIR003W_mRNA)	promoter-TSS (YIR002C)	-219	YIR003W_mRNA		YIR003W
Day10_0_peak_997;Day28_0_peak_960;Day3_0_peak_911	956	chrIX	362671	363484	814	+	0	NA	promoter-TSS (YIR004W_mRNA)	promoter-TSS (YIR004W)	-144	YIR004W_mRNA		YIR004W
Day0_0_peak_820;Day10_0_peak_998;Day28_0_peak_961;Day3_0_peak_912;Day7_0_peak_849	957	chrIX	364979	366465	1487	+	0	NA	TTS (YIR005W_mRNA)	TTS (YIR005W)	833	YIR005W_mRNA		YIR005W
Day0_0_peak_821;Day10_0_peak_999;Day28_0_peak_962;Day3_0_peak_913;Day7_0_peak_850	958	chrIX	369358	370907	1550	+	0	NA	promoter-TSS (YIR006C_mRNA)	promoter-TSS (YIR006C)	-224	YIR006C_mRNA		YIR006C
Day0_0_peak_822;Day10_0_peak_1000;Day28_0_peak_963;Day3_0_peak_914;Day7_0_peak_851	959	chrIX	374235	375690	1456	+	0	NA	promoter-TSS (YIR008C_mRNA)	promoter-TSS (YIR008C)	437	YIR009W_mRNA		YIR009W
Day10_0_peak_1001;Day28_0_peak_964;Day3_0_peak_915	960	chrIX	378119	378593	475	+	0	NA	promoter-TSS (YIR012W_mRNA)	promoter-TSS (YIR011C)	-110	YIR011C_mRNA		YIR011C
Day0_0_peak_823;Day10_0_peak_1002;Day28_0_peak_965;Day3_0_peak_916;Day7_0_peak_852	961	chrIX	380111	381211	1101	+	0	NA	promoter-TSS (YIR013C_mRNA)	promoter-TSS (YIR013C)	-277	YIR013C_mRNA		YIR013C
Day0_0_peak_824;Day10_0_peak_1003;Day10_0_peak_1004;Day28_0_peak_966;Day28_0_peak_967;Day3_0_peak_917;Day3_0_peak_918;Day7_0_peak_853;Day7_0_peak_854	962	chrIX	381655	384718	3064	+	0	NA	promoter-TSS (YIR017W-A_mRNA)	promoter-TSS (YIR017W-A)	-380	YIR017W-A_mRNA		YIR017W-A
Day0_0_peak_825;Day10_0_peak_1005;Day28_0_peak_968;Day3_0_peak_919;Day7_0_peak_855	963	chrIX	386311	387189	879	+	0	NA	Intergenic	Intergenic	-1049	YIR018C-A_mRNA		YIR018C-A
Day0_0_peak_826;Day10_0_peak_1006;Day28_0_peak_969;Day3_0_peak_920;Day7_0_peak_856	964	chrIX	388074	389326	1253	+	0	NA	TTS (YIR019C_mRNA)	TTS (YIR019C)	-2999	YIR018C-A_mRNA		YIR018C-A
Day10_0_peak_1007	965	chrIX	389972	390182	211	+	0	NA	exon (YIR019C_mRNA, exon 1 of 1)	exon (YIR019C, exon 1 of 1)	3598	YIR019C_mRNA		YIR019C
Day10_0_peak_1008;Day28_0_peak_970;Day3_0_peak_921	966	chrIX	392708	393208	501	+	0	NA	TTS (ICR1_ncRNA)	exon (YIR019C, exon 1 of 1)	717	YIR019C_mRNA		YIR019C
Day0_0_peak_827;Day10_0_peak_1009;Day28_0_peak_971;Day3_0_peak_922;Day7_0_peak_857	967	chrIX	394680	395571	892	+	0	NA	promoter-TSS (PWR1_ncRNA)	promoter-TSS (YIR020C)	208	YIR020W-A_mRNA		YIR020W-A
Day0_0_peak_828;Day10_0_peak_1010;Day28_0_peak_972;Day28_0_peak_973;Day3_0_peak_923;Day3_0_peak_924;Day7_0_peak_858	968	chrIX	398230	399874	1645	+	0	NA	promoter-TSS (YIR023W_mRNA)	promoter-TSS (YIR023W)	319	YIR022W_mRNA		YIR022W
Day10_0_peak_1011;Day28_0_peak_974;Day3_0_peak_925;Day7_0_peak_859	969	chrIX	403363	403930	568	+	0	NA	promoter-TSS (YIR024C_mRNA)	promoter-TSS (YIR023C-A)	-13	YIR025W_mRNA		YIR025W
Day0_0_peak_829;Day10_0_peak_1012;Day28_0_peak_975;Day3_0_peak_926;Day7_0_peak_860	970	chrIX	405840	407369	1530	+	0	NA	promoter-TSS (YIR026C_mRNA)	promoter-TSS (YIR026C)	-637	YIR026C_mRNA		YIR026C
Day0_0_peak_830;Day10_0_peak_1013;Day28_0_peak_976;Day28_0_peak_977;Day3_0_peak_927;Day7_0_peak_861	971	chrIX	407703	409079	1377	+	0	NA	promoter-TSS (YIR027C_mRNA)	promoter-TSS (YIR027C)	-77	YIR028W_mRNA		YIR028W
Day0_0_peak_831;Day10_0_peak_1014;Day28_0_peak_978;Day3_0_peak_928;Day7_0_peak_862	972	chrIX	409519	410850	1332	+	0	NA	promoter-TSS (YIR029W_mRNA)	promoter-TSS (YIR029W)	-623	YIR029W_mRNA		YIR029W
Day0_0_peak_832;Day10_0_peak_1015;Day28_0_peak_979;Day3_0_peak_929;Day7_0_peak_863	973	chrIX	414558	416347	1790	+	0	NA	promoter-TSS (YIR031C_mRNA)	promoter-TSS (YIR031C)	165	YIR032C_mRNA		YIR032C
Day0_0_peak_833;Day10_0_peak_1016;Day28_0_peak_980;Day3_0_peak_930;Day7_0_peak_864	974	chrIX	419865	423283	3419	+	0	NA	promoter-TSS (YIR034C_mRNA)	promoter-TSS (YIR034C)	216	YIR035C_mRNA		YIR035C
Day0_0_peak_834;Day10_0_peak_1017;Day28_0_peak_981;Day3_0_peak_931;Day3_0_peak_932;Day7_0_peak_865	975	chrIX	423535	425433	1899	+	0	NA	promoter-TSS (YIR038C_mRNA)	promoter-TSS (YIR038C)	29	YIR038C_mRNA		YIR038C
Day0_0_peak_835;Day10_0_peak_1018;Day28_0_peak_982;Day3_0_peak_933;Day7_0_peak_866	976	chrIX	426821	427811	991	+	0	NA	Intergenic	Intergenic	-2803	YIR038C_mRNA		YIR038C
Day0_0_peak_836;Day10_0_peak_1019;Day28_0_peak_983;Day28_0_peak_984;Day3_0_peak_934;Day7_0_peak_867	977	chrIX	429357	430317	961	+	0	NA	TTS (YIR039C_mRNA)	TTS (YIR039C)	2274	YIR039C_mRNA		YIR039C
Day0_0_peak_837;Day10_0_peak_1020;Day3_0_peak_935;Day7_0_peak_868	978	chrIX	432193	432591	399	+	0	NA	promoter-TSS (YIR039C_mRNA)	promoter-TSS (YIR039C)	-281	YIR039C_mRNA		YIR039C
Day0_0_peak_838;Day10_0_peak_1021;Day28_0_peak_985;Day3_0_peak_936;Day7_0_peak_869	979	chrIX	433306	433782	477	+	0	NA	promoter-TSS (YIR041W_mRNA)	promoter-TSS (YIR041W)	177	YIR040C_mRNA		YIR040C
Day10_0_peak_1022;Day28_0_peak_986;Day7_0_peak_870	980	chrIX	436097	436303	207	+	0	NA	promoter-TSS (YIR042C_mRNA)	promoter-TSS (YIR042C)	-217	YIR042C_mRNA		YIR042C
Day0_0_peak_839;Day10_0_peak_1023;Day10_0_peak_1024;Day28_0_peak_987;Day28_0_peak_988;Day3_0_peak_937;Day3_0_peak_938;Day7_0_peak_871	981	chrIX	438182	439868	1687	+	0	NA	Intergenic	Intergenic	-3042	YIR042C_mRNA		YIR042C
Day0_0_peak_840;Day10_0_peak_1025;Day10_0_peak_1026;Day28_0_peak_989;Day28_0_peak_990;Day3_0_peak_939;Day3_0_peak_940;Day7_0_peak_872;Day7_0_peak_873	982	chrV	6191	8166	1976	+	0	NA	TTS (YEL073C_mRNA)	TTS (YEL074W)	375	YEL073C_mRNA		YEL073C
Day0_0_peak_841;Day10_0_peak_1027;Day28_0_peak_991;Day3_0_peak_941;Day7_0_peak_874	983	chrV	9634	10226	593	+	0	NA	Intergenic	Intergenic	-2377	YEL073C_mRNA		YEL073C
Day0_0_peak_842;Day10_0_peak_1028;Day28_0_peak_992;Day3_0_peak_942;Day7_0_peak_875	984	chrV	12592	13861	1270	+	0	NA	promoter-TSS (YEL072W_mRNA)	promoter-TSS (YEL072W)	-494	YEL072W_mRNA		YEL072W
Day0_0_peak_843;Day10_0_peak_1029;Day28_0_peak_993;Day3_0_peak_943;Day7_0_peak_876	985	chrV	15175	16829	1655	+	0	NA	promoter-TSS (YEL071W_mRNA)	promoter-TSS (YEL071W)	-353	YEL071W_mRNA		YEL071W
Day0_0_peak_844;Day10_0_peak_1030;Day28_0_peak_994;Day3_0_peak_944;Day7_0_peak_877	986	chrV	17993	19333	1341	+	0	NA	promoter-TSS (YEL070W_mRNA)	promoter-TSS (YEL070W)	-926	YEL070W_mRNA		YEL070W
Day7_0_peak_878	987	chrV	21113	21290	178	+	0	NA	TTS (YEL070W_mRNA)	TTS (YEL070W)	1612	YEL070W_mRNA		YEL070W
Day0_0_peak_845;Day10_0_peak_1031;Day28_0_peak_995;Day3_0_peak_945;Day7_0_peak_879	988	chrV	23196	24117	922	+	0	NA	promoter-TSS (YEL069C_mRNA)	promoter-TSS (YEL069C)	-425	YEL069C_mRNA		YEL069C
Day0_0_peak_846;Day10_0_peak_1032;Day28_0_peak_996;Day3_0_peak_946;Day7_0_peak_880	989	chrV	25680	27911	2232	+	0	NA	promoter-TSS (YEL065W_mRNA)	promoter-TSS (YEL068C)	-19	YEL067C_mRNA		YEL067C
Day0_0_peak_847;Day10_0_peak_1033;Day7_0_peak_881	990	chrV	31143	31380	238	+	0	NA	promoter-TSS (YEL064C_mRNA)	promoter-TSS (YEL064C)	-22	YEL064C_mRNA		YEL064C
Day0_0_peak_848;Day10_0_peak_1034;Day28_0_peak_997;Day3_0_peak_947;Day7_0_peak_882	991	chrV	33116	34852	1737	+	0	NA	promoter-TSS (YEL062W_mRNA)	promoter-TSS (YEL063C)	-423	YEL062W_mRNA		YEL062W
Day0_0_peak_849;Day10_0_peak_1035;Day10_0_peak_1036;Day28_0_peak_998;Day28_0_peak_999;Day3_0_peak_948;Day3_0_peak_949;Day7_0_peak_883;Day7_0_peak_884	992	chrV	39653	41244	1592	+	0	NA	promoter-TSS (YEL061C_mRNA)	promoter-TSS (YEL061C)	-911	YEL061C_mRNA		YEL061C
Day0_0_peak_850;Day10_0_peak_1037;Day28_0_peak_1000;Day3_0_peak_950;Day7_0_peak_885	993	chrV	41445	43539	2095	+	0	NA	promoter-TSS (YEL060C_mRNA)	promoter-TSS (YEL060C)	132	YEL059C-A_mRNA		YEL059C-A
Day0_0_peak_851;Day10_0_peak_1038;Day28_0_peak_1001;Day3_0_peak_951;Day7_0_peak_886	994	chrV	45697	47201	1505	+	0	NA	promoter-TSS (YEL057C_mRNA)	promoter-TSS (YEL057C)	-719	YEL056W_mRNA		YEL056W
Day10_0_peak_1039;Day28_0_peak_1002	995	chrV	47889	48321	433	+	0	NA	TTS (YEL055C_mRNA)	TTS (YEL055C)	937	YEL056W_mRNA		YEL056W
Day0_0_peak_852;Day10_0_peak_1040;Day28_0_peak_1003;Day3_0_peak_952;Day7_0_peak_887	996	chrV	51472	52074	603	+	0	NA	promoter-TSS (YEL055C_mRNA)	promoter-TSS (YEL055C)	-234	YEL055C_mRNA		YEL055C
Day0_0_peak_853;Day10_0_peak_1041;Day28_0_peak_1004;Day3_0_peak_953;Day7_0_peak_888	997	chrV	53109	54093	985	+	0	NA	promoter-TSS (YEL054C_mRNA)	promoter-TSS (YEL054C)	-383	YEL054C_mRNA		YEL054C
Day0_0_peak_854;Day10_0_peak_1042;Day28_0_peak_1005;Day3_0_peak_954;Day7_0_peak_889	998	chrV	56079	56785	707	+	0	NA	promoter-TSS (YEL053C_mRNA)	promoter-TSS (YEL053C)	-139	YEL052W_mRNA		YEL052W
Day0_0_peak_855;Day10_0_peak_1043;Day28_0_peak_1006;Day3_0_peak_955;Day7_0_peak_890	999	chrV	57806	58643	838	+	0	NA	promoter-TSS (YEL051W_mRNA)	promoter-TSS (YEL051W)	-154	YEL051W_mRNA		YEL051W
Day0_0_peak_856;Day10_0_peak_1044;Day10_0_peak_1045;Day28_0_peak_1007;Day28_0_peak_1008;Day3_0_peak_956;Day3_0_peak_957;Day3_0_peak_958;Day7_0_peak_891;Day7_0_peak_892;Day7_0_peak_893	1000	chrV	59159	62192	3034	+	0	NA	promoter-TSS (snR67_snoRNA)	TTS (YEL050W-A)	176	YEL050C_mRNA		YEL050C
Day0_0_peak_857;Day10_0_peak_1046;Day28_0_peak_1009;Day3_0_peak_959;Day7_0_peak_894	1001	chrV	63067	63667	601	+	0	NA	promoter-TSS (YEL049W_mRNA)	promoter-TSS (YEL049W)	-361	YEL049W_mRNA		YEL049W
Day10_0_peak_1047;Day28_0_peak_1010;Day3_0_peak_960;Day7_0_peak_895	1002	chrV	66594	66978	385	+	0	NA	promoter-TSS (YEL047C_mRNA)	promoter-TSS (YEL047C)	11	YEL047C_mRNA		YEL047C
Day0_0_peak_858;Day10_0_peak_1048;Day28_0_peak_1011;Day3_0_peak_961;Day7_0_peak_896	1003	chrV	68314	70566	2253	+	0	NA	promoter-TSS (YEL045C_mRNA)	promoter-TSS (YEL046C)	-175	YEL045C_mRNA		YEL045C
Day0_0_peak_859;Day10_0_peak_1049;Day28_0_peak_1012;Day3_0_peak_962;Day7_0_peak_897	1004	chrV	75311	75867	557	+	0	NA	promoter-TSS (YEL041W_mRNA)	promoter-TSS (YEL041W)	-355	YEL041W_mRNA		YEL041W
Day0_0_peak_860;Day10_0_peak_1050;Day28_0_peak_1013;Day3_0_peak_963;Day7_0_peak_898	1005	chrV	77141	78205	1065	+	0	NA	promoter-TSS (YEL040W_mRNA)	promoter-TSS (YEL040W)	-380	YEL040W_mRNA		YEL040W
Day0_0_peak_861;Day10_0_peak_1051;Day28_0_peak_1014;Day3_0_peak_964;Day7_0_peak_899	1006	chrV	79623	80720	1098	+	0	NA	promoter-TSS (YEL038W_mRNA)	promoter-TSS (YEL039C)	-194	YEL039C_mRNA		YEL039C
Day0_0_peak_862;Day10_0_peak_1052;Day28_0_peak_1015;Day3_0_peak_965;Day7_0_peak_900	1007	chrV	84556	87485	2930	+	0	NA	promoter-TSS (tS(AGA)E_tRNA)	promoter-TSS (YEL035C)	-159	YEL033W_mRNA		YEL033W
Day10_0_peak_1053;Day28_0_peak_1016;Day3_0_peak_966;Day7_0_peak_901	1008	chrV	90034	90346	313	+	0	NA	promoter-TSS (YEL031W_mRNA)	promoter-TSS (YEL031W)	-68	YEL031W_mRNA		YEL031W
Day0_0_peak_863;Day10_0_peak_1054;Day28_0_peak_1017;Day3_0_peak_967;Day7_0_peak_902	1009	chrV	93659	94475	817	+	0	NA	promoter-TSS (YEL030W_mRNA)	promoter-TSS (YEL030W)	-577	YEL030W_mRNA		YEL030W
Day10_0_peak_1055;Day28_0_peak_1018;Day3_0_peak_968	1010	chrV	95467	96227	761	+	0	NA	promoter-TSS (YEL030C-A_mRNA)	promoter-TSS (YEL030C-A)	-950	YEL030C-A_mRNA		YEL030C-A
Day0_0_peak_864;Day10_0_peak_1056;Day28_0_peak_1019;Day3_0_peak_969;Day7_0_peak_903	1011	chrV	97556	98334	779	+	0	NA	promoter-TSS (YEL029C_mRNA)	promoter-TSS (YEL029C)	-149	YEL029C_mRNA		YEL029C
Day0_0_peak_865;Day10_0_peak_1057;Day10_0_peak_1058;Day28_0_peak_1020;Day28_0_peak_1021;Day3_0_peak_970;Day3_0_peak_971;Day7_0_peak_904;Day7_0_peak_905	1012	chrV	99197	102121	2925	+	0	NA	promoter-TSS (YEL027W_mRNA)	promoter-TSS (YEL027W)	-110	YEL027W_mRNA		YEL027W
Day0_0_peak_866;Day10_0_peak_1059;Day28_0_peak_1022;Day3_0_peak_972;Day7_0_peak_906	1013	chrV	105978	107603	1626	+	0	NA	promoter-TSS (YEL024W_mRNA)	promoter-TSS (YEL025C)	-470	YEL024W_mRNA		YEL024W
Day0_0_peak_867;Day10_0_peak_1060;Day28_0_peak_1023;Day3_0_peak_973;Day7_0_peak_907	1014	chrV	110624	111452	829	+	0	NA	promoter-TSS (YEL022W_mRNA)	promoter-TSS (YEL023C)	-383	YEL022W_mRNA		YEL022W
Day0_0_peak_868;Day10_0_peak_1061;Day28_0_peak_1024;Day3_0_peak_974;Day7_0_peak_908	1015	chrV	115927	118410	2484	+	0	NA	promoter-TSS (YEL020W-A_mRNA)	promoter-TSS (YEL020W-A)	-43	YEL020W-A_mRNA		YEL020W-A
Day0_0_peak_869;Day10_0_peak_1062;Day28_0_peak_1025;Day3_0_peak_975;Day7_0_peak_909	1016	chrV	122854	125014	2161	+	0	NA	TTS (YEL016C_mRNA)	TTS (YEL016C)	277	YEL017W_mRNA		YEL017W
Day10_0_peak_1063;Day28_0_peak_1026;Day3_0_peak_976	1017	chrV	128213	128534	322	+	0	NA	promoter-TSS (YEL013W_mRNA)	promoter-TSS (YEL013W)	235	YEL014C_mRNA		YEL014C
Day0_0_peak_870;Day10_0_peak_1064;Day10_0_peak_1065;Day28_0_peak_1027;Day28_0_peak_1028;Day3_0_peak_977;Day3_0_peak_978;Day7_0_peak_910;Day7_0_peak_911	1018	chrV	130853	134132	3280	+	0	NA	promoter-TSS (YEL011W_mRNA)	promoter-TSS (YEL011W)	-628	YEL011W_mRNA		YEL011W
Day0_0_peak_871;Day10_0_peak_1066;Day28_0_peak_1029;Day3_0_peak_979;Day7_0_peak_912	1019	chrV	134237	135682	1446	+	0	NA	TTS (tK(CUU)E1_tRNA)	exon (YEL011W, exon 1 of 1)	538	tK(CUU)E1_tRNA		tK(CUU)E1
Day0_0_peak_872;Day10_0_peak_1067;Day28_0_peak_1030;Day3_0_peak_980;Day7_0_peak_913	1020	chrV	138454	139044	591	+	0	NA	promoter-TSS (tR(UCU)E_tRNA)	TTS (YEL009C)	83	tR(UCU)E_tRNA		tR(UCU)E
Day0_0_peak_873;Day10_0_peak_1068;Day28_0_peak_1031;Day3_0_peak_981;Day7_0_peak_914	1021	chrV	140354	141783	1430	+	0	NA	promoter-TSS (YEL008C-A_mRNA)	promoter-TSS (YEL008C-A)	-250	YEL008C-A_mRNA		YEL008C-A
Day10_0_peak_1069;Day28_0_peak_1032;Day3_0_peak_982;Day7_0_peak_915	1022	chrV	147757	148124	368	+	0	NA	promoter-TSS (YEL003W_mRNA)	promoter-TSS (YEL003W)	-236	YEL003W_mRNA		YEL003W
Day0_0_peak_874;Day10_0_peak_1070;Day10_0_peak_1071;Day10_0_peak_1072;Day28_0_peak_1033;Day28_0_peak_1034;Day28_0_peak_1035;Day3_0_peak_983;Day3_0_peak_984;Day3_0_peak_985;Day7_0_peak_916;Day7_0_peak_917;Day7_0_peak_918	1023	chrV	149929	153710	3782	+	0	NA	promoter-TSS (YEL001C_mRNA)	promoter-TSS (YEL001C)	-841	YEL001C_mRNA		YEL001C
Day0_0_peak_875;Day10_0_peak_1073;Day28_0_peak_1036;Day3_0_peak_986;Day7_0_peak_919	1024	chrV	156393	156685	293	+	0	NA	promoter-TSS (YER002W_mRNA)	promoter-TSS (YER002W)	-264	YER002W_mRNA		YER002W
Day0_0_peak_876;Day10_0_peak_1074;Day28_0_peak_1037;Day3_0_peak_987;Day7_0_peak_920	1025	chrV	158820	160630	1811	+	0	NA	promoter-TSS (YER003C_mRNA)	promoter-TSS (YER003C)	145	YER004W_mRNA		YER004W
Day0_0_peak_877;Day10_0_peak_1075;Day28_0_peak_1038;Day3_0_peak_988;Day7_0_peak_921	1026	chrV	162104	162839	736	+	0	NA	promoter-TSS (YER006W_mRNA)	promoter-TSS (YER006W)	-252	YER006W_mRNA		YER006W
Day0_0_peak_878;Day10_0_peak_1076;Day28_0_peak_1039;Day3_0_peak_989;Day7_0_peak_922	1027	chrV	166599	168164	1566	+	0	NA	promoter-TSS (YER007C-A_mRNA)	promoter-TSS (YER007C-A)	205	snR14_snRNA		snR14
Day0_0_peak_879;Day10_0_peak_1077;Day28_0_peak_1040;Day3_0_peak_990;Day7_0_peak_923	1028	chrV	171560	172428	869	+	0	NA	promoter-TSS (YER008C_mRNA)	promoter-TSS (YER008C)	-121	YER009W_mRNA		YER009W
Day0_0_peak_880;Day0_0_peak_881;Day10_0_peak_1078;Day10_0_peak_1079;Day28_0_peak_1041;Day28_0_peak_1042;Day28_0_peak_1043;Day3_0_peak_991;Day3_0_peak_992;Day7_0_peak_924;Day7_0_peak_925	1029	chrV	172715	175258	2544	+	0	NA	promoter-TSS (YER010C_mRNA)	promoter-TSS (YER010C)	-648	YER010C_mRNA		YER010C
Day0_0_peak_882;Day10_0_peak_1080;Day28_0_peak_1044;Day3_0_peak_993;Day3_0_peak_994;Day7_0_peak_926	1030	chrV	176787	178876	2090	+	0	NA	promoter-TSS (YER012W_mRNA)	promoter-TSS (YER012W)	-4	YER012W_mRNA		YER012W
Day0_0_peak_883;Day10_0_peak_1081;Day28_0_peak_1045;Day7_0_peak_927	1031	chrV	181880	182821	942	+	0	NA	promoter-TSS (YER014W_mRNA)	promoter-TSS (YER014W)	-250	YER014W_mRNA		YER014W
Day0_0_peak_884;Day10_0_peak_1082;Day28_0_peak_1046;Day3_0_peak_995;Day7_0_peak_928	1032	chrV	183993	184768	776	+	0	NA	promoter-TSS (YER015W_mRNA)	promoter-TSS (YER015W)	-161	YER015W_mRNA		YER015W
Day0_0_peak_885;Day10_0_peak_1083;Day28_0_peak_1047;Day28_0_peak_1048;Day3_0_peak_996;Day7_0_peak_929	1033	chrV	186797	188382	1586	+	0	NA	promoter-TSS (YER016W_mRNA)	promoter-TSS (YER016W)	-688	YER016W_mRNA		YER016W
Day0_0_peak_886;Day10_0_peak_1084;Day28_0_peak_1049;Day3_0_peak_997;Day3_0_peak_998;Day7_0_peak_930	1034	chrV	191703	195590	3888	+	0	NA	TTS (YER019C-A_mRNA)	TTS (YER019C-A)	849	YER019W_mRNA		YER019W
Day0_0_peak_887	1035	chrV	196552	196822	271	+	0	NA	promoter-TSS (YER021W_mRNA)	promoter-TSS (YER021W)	-261	YER021W_mRNA		YER021W
Day0_0_peak_888;Day10_0_peak_1085;Day28_0_peak_1050;Day3_0_peak_999;Day7_0_peak_931	1036	chrV	200772	202974	2203	+	0	NA	promoter-TSS (YER024W_mRNA)	promoter-TSS (YER023C-A)	-139	YER023C-A_mRNA		YER023C-A
Day7_0_peak_932	1037	chrV	203279	203627	349	+	0	NA	exon (YER024W_mRNA, exon 1 of 1)	exon (YER024W, exon 1 of 1)	1261	YER024W_mRNA		YER024W
Day0_0_peak_889;Day10_0_peak_1086;Day28_0_peak_1051;Day3_0_peak_1000;Day7_0_peak_933	1038	chrV	204129	205530	1402	+	0	NA	promoter-TSS (YER025W_mRNA)	promoter-TSS (YER025W)	-422	YER025W_mRNA		YER025W
Day0_0_peak_890;Day10_0_peak_1087;Day28_0_peak_1052;Day3_0_peak_1001;Day7_0_peak_934	1039	chrV	207025	207694	670	+	0	NA	promoter-TSS (tH(GUG)E1_tRNA)	TTS (YER025W)	2	tH(GUG)E1_tRNA		tH(GUG)E1
Day0_0_peak_891;Day10_0_peak_1088;Day28_0_peak_1053;Day3_0_peak_1002;Day7_0_peak_935	1040	chrV	208417	209065	649	+	0	NA	promoter-TSS (YER026C_mRNA)	promoter-TSS (YER026C)	-267	YER026C_mRNA		YER026C
Day0_0_peak_892;Day10_0_peak_1089;Day10_0_peak_1090;Day28_0_peak_1054;Day28_0_peak_1055;Day3_0_peak_1003;Day3_0_peak_1004;Day7_0_peak_936	1041	chrV	211254	213735	2482	+	0	NA	promoter-TSS (YER028C_mRNA)	promoter-TSS (YER028C)	-618	YER028C_mRNA		YER028C
Day0_0_peak_893;Day10_0_peak_1091;Day28_0_peak_1056;Day3_0_peak_1005;Day7_0_peak_937	1042	chrV	214480	215264	785	+	0	NA	promoter-TSS (YER031C_mRNA)	promoter-TSS (YER031C)	-125	YER031C_mRNA		YER031C
Day0_0_peak_894;Day10_0_peak_1092;Day28_0_peak_1057;Day3_0_peak_1006;Day7_0_peak_938	1043	chrV	221197	223697	2501	+	0	NA	promoter-TSS (YER035W_mRNA)	promoter-TSS (YER035W)	-192	YER035W_mRNA		YER035W
Day0_0_peak_895;Day10_0_peak_1093;Day28_0_peak_1058;Day3_0_peak_1007;Day7_0_peak_939	1044	chrV	225220	225726	507	+	0	NA	promoter-TSS (YER037W_mRNA)	promoter-TSS (YER036C)	-274	YER036C_mRNA		YER036C
Day0_0_peak_896;Day10_0_peak_1094;Day10_0_peak_1095;Day28_0_peak_1059;Day28_0_peak_1060;Day3_0_peak_1008;Day3_0_peak_1009;Day7_0_peak_940	1045	chrV	228121	230065	1945	+	0	NA	promoter-TSS (YER040W_mRNA)	promoter-TSS (YER038C)	112	YER039C_mRNA		YER039C
Day0_0_peak_897;Day10_0_peak_1096;Day28_0_peak_1061;Day3_0_peak_1010;Day7_0_peak_941	1046	chrV	234324	235179	856	+	0	NA	promoter-TSS (YER042W_mRNA)	promoter-TSS (YER042W)	-186	YER042W_mRNA		YER042W
Day0_0_peak_898;Day10_0_peak_1097;Day28_0_peak_1062;Day3_0_peak_1011;Day7_0_peak_942	1047	chrV	236773	238629	1857	+	0	NA	promoter-TSS (YER043C_mRNA)	promoter-TSS (YER043C)	315	YER044C_mRNA		YER044C
Day0_0_peak_899;Day10_0_peak_1098;Day28_0_peak_1063;Day3_0_peak_1012;Day7_0_peak_943	1048	chrV	241550	243444	1895	+	0	NA	promoter-TSS (YER046W_mRNA)	promoter-TSS (YER045C)	-683	YER046W_mRNA		YER046W
Day10_0_peak_1099;Day7_0_peak_944	1049	chrV	246545	246973	429	+	0	NA	promoter-TSS (YER047C_mRNA)	promoter-TSS (YER047C)	-256	YER047C_mRNA		YER047C
Day0_0_peak_900;Day10_0_peak_1100;Day28_0_peak_1064;Day3_0_peak_1013;Day7_0_peak_945	1050	chrV	247959	248973	1015	+	0	NA	promoter-TSS (YER048C_mRNA)	promoter-TSS (YER048C)	-309	YER048C_mRNA		YER048C
Day0_0_peak_901;Day10_0_peak_1101;Day28_0_peak_1065;Day28_0_peak_1066;Day28_0_peak_1067;Day3_0_peak_1014;Day3_0_peak_1015;Day7_0_peak_946	1051	chrV	249671	251933	2263	+	0	NA	promoter-TSS (YER049W_mRNA)	promoter-TSS (YER048W-A)	84	YER048W-A_mRNA		YER048W-A
Day0_0_peak_902;Day10_0_peak_1102;Day28_0_peak_1068;Day3_0_peak_1016;Day7_0_peak_947	1052	chrV	254122	254814	693	+	0	NA	promoter-TSS (YER050C_mRNA)	promoter-TSS (YER050C)	-81	YER050C_mRNA		YER050C
Day0_0_peak_903;Day10_0_peak_1103;Day28_0_peak_1069;Day3_0_peak_1017;Day7_0_peak_948	1053	chrV	257891	258545	655	+	0	NA	promoter-TSS (YER052C_mRNA)	promoter-TSS (YER052C)	-260	YER052C_mRNA		YER052C
Day0_0_peak_904;Day10_0_peak_1104;Day28_0_peak_1070;Day28_0_peak_1071;Day3_0_peak_1018;Day7_0_peak_949	1054	chrV	259706	262136	2431	+	0	NA	TTS (YER053C-A_mRNA)	TTS (YER053C-A)	125	YER053C-A_mRNA		YER053C-A
Day0_0_peak_905;Day10_0_peak_1105;Day28_0_peak_1072;Day3_0_peak_1019;Day7_0_peak_950	1055	chrV	264037	265124	1088	+	0	NA	promoter-TSS (YER054C_mRNA)	promoter-TSS (YER054C)	-882	YER054C_mRNA		YER054C
Day0_0_peak_906;Day10_0_peak_1106;Day28_0_peak_1073;Day3_0_peak_1020	1056	chrV	265953	266286	334	+	0	NA	promoter-TSS (YER055C_mRNA)	promoter-TSS (YER055C)	-334	YER055C_mRNA		YER055C
Day0_0_peak_907;Day10_0_peak_1107;Day28_0_peak_1074;Day3_0_peak_1021;Day7_0_peak_951	1057	chrV	268315	269144	830	+	0	NA	promoter-TSS (YER056C_mRNA)	promoter-TSS (YER056C)	-616	YER056C_mRNA		YER056C
Day0_0_peak_908;Day10_0_peak_1108;Day28_0_peak_1075;Day28_0_peak_1076;Day28_0_peak_1077;Day3_0_peak_1022;Day3_0_peak_1023;Day3_0_peak_1024;Day7_0_peak_952	1058	chrV	270131	272584	2454	+	0	NA	promoter-TSS (YER057C_mRNA)	promoter-TSS (YER057C)	-231	YER057C_mRNA		YER057C
Day10_0_peak_1109;Day28_0_peak_1078;Day3_0_peak_1025;Day7_0_peak_953	1059	chrV	274145	274595	451	+	0	NA	promoter-TSS (YER060W_mRNA)	promoter-TSS (YER060W)	-197	YER060W_mRNA		YER060W
Day0_0_peak_909;Day10_0_peak_1110;Day28_0_peak_1079;Day3_0_peak_1026;Day3_0_peak_1027;Day7_0_peak_954	1060	chrV	279384	281924	2541	+	0	NA	promoter-TSS (YER062C_mRNA)	promoter-TSS (YER062C)	28	YER062C_mRNA		YER062C
Day0_0_peak_910;Day10_0_peak_1111;Day28_0_peak_1080;Day3_0_peak_1028;Day7_0_peak_955	1061	chrV	284471	285735	1265	+	0	NA	promoter-TSS (YER064C_mRNA)	promoter-TSS (YER064C)	-881	YER064C_mRNA		YER064C
Day0_0_peak_911;Day10_0_peak_1112;Day28_0_peak_1081;Day3_0_peak_1029;Day7_0_peak_956	1062	chrV	286731	287692	962	+	0	NA	promoter-TSS (YER065C_mRNA)	promoter-TSS (YER065C)	-297	YER065C_mRNA		YER065C
Day10_0_peak_1113;Day28_0_peak_1082;Day3_0_peak_1030;Day7_0_peak_957	1063	chrV	288350	288763	414	+	0	NA	promoter-TSS (tS(UGA)E_tRNA)	Intergenic	-32	tS(UGA)E_tRNA		tS(UGA)E
Day0_0_peak_912;Day10_0_peak_1114;Day10_0_peak_1115;Day28_0_peak_1083;Day28_0_peak_1084;Day3_0_peak_1031;Day3_0_peak_1032;Day7_0_peak_958	1064	chrV	291226	293159	1934	+	0	NA	promoter-TSS (YER066C-A_mRNA)	promoter-TSS (YER066C-A)	11	YER066C-A_mRNA		YER066C-A
Day0_0_peak_913;Day10_0_peak_1116;Day28_0_peak_1085;Day3_0_peak_1033;Day7_0_peak_959	1065	chrV	294622	295734	1113	+	0	NA	promoter-TSS (YER069W_mRNA)	promoter-TSS (YER069W)	-232	YER069W_mRNA		YER069W
Day0_0_peak_914;Day10_0_peak_1117;Day28_0_peak_1086;Day3_0_peak_1034;Day7_0_peak_960	1066	chrV	298139	298797	659	+	0	NA	promoter-TSS (YER070W_mRNA)	promoter-TSS (YER070W)	-482	YER070W_mRNA		YER070W
Day0_0_peak_915;Day10_0_peak_1118;Day10_0_peak_1119;Day28_0_peak_1087;Day28_0_peak_1088;Day3_0_peak_1035;Day3_0_peak_1036;Day7_0_peak_961;Day7_0_peak_962	1067	chrV	301278	304328	3051	+	0	NA	promoter-TSS (YER072W_mRNA)	promoter-TSS (YER071C)	-3	YER072W_mRNA		YER072W
Day0_0_peak_916;Day10_0_peak_1120;Day28_0_peak_1089;Day3_0_peak_1037;Day7_0_peak_963	1068	chrV	305741	306368	628	+	0	NA	promoter-TSS (YER074W_mRNA)	promoter-TSS (YER074W)	-269	YER074W_mRNA		YER074W
Day0_0_peak_917;Day10_0_peak_1121;Day28_0_peak_1090;Day3_0_peak_1038;Day3_0_peak_1039;Day7_0_peak_964;Day7_0_peak_965	1069	chrV	310893	314069	3177	+	0	NA	promoter-TSS (tA(UGC)E_tRNA)	promoter-TSS (YER076W-A)	-386	tA(UGC)E_tRNA		tA(UGC)E
Day0_0_peak_918;Day10_0_peak_1122;Day7_0_peak_966	1070	chrV	316565	317102	538	+	0	NA	promoter-TSS (YER077C_mRNA)	promoter-TSS (YER077C)	-233	YER077C_mRNA		YER077C
Day0_0_peak_919;Day10_0_peak_1123;Day28_0_peak_1091;Day3_0_peak_1040;Day7_0_peak_967	1071	chrV	317867	319107	1241	+	0	NA	promoter-TSS (YER078C_mRNA)	promoter-TSS (YER078C)	-145	YER078C_mRNA		YER078C
Day0_0_peak_920	1072	chrV	319626	319903	278	+	0	NA	promoter-TSS (YER080W_mRNA)	promoter-TSS (YER080W)	-199	YER080W_mRNA		YER080W
Day0_0_peak_921;Day10_0_peak_1124;Day28_0_peak_1092;Day3_0_peak_1041;Day7_0_peak_968	1073	chrV	321653	323213	1561	+	0	NA	promoter-TSS (YER081W_mRNA)	promoter-TSS (YER081W)	221	SRG1_ncRNA		SRG1
Day10_0_peak_1125;Day28_0_peak_1093	1074	chrV	324937	325263	327	+	0	NA	exon (YER082C_mRNA, exon 1 of 1)	exon (YER082C, exon 1 of 1)	836	YER082C_mRNA		YER082C
Day0_0_peak_922;Day10_0_peak_1126;Day10_0_peak_1127;Day28_0_peak_1094;Day28_0_peak_1095;Day28_0_peak_1096;Day3_0_peak_1042;Day3_0_peak_1043;Day7_0_peak_969	1075	chrV	326030	328727	2698	+	0	NA	promoter-TSS (YER084W-A_mRNA)	promoter-TSS (YER083C)	-220	YER084W-A_mRNA		YER084W-A
Day0_0_peak_923;Day10_0_peak_1128;Day28_0_peak_1097;Day7_0_peak_970	1076	chrV	332773	333397	625	+	0	NA	promoter-TSS (YER087C-B_mRNA)	promoter-TSS (YER087C-A)	-255	YER087C-B_mRNA		YER087C-B
Day0_0_peak_924;Day10_0_peak_1129;Day28_0_peak_1098;Day3_0_peak_1044;Day7_0_peak_971	1077	chrV	334533	336635	2103	+	0	NA	promoter-TSS (YER088W-B_mRNA)	promoter-TSS (YER088C)	-343	YER088W-B_mRNA		YER088W-B
Day0_0_peak_925;Day10_0_peak_1130;Day28_0_peak_1099;Day3_0_peak_1045;Day7_0_peak_972	1078	chrV	341974	344000	2027	+	0	NA	promoter-TSS (YER091C-A_mRNA)	promoter-TSS (YER091C)	132	YER092W_mRNA		YER092W
Day0_0_peak_926;Day10_0_peak_1131;Day28_0_peak_1100;Day3_0_peak_1046;Day7_0_peak_973	1079	chrV	347567	350555	2989	+	0	NA	promoter-TSS (YER095W_mRNA)	promoter-TSS (YER093C-A)	285	YER094C_mRNA		YER094C
Day0_0_peak_927;Day10_0_peak_1132;Day28_0_peak_1101;Day3_0_peak_1047;Day7_0_peak_974	1080	chrV	351202	351698	497	+	0	NA	promoter-TSS (YER096W_mRNA)	promoter-TSS (YER096W)	-248	YER096W_mRNA		YER096W
Day0_0_peak_928;Day10_0_peak_1133;Day10_0_peak_1134;Day28_0_peak_1102;Day28_0_peak_1103;Day3_0_peak_1048;Day7_0_peak_975;Day7_0_peak_976	1081	chrV	353208	355748	2541	+	0	NA	promoter-TSS (tE(UUC)E2_tRNA)	promoter-TSS (YER097W)	-456	tE(UUC)E2_tRNA		tE(UUC)E2
Day0_0_peak_929;Day10_0_peak_1135;Day28_0_peak_1104;Day3_0_peak_1049;Day7_0_peak_977	1082	chrV	358813	359776	964	+	0	NA	promoter-TSS (YER099C_mRNA)	promoter-TSS (YER099C)	-233	YER099C_mRNA		YER099C
Day0_0_peak_930;Day10_0_peak_1136;Day28_0_peak_1105;Day3_0_peak_1050;Day7_0_peak_978	1083	chrV	361335	362807	1473	+	0	NA	promoter-TSS (YER101C_mRNA)	promoter-TSS (YER101C)	-277	YER101C_mRNA		YER101C
Day0_0_peak_931;Day10_0_peak_1137;Day28_0_peak_1106;Day3_0_peak_1051;Day7_0_peak_979	1084	chrV	364128	364702	575	+	0	NA	promoter-TSS (YER103W_mRNA)	promoter-TSS (YER103W)	-174	YER103W_mRNA		YER103W
Day0_0_peak_932;Day10_0_peak_1138;Day28_0_peak_1107;Day3_0_peak_1052;Day7_0_peak_980	1085	chrV	366166	367889	1724	+	0	NA	TTS (YER105C_mRNA)	TTS (YER103W)	225	YER104W_mRNA		YER104W
Day0_0_peak_933;Day10_0_peak_1139;Day28_0_peak_1108;Day3_0_peak_1053;Day7_0_peak_981	1086	chrV	371868	372153	286	+	0	NA	promoter-TSS (YER106W_mRNA)	promoter-TSS (YER105C)	3	YER105C_mRNA		YER105C
Day0_0_peak_934;Day10_0_peak_1140;Day28_0_peak_1109;Day3_0_peak_1054;Day7_0_peak_982	1087	chrV	374427	375214	788	+	0	NA	promoter-TSS (YER107C_mRNA)	promoter-TSS (YER107C)	-275	YER107C_mRNA		YER107C
Day0_0_peak_935;Day10_0_peak_1141;Day28_0_peak_1110;Day3_0_peak_1055;Day7_0_peak_983	1088	chrV	377162	378579	1418	+	0	NA	TTS (YER110C_mRNA)	promoter-TSS (YER109C)	-3325	YER107C_mRNA		YER107C
Day0_0_peak_936;Day10_0_peak_1142;Day28_0_peak_1111;Day3_0_peak_1056;Day7_0_peak_984	1089	chrV	386061	387273	1213	+	0	NA	promoter-TSS (YER111C_mRNA)	promoter-TSS (YER111C)	-565	YER112W_mRNA		YER112W
Day0_0_peak_937;Day10_0_peak_1143;Day28_0_peak_1112;Day3_0_peak_1057;Day7_0_peak_985	1090	chrV	389895	391022	1128	+	0	NA	promoter-TSS (YER113C_mRNA)	promoter-TSS (YER113C)	-406	YER113C_mRNA		YER113C
Day0_0_peak_938;Day10_0_peak_1144;Day28_0_peak_1113;Day3_0_peak_1058;Day7_0_peak_986	1091	chrV	393872	394567	696	+	0	NA	promoter-TSS (YER114C_mRNA)	promoter-TSS (YER114C)	-507	YER114C_mRNA		YER114C
Day0_0_peak_939;Day10_0_peak_1145;Day28_0_peak_1114;Day3_0_peak_1059;Day7_0_peak_987	1092	chrV	395136	396865	1730	+	0	NA	promoter-TSS (YER117W_mRNA)	promoter-TSS (YER117W)	172	YER116C_mRNA		YER116C
Day0_0_peak_940;Day10_0_peak_1146;Day28_0_peak_1115;Day3_0_peak_1060;Day7_0_peak_988	1093	chrV	399250	400100	851	+	0	NA	promoter-TSS (YER118C_mRNA)	promoter-TSS (YER118C)	-620	YER118C_mRNA		YER118C
Day0_0_peak_941;Day10_0_peak_1147;Day28_0_peak_1116;Day28_0_peak_1117;Day3_0_peak_1061;Day7_0_peak_989	1094	chrV	400388	402677	2290	+	0	NA	promoter-TSS (YER121W_mRNA)	promoter-TSS (YER119C)	-294	YER119C-A_mRNA		YER119C-A
Day0_0_peak_942;Day10_0_peak_1148;Day28_0_peak_1118;Day3_0_peak_1062;Day7_0_peak_990	1095	chrV	404080	404902	823	+	0	NA	promoter-TSS (YER123W_mRNA)	promoter-TSS (YER122C)	-139	YER122C_mRNA		YER122C
Day0_0_peak_943;Day10_0_peak_1149;Day28_0_peak_1119;Day3_0_peak_1063;Day7_0_peak_991	1096	chrV	406586	407067	482	+	0	NA	TTS (YER124C_mRNA)	TTS (YER123W)	2013	YER123W_mRNA		YER123W
Day0_0_peak_944;Day10_0_peak_1150;Day28_0_peak_1120;Day3_0_peak_1064;Day7_0_peak_992	1097	chrV	409086	409846	761	+	0	NA	promoter-TSS (YER125W_mRNA)	promoter-TSS (YER124C)	-403	YER124C_mRNA		YER124C
Day10_0_peak_1151;Day28_0_peak_1121;Day3_0_peak_1065;Day7_0_peak_993	1098	chrV	414088	414796	709	+	0	NA	promoter-TSS (YER127W_mRNA)	promoter-TSS (YER126C)	-39	YER127W_mRNA		YER127W
Day28_0_peak_1122	1099	chrV	415770	415936	167	+	0	NA	promoter-TSS (YER128W_mRNA)	promoter-TSS (YER128W)	-6	YER128W_mRNA		YER128W
Day0_0_peak_945;Day10_0_peak_1152;Day28_0_peak_1123;Day3_0_peak_1066;Day7_0_peak_994	1100	chrV	416387	416865	479	+	0	NA	promoter-TSS (YER129W_mRNA)	promoter-TSS (YER129W)	-655	YER129W_mRNA		YER129W
Day0_0_peak_946;Day10_0_peak_1153;Day28_0_peak_1124;Day3_0_peak_1067;Day7_0_peak_995	1101	chrV	421865	423622	1758	+	0	NA	promoter-TSS (YER130C_mRNA)	promoter-TSS (YER130C)	-297	YER130C_mRNA		YER130C
Day0_0_peak_947;Day10_0_peak_1154;Day28_0_peak_1125;Day28_0_peak_1126;Day3_0_peak_1068;Day3_0_peak_1069;Day7_0_peak_996;Day7_0_peak_997	1102	chrV	424322	425863	1542	+	0	NA	TTS (snR4_snoRNA)	TTS (YER131W)	394	snR4_snoRNA		snR4
Day0_0_peak_948;Day10_0_peak_1155;Day10_0_peak_1156;Day28_0_peak_1127;Day28_0_peak_1128;Day3_0_peak_1070;Day3_0_peak_1071;Day7_0_peak_998;Day7_0_peak_999	1103	chrV	430536	433228	2693	+	0	NA	promoter-TSS (snR52_snoRNA)	promoter-TSS (YER133W)	-613	YER133W_mRNA		YER133W
Day3_0_peak_1072	1104	chrV	434494	434680	187	+	0	NA	promoter-TSS (tH(GUG)E2_tRNA)	TTS (YER133W)	25	tH(GUG)E2_tRNA		tH(GUG)E2
Day0_0_peak_949;Day10_0_peak_1157;Day28_0_peak_1129;Day3_0_peak_1073;Day7_0_peak_1000	1105	chrV	435254	436043	790	+	0	NA	TTS (tK(CUU)E2_tRNA)	Intergenic	176	tK(CUU)E2_tRNA		tK(CUU)E2
Day0_0_peak_950;Day10_0_peak_1158;Day28_0_peak_1130;Day3_0_peak_1074;Day7_0_peak_1001	1106	chrV	438447	439670	1224	+	0	NA	promoter-TSS (YER136W_mRNA)	promoter-TSS (YER135C)	358	tV(AAC)E1_tRNA		tV(AAC)E1
Day0_0_peak_951;Day10_0_peak_1159;Day28_0_peak_1131;Day3_0_peak_1075;Day7_0_peak_1002	1107	chrV	441354	443503	2150	+	0	NA	promoter-TSS (YER137C_mRNA)	promoter-TSS (YER137C)	441	SCR1_ncRNA		SCR1
Day0_0_peak_952;Day10_0_peak_1160;Day28_0_peak_1132;Day3_0_peak_1076;Day7_0_peak_1003	1108	chrV	451194	451697	504	+	0	NA	promoter-TSS (YER139C_mRNA)	promoter-TSS (YER139C)	-120	YER140W_mRNA		YER140W
Day0_0_peak_953;Day10_0_peak_1161;Day28_0_peak_1133;Day3_0_peak_1077;Day7_0_peak_1004	1109	chrV	452846	453695	850	+	0	NA	promoter-TSS (YER141W_mRNA)	promoter-TSS (YER141W)	-189	YER141W_mRNA		YER141W
Day0_0_peak_954;Day10_0_peak_1162;Day28_0_peak_1134;Day3_0_peak_1078;Day7_0_peak_1005	1110	chrV	455800	456624	825	+	0	NA	promoter-TSS (YER142C_mRNA)	promoter-TSS (YER142C)	-107	YER143W_mRNA		YER143W
Day10_0_peak_1163	1111	chrV	457423	457638	216	+	0	NA	TTS (YER144C_mRNA)	TTS (YER143W)	1211	YER143W_mRNA		YER143W
Day0_0_peak_955;Day10_0_peak_1164;Day28_0_peak_1135;Day3_0_peak_1079;Day7_0_peak_1006	1112	chrV	459936	460562	627	+	0	NA	promoter-TSS (YER144C_mRNA)	promoter-TSS (YER144C)	-26	YER144C_mRNA		YER144C
Day0_0_peak_956;Day10_0_peak_1165;Day28_0_peak_1136;Day3_0_peak_1080;Day7_0_peak_1007	1113	chrV	461009	463701	2693	+	0	NA	promoter-TSS (YER146W_mRNA)	promoter-TSS (YER145C)	-230	YER146W_mRNA		YER146W
Day0_0_peak_957;Day10_0_peak_1166;Day10_0_peak_1167;Day28_0_peak_1137;Day28_0_peak_1138;Day3_0_peak_1081;Day3_0_peak_1082;Day7_0_peak_1008	1114	chrV	467284	469769	2486	+	0	NA	promoter-TSS (tV(AAC)E2_tRNA)	exon (YER150W, exon 1 of 1)	156	YER150W_mRNA		YER150W
Day0_0_peak_958;Day10_0_peak_1168;Day28_0_peak_1139;Day3_0_peak_1083;Day7_0_peak_1009	1115	chrV	472386	475955	3570	+	0	NA	promoter-TSS (YER152C_mRNA)	promoter-TSS (YER152C)	-182	YER152C_mRNA		YER152C
Day0_0_peak_959;Day0_0_peak_960;Day10_0_peak_1169;Day28_0_peak_1140;Day28_0_peak_1141;Day3_0_peak_1084;Day3_0_peak_1085;Day7_0_peak_1010;Day7_0_peak_1011	1116	chrV	482556	484877	2322	+	0	NA	promoter-TSS (YER155C_mRNA)	promoter-TSS (YER155C)	625	YER156C_mRNA		YER156C
Day28_0_peak_1142	1117	chrV	487264	487433	170	+	0	NA	promoter-TSS (tE(UUC)E3_tRNA)	TTS (YER157W)	54	tE(UUC)E3_tRNA		tE(UUC)E3
Day10_0_peak_1170	1118	chrV	488852	489064	213	+	0	NA	exon (YER158C_mRNA, exon 1 of 1)	exon (YER158C, exon 1 of 1)	-1556	tE(UUC)E3_tRNA		tE(UUC)E3
Day0_0_peak_961;Day10_0_peak_1171;Day28_0_peak_1143;Day3_0_peak_1086;Day7_0_peak_1012	1119	chrV	490080	492747	2668	+	0	NA	promoter-TSS (YER158C_mRNA)	promoter-TSS (YER158C)	-74	YER158W-A_mRNA		YER158W-A
Day0_0_peak_962;Day10_0_peak_1172;Day28_0_peak_1144;Day3_0_peak_1087;Day7_0_peak_1013	1120	chrV	498502	499181	680	+	0	NA	promoter-TSS (YER160C)	promoter-TSS (YER160C)	-717	YER159C-A	856907	YER159C-A		NM_001184429		YER159C-A	-	gag protein	protein-coding
Day0_0_peak_963;Day10_0_peak_1173;Day28_0_peak_1145;Day3_0_peak_1088;Day7_0_peak_1014	1121	chrV	500272	500907	636	+	0	NA	promoter-TSS (YER161C_mRNA)	promoter-TSS (YER161C)	-241	YER161C_mRNA		YER161C
Day0_0_peak_964;Day10_0_peak_1174;Day28_0_peak_1146;Day3_0_peak_1089;Day3_0_peak_1090;Day7_0_peak_1015	1122	chrV	502653	505176	2524	+	0	NA	promoter-TSS (YER163C_mRNA)	promoter-TSS (YER163C)	-132	YER163C_mRNA		YER163C
Day0_0_peak_965;Day10_0_peak_1175;Day28_0_peak_1147;Day3_0_peak_1091;Day7_0_peak_1016	1123	chrV	509395	510504	1110	+	0	NA	promoter-TSS (YER165W_mRNA)	promoter-TSS (YER165W)	-424	YER165W_mRNA		YER165W
Day0_0_peak_966;Day10_0_peak_1176;Day28_0_peak_1148;Day3_0_peak_1092;Day7_0_peak_1017	1124	chrV	512101	512777	677	+	0	NA	promoter-TSS (YER166W_mRNA)	promoter-TSS (YER166W)	-305	YER166W_mRNA		YER166W
Day0_0_peak_967;Day10_0_peak_1177;Day28_0_peak_1149;Day3_0_peak_1093;Day7_0_peak_1018	1125	chrV	516774	517952	1179	+	0	NA	promoter-TSS (YER167W_mRNA)	promoter-TSS (YER167W)	-853	YER167W_mRNA		YER167W
Day0_0_peak_968;Day10_0_peak_1178;Day28_0_peak_1150;Day3_0_peak_1094;Day7_0_peak_1019	1126	chrV	522419	523429	1011	+	0	NA	promoter-TSS (YER169W_mRNA)	promoter-TSS (YER168C)	-255	YER168C_mRNA		YER168C
Day0_0_peak_969;Day10_0_peak_1179;Day28_0_peak_1151;Day3_0_peak_1095;Day7_0_peak_1020	1127	chrV	525198	527250	2053	+	0	NA	promoter-TSS (YER171W_mRNA)	promoter-TSS (YER171W)	250	YER170W_mRNA		YER170W
Day0_0_peak_970;Day10_0_peak_1180;Day28_0_peak_1152;Day3_0_peak_1096;Day7_0_peak_1021	1128	chrV	535823	536615	793	+	0	NA	promoter-TSS (YER173W_mRNA)	promoter-TSS (YER172C)	-81	YER173W_mRNA		YER173W
Day0_0_peak_971;Day10_0_peak_1181;Day28_0_peak_1153;Day3_0_peak_1097;Day7_0_peak_1022	1129	chrV	538796	540006	1211	+	0	NA	promoter-TSS (YER174C_mRNA)	promoter-TSS (YER174C)	-233	YER174C_mRNA		YER174C
Day0_0_peak_972;Day10_0_peak_1182;Day28_0_peak_1154;Day3_0_peak_1098;Day7_0_peak_1023	1130	chrV	541285	541613	329	+	0	NA	promoter-TSS (YER176W_mRNA)	promoter-TSS (YER176W)	-241	YER176W_mRNA		YER176W
Day0_0_peak_973;Day10_0_peak_1183;Day10_0_peak_1184;Day28_0_peak_1155;Day28_0_peak_1156;Day3_0_peak_1099;Day7_0_peak_1024	1131	chrV	544048	547122	3075	+	0	NA	promoter-TSS (YER177W_mRNA)	promoter-TSS (YER177W)	-26	YER177W_mRNA		YER177W
Day10_0_peak_1185;Day28_0_peak_1157;Day3_0_peak_1100	1132	chrV	549197	549553	357	+	0	NA	TTS (YER180C_mRNA)	TTS (YER180C)	954	YER179W_mRNA		YER179W
Day0_0_peak_974;Day10_0_peak_1186;Day28_0_peak_1158;Day3_0_peak_1101;Day7_0_peak_1025	1133	chrV	550717	551675	959	+	0	NA	promoter-TSS (YER180C_mRNA)	promoter-TSS (YER180C)	-74	YER180C-A_mRNA		YER180C-A
Day0_0_peak_975;Day10_0_peak_1187;Day28_0_peak_1159;Day3_0_peak_1102;Day7_0_peak_1026	1134	chrV	552221	552868	648	+	0	NA	promoter-TSS (YER181C_mRNA)	promoter-TSS (YER181C)	19	YER182W_mRNA		YER182W
Day0_0_peak_976;Day10_0_peak_1188;Day28_0_peak_1160;Day3_0_peak_1103;Day7_0_peak_1027	1135	chrV	553202	554441	1240	+	0	NA	TTS (YER182W_mRNA)	TTS (YER182W)	148	YER183C_mRNA		YER183C
Day0_0_peak_977;Day10_0_peak_1189;Day10_0_peak_1190;Day28_0_peak_1161;Day28_0_peak_1162;Day3_0_peak_1104;Day3_0_peak_1105;Day7_0_peak_1028;Day7_0_peak_1029	1136	chrV	558621	561598	2978	+	0	NA	exon (YER185W_mRNA, exon 1 of 1)	exon (YER185W, exon 1 of 1)	655	YER185W_mRNA		YER185W
Day0_0_peak_978;Day10_0_peak_1191;Day28_0_peak_1163;Day3_0_peak_1106;Day7_0_peak_1030	1137	chrV	562547	563130	584	+	0	NA	promoter-TSS (YER186C_mRNA)	promoter-TSS (YER186C)	-213	YER186C_mRNA		YER186C
Day10_0_peak_1192;Day28_0_peak_1164;Day3_0_peak_1107;Day7_0_peak_1031	1138	chrV	565050	565459	410	+	0	NA	promoter-TSS (YER187W_mRNA)	promoter-TSS (YER187W)	-976	YER187W_mRNA		YER187W
Day0_0_peak_979;Day10_0_peak_1193;Day28_0_peak_1165;Day28_0_peak_1166;Day3_0_peak_1108;Day7_0_peak_1032	1139	chrV	567499	570590	3092	+	0	NA	TTS (YER188C-A_mRNA)	TTS (YER188W)	863	YER188C-A_mRNA		YER188C-A
Day3_0_peak_1109	1140	chrV	571595	571742	148	+	0	NA	TTS (YER189W_mRNA)	TTS (YER189W)	188	YER190W_mRNA		YER190W
Day10_0_peak_1194;Day28_0_peak_1167;Day3_0_peak_1110	1141	chrVI	800	1500	701	+	0	NA	TTS (YFL066C_mRNA)	TTS (YFL068W)	314	YFL067W_mRNA		YFL067W
Day0_0_peak_980;Day10_0_peak_1195;Day28_0_peak_1168;Day3_0_peak_1111;Day7_0_peak_1033	1142	chrVI	4000	5579	1580	+	0	NA	promoter-TSS (YFL064C_mRNA)	promoter-TSS (YFL064C)	-277	YFL063W_mRNA		YFL063W
Day10_0_peak_1196;Day3_0_peak_1112;Day7_0_peak_1034	1143	chrVI	5973	6318	346	+	0	NA	promoter-TSS (YFL062W_mRNA)	promoter-TSS (YFL062W)	-281	YFL062W_mRNA		YFL062W
Day0_0_peak_981;Day10_0_peak_1197;Day28_0_peak_1169;Day3_0_peak_1113;Day7_0_peak_1035	1144	chrVI	16342	17153	812	+	0	NA	promoter-TSS (YFL055W_mRNA)	promoter-TSS (YFL055W)	-257	YFL055W_mRNA		YFL055W
Day0_0_peak_982;Day10_0_peak_1198;Day28_0_peak_1170;Day3_0_peak_1114;Day7_0_peak_1036	1145	chrVI	19279	20037	759	+	0	NA	TTS (YFL055W_mRNA)	TTS (YFL055W)	2654	YFL055W_mRNA		YFL055W
Day10_0_peak_1199;Day28_0_peak_1171;Day3_0_peak_1115	1146	chrVI	20770	21315	546	+	0	NA	exon (YFL054C_mRNA, exon 1 of 1)	exon (YFL054C, exon 1 of 1)	1745	YFL054C_mRNA		YFL054C
Day0_0_peak_983;Day10_0_peak_1200;Day28_0_peak_1172;Day3_0_peak_1116;Day7_0_peak_1037	1147	chrVI	22525	23248	724	+	0	NA	promoter-TSS (YFL054C_mRNA)	promoter-TSS (YFL054C)	-99	YFL054C_mRNA		YFL054C
Day10_0_peak_1201;Day28_0_peak_1173	1148	chrVI	24477	25099	623	+	0	NA	exon (YFL053W_mRNA, exon 1 of 1)	exon (YFL053W, exon 1 of 1)	1365	YFL053W_mRNA		YFL053W
Day0_0_peak_984;Day10_0_peak_1202;Day28_0_peak_1174;Day3_0_peak_1117;Day7_0_peak_1038	1149	chrVI	27485	28656	1172	+	0	NA	promoter-TSS (YFL052W_mRNA)	promoter-TSS (YFL052W)	-162	YFL052W_mRNA		YFL052W
Day0_0_peak_985;Day10_0_peak_1203;Day10_0_peak_1204;Day28_0_peak_1175;Day28_0_peak_1176;Day28_0_peak_1177;Day28_0_peak_1178;Day3_0_peak_1118;Day3_0_peak_1119;Day7_0_peak_1039	1150	chrVI	30267	32997	2731	+	0	NA	Intergenic	Intergenic	-1092	YFL051C_mRNA		YFL051C
Day0_0_peak_986;Day10_0_peak_1205;Day28_0_peak_1179	1151	chrVI	36475	36740	266	+	0	NA	promoter-TSS (YFL049W_mRNA)	promoter-TSS (YFL050C)	-196	YFL049W_mRNA		YFL049W
Day0_0_peak_987;Day10_0_peak_1206;Day28_0_peak_1180;Day3_0_peak_1120;Day7_0_peak_1040	1152	chrVI	39923	40660	738	+	0	NA	promoter-TSS (YFL047W_mRNA)	promoter-TSS (YFL048C)	-111	YFL048C_mRNA		YFL048C
Day0_0_peak_988	1153	chrVI	42687	43105	419	+	0	NA	promoter-TSS (YFL046W_mRNA)	promoter-TSS (YFL046W)	81	YFL046W_mRNA		YFL046W
Day0_0_peak_989;Day10_0_peak_1207;Day28_0_peak_1181;Day3_0_peak_1121;Day7_0_peak_1041	1154	chrVI	44391	45862	1472	+	0	NA	promoter-TSS (YFL045C_mRNA)	promoter-TSS (YFL045C)	434	YFL044C_mRNA		YFL044C
Day0_0_peak_990;Day10_0_peak_1208;Day10_0_peak_1209;Day28_0_peak_1182;Day28_0_peak_1183;Day3_0_peak_1122;Day3_0_peak_1123;Day7_0_peak_1042;Day7_0_peak_1043	1155	chrVI	47450	49557	2108	+	0	NA	promoter-TSS (YFL042C_mRNA)	promoter-TSS (YFL042C)	-231	YFL041W-A_mRNA		YFL041W-A
Day0_0_peak_991;Day10_0_peak_1210;Day28_0_peak_1184;Day3_0_peak_1124;Day7_0_peak_1044	1156	chrVI	54121	56640	2520	+	0	NA	promoter-TSS (YFL037W_mRNA)	promoter-TSS (YFL039C)	606	YFL038C_mRNA		YFL038C
Day0_0_peak_992;Day10_0_peak_1211;Day28_0_peak_1185;Day3_0_peak_1125;Day7_0_peak_1045	1157	chrVI	58058	58673	616	+	0	NA	promoter-TSS (YFL036W_mRNA)	promoter-TSS (YFL036W)	156	RUF21_ncRNA		RUF21
Day0_0_peak_993;Day10_0_peak_1212;Day28_0_peak_1186;Day28_0_peak_1187;Day3_0_peak_1126;Day7_0_peak_1046	1158	chrVI	63329	64180	852	+	0	NA	TTS (YFL034C-A_mRNA)	TTS (YFL036W)	239	YFL034C-B_mRNA		YFL034C-B
Day0_0_peak_994;Day10_0_peak_1213;Day28_0_peak_1188;Day3_0_peak_1127;Day7_0_peak_1047	1159	chrVI	64524	65759	1236	+	0	NA	promoter-TSS (YFL034C-A_mRNA)	promoter-TSS (YFL034C-A)	-209	YFL034C-A_mRNA		YFL034C-A
Day0_0_peak_995;Day10_0_peak_1214;Day28_0_peak_1189;Day3_0_peak_1128;Day7_0_peak_1048	1160	chrVI	69244	70122	879	+	0	NA	TTS (YFL034W_mRNA)	TTS (YFL034W)	4206	YFL034W_mRNA		YFL034W
Day0_0_peak_996;Day10_0_peak_1215;Day10_0_peak_1216;Day28_0_peak_1190;Day28_0_peak_1191;Day3_0_peak_1129;Day3_0_peak_1130;Day7_0_peak_1049	1161	chrVI	73982	77852	3871	+	0	NA	promoter-TSS (YFL030W_mRNA)	promoter-TSS (YFL030W)	198	YFL031C-A_mRNA		YFL031C-A
Day0_0_peak_997;Day10_0_peak_1217;Day28_0_peak_1192;Day3_0_peak_1131;Day7_0_peak_1050	1162	chrVI	81932	82383	452	+	0	NA	promoter-TSS (YFL027C_mRNA)	promoter-TSS (YFL027C)	-245	YFL027C_mRNA		YFL027C
Day0_0_peak_998;Day10_0_peak_1218;Day28_0_peak_1193;Day3_0_peak_1132;Day7_0_peak_1051	1163	chrVI	87142	87629	488	+	0	NA	promoter-TSS (YFL025C_mRNA)	promoter-TSS (YFL025C)	-151	YFL025C_mRNA		YFL025C
Day0_0_peak_999;Day10_0_peak_1219;Day28_0_peak_1194;Day3_0_peak_1133;Day3_0_peak_1134;Day7_0_peak_1052	1164	chrVI	89364	91153	1790	+	0	NA	promoter-TSS (YFL023W_mRNA)	promoter-TSS (YFL024C)	87	YFL024C_mRNA		YFL024C
Day0_0_peak_1000;Day10_0_peak_1220;Day28_0_peak_1195;Day3_0_peak_1135;Day7_0_peak_1053	1165	chrVI	95124	96463	1340	+	0	NA	promoter-TSS (YFL022C_mRNA)	promoter-TSS (YFL022C)	-173	YFL021W_mRNA		YFL021W
Day0_0_peak_1001;Day10_0_peak_1221;Day7_0_peak_1054	1166	chrVI	97671	98132	462	+	0	NA	TTS (YFL021W_mRNA)	TTS (YFL021W)	-1286	YFL021C-A_mRNA		YFL021C-A
Day0_0_peak_1002;Day10_0_peak_1222;Day28_0_peak_1196;Day3_0_peak_1136;Day7_0_peak_1055	1167	chrVI	101125	101716	592	+	0	NA	promoter-TSS (YFL019C_mRNA)	promoter-TSS (YFL019C)	44	tP(UGG)F_tRNA		tP(UGG)F
Day0_0_peak_1003;Day10_0_peak_1223;Day28_0_peak_1197;Day3_0_peak_1137;Day7_0_peak_1056	1168	chrVI	102931	103848	918	+	0	NA	promoter-TSS (YFL018C_mRNA)	promoter-TSS (YFL018C)	-262	YFL018C_mRNA		YFL018C
Day0_0_peak_1004;Day10_0_peak_1224;Day10_0_peak_1225;Day28_0_peak_1198;Day28_0_peak_1199;Day3_0_peak_1138;Day3_0_peak_1139;Day7_0_peak_1057	1169	chrVI	105273	108411	3139	+	0	NA	promoter-TSS (YFL016C_mRNA)	promoter-TSS (YFL016C)	121	YFL015C_mRNA		YFL015C
Day10_0_peak_1226;Day28_0_peak_1200	1170	chrVI	111730	112109	380	+	0	NA	promoter-TSS (YFL011W_mRNA)	promoter-TSS (YFL011W)	-426	YFL011W_mRNA		YFL011W
Day0_0_peak_1005;Day10_0_peak_1227;Day28_0_peak_1201;Day3_0_peak_1140;Day7_0_peak_1058	1171	chrVI	114072	116438	2367	+	0	NA	promoter-TSS (YFL009W_mRNA)	promoter-TSS (YFL009W)	265	YFL010W-A_mRNA		YFL010W-A
Day0_0_peak_1006;Day10_0_peak_1228;Day28_0_peak_1202;Day3_0_peak_1141;Day7_0_peak_1059	1172	chrVI	118470	119534	1065	+	0	NA	promoter-TSS (YFL008W_mRNA)	promoter-TSS (YFL008W)	-427	YFL008W_mRNA		YFL008W
Day0_0_peak_1007;Day10_0_peak_1229;Day28_0_peak_1203;Day3_0_peak_1142;Day7_0_peak_1060	1173	chrVI	122836	123682	847	+	0	NA	promoter-TSS (YFL007W_mRNA)	promoter-TSS (YFL007W)	-220	YFL007W_mRNA		YFL007W
Day10_0_peak_1230	1174	chrVI	128178	128367	190	+	0	NA	exon (YFL007W_mRNA, exon 1 of 1)	exon (YFL007W, exon 1 of 1)	-2062	YFL005W_mRNA		YFL005W
Day0_0_peak_1008;Day10_0_peak_1231;Day28_0_peak_1204;Day3_0_peak_1143;Day7_0_peak_1061	1175	chrVI	129466	130560	1095	+	0	NA	promoter-TSS (YFL005W_mRNA)	promoter-TSS (YFL005W)	-321	YFL005W_mRNA		YFL005W
Day0_0_peak_1009;Day10_0_peak_1232;Day28_0_peak_1205;Day3_0_peak_1144;Day7_0_peak_1062	1176	chrVI	131251	131731	481	+	0	NA	promoter-TSS (RUF20_ncRNA)	promoter-TSS (YFL004W)	12	RUF20_ncRNA		RUF20
Day10_0_peak_1233;Day28_0_peak_1206;Day3_0_peak_1145;Day7_0_peak_1063	1177	chrVI	135738	136238	501	+	0	NA	exon (YFL003C_mRNA, exon 1 of 1)	exon (YFL003C, exon 1 of 1)	1169	YFL003C_mRNA		YFL003C
Day0_0_peak_1010;Day10_0_peak_1234;Day28_0_peak_1207;Day3_0_peak_1146;Day7_0_peak_1064	1178	chrVI	137267	137988	722	+	0	NA	promoter-TSS (tN(GUU)F_tRNA)	promoter-TSS (YFL003C)	-68	tN(GUU)F_tRNA		tN(GUU)F
Day10_0_peak_1235	1179	chrVI	144013	144253	241	+	0	NA	TTS (YFL002C_mRNA)	TTS (YFL002W-A)	2801	YFL002C_mRNA		YFL002C
Day0_0_peak_1011;Day10_0_peak_1236;Day28_0_peak_1208;Day3_0_peak_1147;Day7_0_peak_1065	1180	chrVI	146761	147745	985	+	0	NA	promoter-TSS (YFL002C_mRNA)	promoter-TSS (YFL002C)	122	YFL001W_mRNA		YFL001W
Day0_0_peak_1012;Day10_0_peak_1237;Day10_0_peak_1238;Day28_0_peak_1209;Day3_0_peak_1148;Day7_0_peak_1066	1181	chrVI	148240	150094	1855	+	0	NA	promoter-TSS (YFR001W_mRNA)	promoter-TSS (YFR001W)	57	YFR001W_mRNA		YFR001W
Day0_0_peak_1013;Day10_0_peak_1239;Day28_0_peak_1210;Day3_0_peak_1149;Day7_0_peak_1067	1182	chrVI	152644	153637	994	+	0	NA	promoter-TSS (YFR003C_mRNA)	promoter-TSS (YFR003C)	-16	YFR003C_mRNA		YFR003C
Day0_0_peak_1014;Day10_0_peak_1240;Day28_0_peak_1211;Day3_0_peak_1150;Day7_0_peak_1068	1183	chrVI	155717	156476	760	+	0	NA	promoter-TSS (YFR005C_mRNA)	promoter-TSS (YFR005C)	-49	YFR006W_mRNA		YFR006W
Day0_0_peak_1015;Day10_0_peak_1241;Day28_0_peak_1212;Day3_0_peak_1151;Day7_0_peak_1069	1184	chrVI	157666	158243	578	+	0	NA	promoter-TSS (tF(GAA)F_tRNA)	TTS (YFR006W)	53	tF(GAA)F_tRNA		tF(GAA)F
Day0_0_peak_1016;Day10_0_peak_1242;Day28_0_peak_1213	1185	chrVI	159003	159594	592	+	0	NA	promoter-TSS (YFR007W_mRNA)	promoter-TSS (YFR007W)	-1	YFR007W_mRNA		YFR007W
Day0_0_peak_1017;Day10_0_peak_1243;Day28_0_peak_1214;Day3_0_peak_1152;Day7_0_peak_1070	1186	chrVI	160046	160654	609	+	0	NA	promoter-TSS (YFR008W_mRNA)	promoter-TSS (YFR008W)	-185	YFR008W_mRNA		YFR008W
Day0_0_peak_1018;Day10_0_peak_1244;Day28_0_peak_1215;Day3_0_peak_1153;Day7_0_peak_1071	1187	chrVI	161991	162620	630	+	0	NA	promoter-TSS (YFR009W_mRNA)	promoter-TSS (YFR009W)	77	tG(GCC)F1_tRNA		tG(GCC)F1
Day0_0_peak_1019;Day10_0_peak_1245;Day28_0_peak_1216;Day3_0_peak_1154;Day7_0_peak_1072	1188	chrVI	164326	165186	861	+	0	NA	promoter-TSS (YFR010W_mRNA)	promoter-TSS (YFR010W)	-311	YFR010W_mRNA		YFR010W
Day0_0_peak_1020;Day10_0_peak_1246;Day28_0_peak_1217;Day3_0_peak_1155;Day7_0_peak_1073	1189	chrVI	167130	167695	566	+	0	NA	promoter-TSS (tY(GUA)F1_tRNA)	promoter-TSS (YFR011C)	-25	tY(GUA)F1_tRNA		tY(GUA)F1
Day0_0_peak_1021;Day10_0_peak_1247;Day28_0_peak_1218;Day3_0_peak_1156;Day7_0_peak_1074	1190	chrVI	169124	170175	1052	+	0	NA	promoter-TSS (YFR013W_mRNA)	promoter-TSS (YFR013W)	-273	YFR013W_mRNA		YFR013W
Day0_0_peak_1022;Day10_0_peak_1248;Day28_0_peak_1219;Day3_0_peak_1157;Day7_0_peak_1075	1191	chrVI	173539	174851	1313	+	0	NA	promoter-TSS (YFR014C_mRNA)	promoter-TSS (YFR014C)	-318	YFR014C_mRNA		YFR014C
Day0_0_peak_1023;Day10_0_peak_1249;Day28_0_peak_1220;Day3_0_peak_1158;Day7_0_peak_1076	1192	chrVI	175788	177359	1572	+	0	NA	promoter-TSS (YFR015C_mRNA)	promoter-TSS (YFR015C)	-182	YFR015C_mRNA		YFR015C
Day10_0_peak_1250;Day28_0_peak_1221;Day3_0_peak_1159	1193	chrVI	180925	181116	192	+	0	NA	promoter-TSS (YFR016C_mRNA)	promoter-TSS (YFR016C)	24	tG(GCC)F2_tRNA		tG(GCC)F2
Day0_0_peak_1024;Day10_0_peak_1251;Day28_0_peak_1222;Day3_0_peak_1160;Day7_0_peak_1077	1194	chrVI	182084	184824	2741	+	0	NA	promoter-TSS (YFR017C_mRNA)	promoter-TSS (YFR017C)	-593	YFR017C_mRNA		YFR017C
Day0_0_peak_1025;Day10_0_peak_1252;Day28_0_peak_1223;Day3_0_peak_1161;Day7_0_peak_1078	1195	chrVI	191090	192509	1420	+	0	NA	promoter-TSS (tS(GCU)F_tRNA)	promoter-TSS (YFR020W)	-186	tS(GCU)F_tRNA		tS(GCU)F
Day0_0_peak_1026;Day0_0_peak_1027;Day10_0_peak_1253;Day28_0_peak_1224;Day28_0_peak_1225;Day3_0_peak_1162;Day3_0_peak_1163;Day3_0_peak_1164;Day7_0_peak_1079;Day7_0_peak_1080	1196	chrVI	193743	197054	3312	+	0	NA	exon (YFR021W_mRNA, exon 1 of 1)	exon (YFR021W, exon 1 of 1)	586	YFR021W_mRNA		YFR021W
Day0_0_peak_1028;Day10_0_peak_1254;Day28_0_peak_1226;Day3_0_peak_1165;Day7_0_peak_1081	1197	chrVI	198390	199647	1258	+	0	NA	promoter-TSS (YFR023W_mRNA)	promoter-TSS (YFR023W)	795	RUF22_ncRNA		RUF22
Day0_0_peak_1029;Day10_0_peak_1255;Day28_0_peak_1227;Day3_0_peak_1166;Day3_0_peak_1167;Day7_0_peak_1082;Day7_0_peak_1083	1198	chrVI	203318	205406	2089	+	0	NA	promoter-TSS (YFR024C-A_mRNA)	promoter-TSS (YFR024C-A)	388	YFR025C_mRNA		YFR025C
Day3_0_peak_1168	1199	chrVI	205833	206093	261	+	0	NA	promoter-TSS (tA(AGC)F_tRNA)	exon (YFR026C, exon 1 of 1)	294	YFR026C_mRNA		YFR026C
Day0_0_peak_1030;Day10_0_peak_1256;Day28_0_peak_1228;Day3_0_peak_1169;Day7_0_peak_1084	1200	chrVI	207107	207862	756	+	0	NA	promoter-TSS (YFR027W_mRNA)	promoter-TSS (YFR027W)	32	YFR027W_mRNA		YFR027W
Day0_0_peak_1031;Day10_0_peak_1257;Day28_0_peak_1229;Day3_0_peak_1170;Day7_0_peak_1085	1201	chrVI	209888	211631	1744	+	0	NA	promoter-TSS (YFR028C_mRNA)	promoter-TSS (YFR028C)	-52	tY(GUA)F2_tRNA		tY(GUA)F2
Day0_0_peak_1032;Day10_0_peak_1258;Day28_0_peak_1230;Day3_0_peak_1171;Day7_0_peak_1086	1202	chrVI	212643	213575	933	+	0	NA	promoter-TSS (YFR030W_mRNA)	promoter-TSS (YFR030W)	-203	YFR030W_mRNA		YFR030W
Day0_0_peak_1033;Day10_0_peak_1259	1203	chrVI	216112	216691	580	+	0	NA	TTS (YFR030W_mRNA)	TTS (YFR030W)	3089	YFR030W_mRNA		YFR030W
Day28_0_peak_1231	1204	chrVI	220044	220247	204	+	0	NA	promoter-TSS (YFR031C_mRNA)	promoter-TSS (YFR031C)	-39	YFR031C_mRNA		YFR031C
Day0_0_peak_1034;Day10_0_peak_1260;Day28_0_peak_1232;Day3_0_peak_1172;Day7_0_peak_1087	1205	chrVI	221299	222200	902	+	0	NA	promoter-TSS (RUF23_ncRNA)	promoter-TSS (YFR031C-A)	35	RUF23_ncRNA		RUF23
Day0_0_peak_1035;Day10_0_peak_1261;Day10_0_peak_1262;Day28_0_peak_1233;Day3_0_peak_1173;Day3_0_peak_1174;Day7_0_peak_1088;Day7_0_peak_1089	1206	chrVI	223688	227112	3425	+	0	NA	promoter-TSS (YFR034W-A_mRNA)	promoter-TSS (YFR033C)	558	YFR034C_mRNA		YFR034C
Day0_0_peak_1036;Day10_0_peak_1263;Day28_0_peak_1234;Day3_0_peak_1175;Day7_0_peak_1090	1207	chrVI	233389	234274	886	+	0	NA	promoter-TSS (YFR040W_mRNA)	promoter-TSS (YFR039C)	-287	YFR039C_mRNA		YFR039C
Day0_0_peak_1037;Day10_0_peak_1264;Day28_0_peak_1235;Day3_0_peak_1176;Day7_0_peak_1091;Day7_0_peak_1092;Day7_0_peak_1093	1208	chrVI	239021	242258	3238	+	0	NA	promoter-TSS (YFR043C_mRNA)	promoter-TSS (YFR043C)	798	YFR044C_mRNA		YFR044C
Day0_0_peak_1038;Day10_0_peak_1265;Day28_0_peak_1236;Day28_0_peak_1237;Day28_0_peak_1238;Day3_0_peak_1177;Day3_0_peak_1178;Day3_0_peak_1179;Day7_0_peak_1094;Day7_0_peak_1095	1209	chrVI	243628	246396	2769	+	0	NA	promoter-TSS (YFR046C_mRNA)	promoter-TSS (YFR046C)	154	YFR047C_mRNA		YFR047C
Day0_0_peak_1039;Day10_0_peak_1266;Day28_0_peak_1239;Day3_0_peak_1180;Day7_0_peak_1096	1210	chrVI	247852	248845	994	+	0	NA	promoter-TSS (YFR049W_mRNA)	promoter-TSS (YFR049W)	-175	YFR049W_mRNA		YFR049W
Day0_0_peak_1040;Day10_0_peak_1267;Day28_0_peak_1240;Day3_0_peak_1181;Day7_0_peak_1097	1211	chrVI	249611	250458	848	+	0	NA	promoter-TSS (YFR050C_mRNA)	promoter-TSS (YFR050C)	-168	YFR050C_mRNA		YFR050C
Day0_0_peak_1041;Day10_0_peak_1268;Day28_0_peak_1241;Day3_0_peak_1182;Day7_0_peak_1098	1212	chrVI	251709	252441	733	+	0	NA	promoter-TSS (YFR052W_mRNA)	promoter-TSS (YFR051C)	-272	YFR051C_mRNA		YFR051C
Day0_0_peak_1042	1213	chrVI	253670	253884	215	+	0	NA	promoter-TSS (YFR052C-A_mRNA)	promoter-TSS (YFR052C-A)	-43	YFR052C-A_mRNA		YFR052C-A
Day0_0_peak_1043;Day10_0_peak_1269;Day28_0_peak_1242;Day3_0_peak_1183;Day7_0_peak_1099	1214	chrVI	254575	256792	2218	+	0	NA	promoter-TSS (YFR053C_mRNA)	promoter-TSS (YFR053C)	-634	YFR053C_mRNA		YFR053C
Day0_0_peak_1044;Day10_0_peak_1270;Day28_0_peak_1243;Day3_0_peak_1184;Day7_0_peak_1100	1215	chrVI	261124	262049	926	+	0	NA	Intergenic	Intergenic	-2153	YFR054C_mRNA		YFR054C
Day0_0_peak_1045;Day10_0_peak_1271;Day28_0_peak_1244;Day3_0_peak_1185;Day7_0_peak_1101	1216	chrVI	262428	264212	1785	+	0	NA	promoter-TSS (YFR055W_mRNA)	promoter-TSS (YFR055W)	-884	YFR055W_mRNA		YFR055W
Day0_0_peak_1046;Day10_0_peak_1272;Day28_0_peak_1245;Day3_0_peak_1186;Day7_0_peak_1102	1217	chrVI	265830	266446	617	+	0	NA	TTS (YFR055W_mRNA)	TTS (YFR055W)	-1813	YFR056C_mRNA		YFR056C
Day0_0_peak_1047;Day10_0_peak_1273;Day28_0_peak_1246;Day3_0_peak_1187;Day7_0_peak_1103	1218	chrVI	269557	270113	557	+	0	NA	TTS (YFR057W_mRNA)	TTS (YFR057W)	774	YFR057W_mRNA		YFR057W
Day0_0_peak_1048;Day10_0_peak_1274;Day28_0_peak_1247;Day3_0_peak_1188;Day7_0_peak_1104	1219	chrVII	9917	10350	434	+	0	NA	promoter-TSS (YGL258W_mRNA)	promoter-TSS (YGL258W)	971	YGL258W-A_mRNA		YGL258W-A
Day0_0_peak_1049;Day10_0_peak_1275;Day28_0_peak_1248;Day3_0_peak_1189;Day7_0_peak_1105	1220	chrVII	14204	14898	695	+	0	NA	promoter-TSS (YGL257C_mRNA)	promoter-TSS (YGL257C)	-394	YGL257C_mRNA		YGL257C
Day0_0_peak_1050;Day10_0_peak_1276;Day28_0_peak_1249;Day3_0_peak_1190;Day7_0_peak_1106	1221	chrVII	20317	20878	562	+	0	NA	promoter-TSS (YGL255W_mRNA)	promoter-TSS (YGL255W)	-381	YGL255W_mRNA		YGL255W
Day0_0_peak_1051;Day10_0_peak_1277;Day28_0_peak_1250;Day3_0_peak_1191;Day7_0_peak_1107	1222	chrVII	21826	24119	2294	+	0	NA	promoter-TSS (YGL253W_mRNA)	promoter-TSS (YGL253W)	668	YGL254W_mRNA		YGL254W
Day28_0_peak_1251	1223	chrVII	25007	25337	331	+	0	NA	TTS (YGL252C_mRNA)	TTS (YGL252C)	1237	YGL253W_mRNA		YGL253W
Day0_0_peak_1052;Day10_0_peak_1278;Day28_0_peak_1252;Day3_0_peak_1192;Day7_0_peak_1108	1224	chrVII	27271	28013	743	+	0	NA	promoter-TSS (YGL252C_mRNA)	promoter-TSS (YGL252C)	-158	YGL252C_mRNA		YGL252C
Day0_0_peak_1053;Day10_0_peak_1279;Day28_0_peak_1253;Day3_0_peak_1193;Day7_0_peak_1109	1225	chrVII	31427	32160	734	+	0	NA	promoter-TSS (YGL251C_mRNA)	promoter-TSS (YGL251C)	-117	YGL250W_mRNA		YGL250W
Day0_0_peak_1054;Day10_0_peak_1280;Day28_0_peak_1254;Day3_0_peak_1194;Day7_0_peak_1110	1226	chrVII	34975	36053	1079	+	0	NA	promoter-TSS (RME3_ncRNA)	promoter-TSS (YGL248W)	-139	YGL248W_mRNA		YGL248W
Day0_0_peak_1055;Day10_0_peak_1281;Day28_0_peak_1255;Day3_0_peak_1195;Day7_0_peak_1111	1227	chrVII	36265	37259	995	+	0	NA	promoter-TSS (YGL247W_mRNA)	promoter-TSS (YGL247W)	-171	YGL247W_mRNA		YGL247W
Day10_0_peak_1282;Day28_0_peak_1256;Day3_0_peak_1196	1228	chrVII	38848	39130	283	+	0	NA	promoter-TSS (YGL246C_mRNA)	promoter-TSS (YGL246C)	-34	YGL245W_mRNA		YGL245W
Day0_0_peak_1056;Day10_0_peak_1283;Day28_0_peak_1257;Day3_0_peak_1197;Day7_0_peak_1112	1229	chrVII	41104	41584	481	+	0	NA	promoter-TSS (YGL244W_mRNA)	promoter-TSS (YGL244W)	-154	YGL244W_mRNA		YGL244W
Day0_0_peak_1057;Day28_0_peak_1258;Day3_0_peak_1198;Day7_0_peak_1113	1230	chrVII	45140	45526	387	+	0	NA	promoter-TSS (YGL241W_mRNA)	promoter-TSS (YGL242C)	-112	YGL241W_mRNA		YGL241W
Day0_0_peak_1058;Day10_0_peak_1284;Day10_0_peak_1285;Day28_0_peak_1259;Day28_0_peak_1260;Day3_0_peak_1199;Day3_0_peak_1200;Day7_0_peak_1114	1231	chrVII	48302	49491	1190	+	0	NA	promoter-TSS (YGL238W_mRNA)	promoter-TSS (YGL238W)	283	YGL240W_mRNA		YGL240W
Day0_0_peak_1059;Day0_0_peak_1060;Day10_0_peak_1286;Day28_0_peak_1261;Day28_0_peak_1262;Day3_0_peak_1201;Day3_0_peak_1202;Day7_0_peak_1115;Day7_0_peak_1116	1232	chrVII	52569	57216	4648	+	0	NA	promoter-TSS (YGL235W_mRNA)	promoter-TSS (YGL235W)	-387	YGL235W_mRNA		YGL235W
Day10_0_peak_1287;Day28_0_peak_1263	1233	chrVII	58115	58936	822	+	0	NA	promoter-TSS (YGL233W_mRNA)	promoter-TSS (YGL233W)	-597	YGL233W_mRNA		YGL233W
Day0_0_peak_1061	1234	chrVII	63775	64393	619	+	0	NA	promoter-TSS (YGL231C_mRNA)	promoter-TSS (YGL231C)	131	YGL230C_mRNA		YGL230C
Day0_0_peak_1062;Day10_0_peak_1288;Day28_0_peak_1264;Day3_0_peak_1203;Day7_0_peak_1117	1235	chrVII	66622	67876	1255	+	0	NA	promoter-TSS (YGL228W_mRNA)	promoter-TSS (YGL229C)	-290	YGL229C_mRNA		YGL229C
Day0_0_peak_1063;Day10_0_peak_1289;Day28_0_peak_1265;Day3_0_peak_1204;Day7_0_peak_1118	1236	chrVII	69134	69742	609	+	0	NA	promoter-TSS (YGL227W_mRNA)	promoter-TSS (YGL227W)	-233	YGL227W_mRNA		YGL227W
Day0_0_peak_1064;Day10_0_peak_1290;Day28_0_peak_1266;Day3_0_peak_1205;Day7_0_peak_1119	1237	chrVII	72874	75171	2298	+	0	NA	promoter-TSS (YGL226C-A_mRNA)	promoter-TSS (YGL226C-A)	-120	tV(AAC)G3_tRNA		tV(AAC)G3
Day0_0_peak_1065;Day10_0_peak_1291;Day28_0_peak_1267;Day3_0_peak_1206;Day7_0_peak_1120	1238	chrVII	76213	77107	895	+	0	NA	promoter-TSS (YGL225W_mRNA)	promoter-TSS (YGL225W)	-234	YGL225W_mRNA		YGL225W
Day7_0_peak_1121	1239	chrVII	79075	79335	261	+	0	NA	promoter-TSS (YGL224C_mRNA)	promoter-TSS (YGL224C)	-348	YGL224C_mRNA		YGL224C
Day0_0_peak_1066;Day10_0_peak_1292;Day28_0_peak_1268;Day3_0_peak_1207;Day7_0_peak_1122	1240	chrVII	80729	82904	2176	+	0	NA	promoter-TSS (YGL222C_mRNA)	promoter-TSS (YGL222C)	476	YGL221C_mRNA		YGL221C
Day0_0_peak_1067;Day10_0_peak_1293;Day28_0_peak_1269;Day3_0_peak_1208;Day7_0_peak_1123	1241	chrVII	83650	85258	1609	+	0	NA	promoter-TSS (YGL219C_mRNA)	promoter-TSS (YGL219C)	-197	YGL219C_mRNA		YGL219C
Day0_0_peak_1068;Day10_0_peak_1294;Day28_0_peak_1270;Day3_0_peak_1209;Day7_0_peak_1124	1242	chrVII	87015	87446	432	+	0	NA	promoter-TSS (YGL215W_mRNA)	promoter-TSS (YGL215W)	-751	YGL215W_mRNA		YGL215W
Day0_0_peak_1069;Day10_0_peak_1295;Day28_0_peak_1271;Day3_0_peak_1210;Day7_0_peak_1125	1243	chrVII	91911	92764	854	+	0	NA	promoter-TSS (YGL211W_mRNA)	promoter-TSS (YGL211W)	-175	YGL211W_mRNA		YGL211W
Day0_0_peak_1070;Day10_0_peak_1296;Day28_0_peak_1272;Day3_0_peak_1211;Day3_0_peak_1212;Day7_0_peak_1126	1244	chrVII	93257	96002	2746	+	0	NA	TTS (YGL210W_mRNA)	TTS (YGL210W)	837	YGL210W_mRNA		YGL210W
Day0_0_peak_1071;Day10_0_peak_1297;Day28_0_peak_1273;Day3_0_peak_1213;Day7_0_peak_1127	1245	chrVII	96686	97679	994	+	0	NA	promoter-TSS (YGL208W_mRNA)	promoter-TSS (YGL208W)	-156	YGL208W_mRNA		YGL208W
Day0_0_peak_1072;Day10_0_peak_1298;Day28_0_peak_1274;Day3_0_peak_1214;Day7_0_peak_1128	1246	chrVII	98140	99021	882	+	0	NA	promoter-TSS (YGL207W_mRNA)	promoter-TSS (YGL207W)	-389	YGL207W_mRNA		YGL207W
Day0_0_peak_1073	1247	chrVII	101984	102582	599	+	0	NA	TTS (YGL207W_mRNA)	TTS (YGL207W)	3314	YGL207W_mRNA		YGL207W
Day0_0_peak_1074;Day10_0_peak_1299;Day28_0_peak_1275;Day3_0_peak_1215;Day7_0_peak_1129	1248	chrVII	107408	108932	1525	+	0	NA	promoter-TSS (YGL205W_mRNA)	promoter-TSS (YGL206C)	12	YGL205W_mRNA		YGL205W
Day0_0_peak_1075;Day10_0_peak_1300;Day28_0_peak_1276;Day3_0_peak_1216;Day7_0_peak_1130	1249	chrVII	110194	110973	780	+	0	NA	TTS (YGL205W_mRNA)	TTS (YGL205W)	113	tH(GUG)G1_tRNA		tH(GUG)G1
Day0_0_peak_1076;Day10_0_peak_1301;Day28_0_peak_1277;Day3_0_peak_1217;Day7_0_peak_1131	1250	chrVII	111928	112298	371	+	0	NA	promoter-TSS (YGL204C_mRNA)	promoter-TSS (YGL204C)	-108	YGL204C_mRNA		YGL204C
Day0_0_peak_1077;Day10_0_peak_1302;Day28_0_peak_1278;Day3_0_peak_1218;Day7_0_peak_1132	1251	chrVII	114458	116373	1916	+	0	NA	promoter-TSS (tK(UUU)G1_tRNA)	promoter-TSS (YGL203C)	-73	tK(UUU)G1_tRNA		tK(UUU)G1
Day0_0_peak_1078;Day10_0_peak_1303;Day28_0_peak_1279;Day28_0_peak_1280;Day3_0_peak_1219;Day3_0_peak_1220;Day3_0_peak_1221;Day7_0_peak_1133	1252	chrVII	120846	124959	4114	+	0	NA	promoter-TSS (YGL198W_mRNA)	promoter-TSS (YGL198W)	403	YGL200C_mRNA		YGL200C
Day0_0_peak_1079;Day10_0_peak_1304;Day28_0_peak_1281;Day3_0_peak_1222;Day7_0_peak_1134	1253	chrVII	129064	130126	1063	+	0	NA	promoter-TSS (YGL196W_mRNA)	promoter-TSS (YGL196W)	-288	YGL196W_mRNA		YGL196W
Day0_0_peak_1080;Day10_0_peak_1305;Day28_0_peak_1282;Day3_0_peak_1223;Day7_0_peak_1135	1254	chrVII	130782	131472	691	+	0	NA	promoter-TSS (YGL195W_mRNA)	promoter-TSS (YGL195W)	-398	YGL195W_mRNA		YGL195W
Day0_0_peak_1081;Day10_0_peak_1306;Day28_0_peak_1283;Day3_0_peak_1224	1255	chrVII	139187	140495	1309	+	0	NA	TTS (YGL195W_mRNA)	TTS (YGL195W)	120	YGL194C-A_mRNA		YGL194C-A
Day0_0_peak_1082;Day10_0_peak_1307;Day28_0_peak_1284;Day3_0_peak_1225;Day7_0_peak_1136	1256	chrVII	141333	142424	1092	+	0	NA	promoter-TSS (YGL192W_mRNA)	promoter-TSS (YGL194C)	-152	YGL194C_mRNA		YGL194C
Day0_0_peak_1083;Day10_0_peak_1308;Day28_0_peak_1285;Day3_0_peak_1226;Day7_0_peak_1137	1257	chrVII	143977	145185	1209	+	0	NA	promoter-TSS (YGL191W_mRNA)	promoter-TSS (YGL191W)	-227	YGL191W_mRNA		YGL191W
Day0_0_peak_1084;Day10_0_peak_1309;Day28_0_peak_1286;Day3_0_peak_1227;Day7_0_peak_1138	1258	chrVII	147541	148493	953	+	0	NA	promoter-TSS (YGL190C_mRNA)	promoter-TSS (YGL190C)	571	YGL189C_mRNA		YGL189C
Day0_0_peak_1085;Day10_0_peak_1310;Day28_0_peak_1287;Day3_0_peak_1228;Day7_0_peak_1139	1259	chrVII	148702	149730	1029	+	0	NA	promoter-TSS (YGL189C_mRNA)	promoter-TSS (YGL189C)	-252	YGL188C-A_mRNA		YGL188C-A
Day0_0_peak_1086;Day10_0_peak_1311;Day28_0_peak_1288;Day3_0_peak_1229;Day7_0_peak_1140	1260	chrVII	150491	151170	680	+	0	NA	promoter-TSS (YGL187C_mRNA)	promoter-TSS (YGL187C)	-659	YGL187C_mRNA		YGL187C
Day0_0_peak_1087;Day10_0_peak_1312;Day28_0_peak_1289;Day3_0_peak_1230;Day7_0_peak_1141	1261	chrVII	152563	153555	993	+	0	NA	promoter-TSS (YGL186C_mRNA)	promoter-TSS (YGL186C)	-283	YGL186C_mRNA		YGL186C
Day0_0_peak_1088;Day10_0_peak_1313;Day28_0_peak_1290;Day3_0_peak_1231;Day7_0_peak_1142	1262	chrVII	154070	154539	470	+	0	NA	promoter-TSS (YGL185C_mRNA)	promoter-TSS (YGL185C)	2	YGL185C_mRNA		YGL185C
Day10_0_peak_1314;Day28_0_peak_1291;Day3_0_peak_1232	1263	chrVII	155621	155949	329	+	0	NA	TTS (YGL183C_mRNA)	TTS (YGL183C)	227	YGL184C_mRNA		YGL184C
Day0_0_peak_1089;Day10_0_peak_1315;Day10_0_peak_1316;Day28_0_peak_1292;Day28_0_peak_1293;Day3_0_peak_1233;Day3_0_peak_1234;Day7_0_peak_1143;Day7_0_peak_1144	1264	chrVII	156130	157972	1843	+	0	NA	promoter-TSS (YGL181W_mRNA)	promoter-TSS (YGL181W)	234	YGL183C_mRNA		YGL183C
Day0_0_peak_1090;Day10_0_peak_1317;Day28_0_peak_1294;Day3_0_peak_1235;Day7_0_peak_1145	1265	chrVII	158780	160183	1404	+	0	NA	promoter-TSS (YGL180W_mRNA)	promoter-TSS (YGL180W)	-584	YGL180W_mRNA		YGL180W
Day0_0_peak_1091;Day10_0_peak_1318;Day10_0_peak_1319;Day28_0_peak_1295;Day28_0_peak_1296;Day3_0_peak_1236;Day3_0_peak_1237;Day7_0_peak_1146;Day7_0_peak_1147	1266	chrVII	164865	168083	3219	+	0	NA	promoter-TSS (YGL178W_mRNA)	promoter-TSS (YGL178W)	-878	YGL178W_mRNA		YGL178W
Day28_0_peak_1297	1267	chrVII	171412	171665	254	+	0	NA	TTS (YGL178W_mRNA)	TTS (YGL178W)	1541	YGL176C_mRNA		YGL176C
Day10_0_peak_1320	1268	chrVII	172974	173392	419	+	0	NA	promoter-TSS (YGL176C_mRNA)	promoter-TSS (YGL176C)	-104	YGL176C_mRNA		YGL176C
Day0_0_peak_1092;Day10_0_peak_1321;Day10_0_peak_1322;Day28_0_peak_1298;Day3_0_peak_1238;Day7_0_peak_1148;Day7_0_peak_1149	1269	chrVII	174081	175981	1901	+	0	NA	promoter-TSS (YGL175C_mRNA)	promoter-TSS (YGL175C)	486	YGL174W_mRNA		YGL174W
Day0_0_peak_1093;Day10_0_peak_1323;Day28_0_peak_1299;Day3_0_peak_1239;Day7_0_peak_1150	1270	chrVII	180175	180997	823	+	0	NA	promoter-TSS (YGL173C_mRNA)	promoter-TSS (YGL173C)	-114	YGL172W_mRNA		YGL172W
Day10_0_peak_1324	1271	chrVII	182100	182494	395	+	0	NA	promoter-TSS (YGL171W_mRNA)	promoter-TSS (YGL171W)	-93	YGL171W_mRNA		YGL171W
Day0_0_peak_1094;Day10_0_peak_1325;Day28_0_peak_1300;Day3_0_peak_1240;Day7_0_peak_1151	1272	chrVII	185308	186632	1325	+	0	NA	promoter-TSS (tK(CUU)G2_tRNA)	promoter-TSS (YGL170C)	-89	YGL169W_mRNA		YGL169W
Day0_0_peak_1095;Day10_0_peak_1326;Day28_0_peak_1301;Day3_0_peak_1241;Day7_0_peak_1152	1273	chrVII	190057	192073	2017	+	0	NA	promoter-TSS (YGL166W_mRNA)	promoter-TSS (YGL167C)	-64	YGL166W_mRNA		YGL166W
Day0_0_peak_1096;Day10_0_peak_1327;Day28_0_peak_1302;Day3_0_peak_1242;Day7_0_peak_1153	1274	chrVII	196087	198514	2428	+	0	NA	promoter-TSS (YGL162W_mRNA)	promoter-TSS (YGL163C)	-838	YGL162W_mRNA		YGL162W
Day0_0_peak_1097;Day10_0_peak_1328;Day28_0_peak_1303;Day3_0_peak_1243;Day7_0_peak_1154	1275	chrVII	199722	200583	862	+	0	NA	promoter-TSS (YGL160W_mRNA)	promoter-TSS (YGL161C)	-10	YGL161C_mRNA		YGL161C
Day0_0_peak_1098;Day10_0_peak_1329;Day28_0_peak_1304;Day3_0_peak_1244;Day7_0_peak_1155	1276	chrVII	205268	207109	1842	+	0	NA	promoter-TSS (YGL158W_mRNA)	promoter-TSS (YGL158W)	667	tL(CAA)G1_tRNA		tL(CAA)G1
Day0_0_peak_1099;Day10_0_peak_1330;Day28_0_peak_1305;Day3_0_peak_1245;Day7_0_peak_1156	1277	chrVII	208364	209024	661	+	0	NA	promoter-TSS (YGL157W_mRNA)	promoter-TSS (YGL157W)	-312	YGL157W_mRNA		YGL157W
Day0_0_peak_1100;Day10_0_peak_1331;Day28_0_peak_1306;Day3_0_peak_1246;Day7_0_peak_1157	1278	chrVII	210166	210471	306	+	0	NA	promoter-TSS (YGL156W_mRNA)	promoter-TSS (YGL156W)	-98	YGL156W_mRNA		YGL156W
Day0_0_peak_1101;Day10_0_peak_1332;Day28_0_peak_1307;Day3_0_peak_1247;Day7_0_peak_1158	1279	chrVII	213812	214265	454	+	0	NA	promoter-TSS (YGL155W_mRNA)	promoter-TSS (YGL155W)	-43	YGL155W_mRNA		YGL155W
Day0_0_peak_1102;Day10_0_peak_1333;Day28_0_peak_1308;Day3_0_peak_1248;Day7_0_peak_1159	1280	chrVII	215764	216722	959	+	0	NA	promoter-TSS (YGL154C_mRNA)	promoter-TSS (YGL154C)	-30	YGL153W_mRNA		YGL153W
Day0_0_peak_1103;Day10_0_peak_1334;Day28_0_peak_1309;Day3_0_peak_1249;Day7_0_peak_1160	1281	chrVII	216985	217615	631	+	0	NA	promoter-TSS (YGL152C_mRNA)	promoter-TSS (YGL152C)	69	YGL152C_mRNA		YGL152C
Day10_0_peak_1335;Day28_0_peak_1310	1282	chrVII	220643	221532	890	+	0	NA	TTS (YGL150C_mRNA)	TTS (YGL151W)	3563	YGL151W_mRNA		YGL151W
Day0_0_peak_1104;Day10_0_peak_1336;Day28_0_peak_1311;Day3_0_peak_1250;Day7_0_peak_1161	1283	chrVII	225420	227474	2055	+	0	NA	promoter-TSS (YGL150C_mRNA)	promoter-TSS (YGL150C)	48	YGL148W_mRNA		YGL148W
Day0_0_peak_1105;Day10_0_peak_1337;Day28_0_peak_1312;Day28_0_peak_1313;Day3_0_peak_1251;Day3_0_peak_1252;Day7_0_peak_1162	1284	chrVII	228152	230152	2001	+	0	NA	promoter-TSS (YGL147C_mRNA)	promoter-TSS (YGL147C)	534	YGL146C_mRNA		YGL146C
Day0_0_peak_1106;Day10_0_peak_1338;Day28_0_peak_1314;Day3_0_peak_1253;Day7_0_peak_1163	1285	chrVII	234544	234984	441	+	0	NA	promoter-TSS (YGL144C_mRNA)	promoter-TSS (YGL144C)	-257	YGL144C_mRNA		YGL144C
Day10_0_peak_1339;Day7_0_peak_1164	1286	chrVII	235845	236056	212	+	0	NA	promoter-TSS (YGL143C_mRNA)	promoter-TSS (YGL143C)	8	YGL143C_mRNA		YGL143C
Day10_0_peak_1340	1287	chrVII	238043	238472	430	+	0	NA	promoter-TSS (YGL141W_mRNA)	promoter-TSS (YGL142C)	-96	YGL141W_mRNA		YGL141W
Day0_0_peak_1107;Day10_0_peak_1341;Day28_0_peak_1315;Day3_0_peak_1254;Day7_0_peak_1165	1288	chrVII	244854	245545	692	+	0	NA	promoter-TSS (YGL140C_mRNA)	promoter-TSS (YGL140C)	-187	YGL140C_mRNA		YGL140C
Day0_0_peak_1108;Day10_0_peak_1342;Day28_0_peak_1316;Day3_0_peak_1255;Day7_0_peak_1166	1289	chrVII	249637	250120	484	+	0	NA	promoter-TSS (YGL137W_mRNA)	promoter-TSS (YGL138C)	9	YGL137W_mRNA		YGL137W
Day0_0_peak_1109;Day10_0_peak_1343;Day28_0_peak_1317;Day3_0_peak_1256;Day7_0_peak_1167	1290	chrVII	252700	254700	2001	+	0	NA	promoter-TSS (YGL135W_mRNA)	promoter-TSS (YGL135W)	159	YGL136C_mRNA		YGL136C
Day0_0_peak_1110;Day10_0_peak_1344;Day28_0_peak_1318;Day3_0_peak_1257;Day7_0_peak_1168	1291	chrVII	255201	255981	781	+	0	NA	promoter-TSS (YGL134W_mRNA)	promoter-TSS (YGL134W)	-72	YGL134W_mRNA		YGL134W
Day10_0_peak_1345;Day28_0_peak_1319	1292	chrVII	261811	262461	651	+	0	NA	TTS (YGL132W_mRNA)	TTS (YGL133W)	556	YGL132W_mRNA		YGL132W
Day0_0_peak_1111;Day10_0_peak_1346;Day28_0_peak_1320;Day3_0_peak_1258;Day7_0_peak_1169	1293	chrVII	265888	266385	498	+	0	NA	promoter-TSS (YGL130W_mRNA)	promoter-TSS (YGL131C)	-9	YGL130W_mRNA		YGL130W
Day10_0_peak_1347;Day7_0_peak_1170	1294	chrVII	269226	269427	202	+	0	NA	promoter-TSS (YGL129C_mRNA)	promoter-TSS (YGL129C)	-251	YGL129C_mRNA		YGL129C
Day0_0_peak_1112;Day10_0_peak_1348;Day28_0_peak_1321;Day28_0_peak_1322;Day3_0_peak_1259;Day3_0_peak_1260;Day7_0_peak_1171;Day7_0_peak_1172	1295	chrVII	270505	273210	2706	+	0	NA	promoter-TSS (YGL125W_mRNA)	promoter-TSS (YGL125W)	-663	YGL125W_mRNA		YGL125W
Day0_0_peak_1113;Day10_0_peak_1349;Day28_0_peak_1323;Day3_0_peak_1261;Day3_0_peak_1262;Day7_0_peak_1173	1296	chrVII	276776	278747	1972	+	0	NA	exon (YGL123C-A_mRNA, exon 1 of 1)	exon (YGL123W, exon 1 of 1)	103	YGL123C-A_mRNA		YGL123C-A
Day0_0_peak_1114;Day10_0_peak_1350;Day28_0_peak_1324;Day3_0_peak_1263;Day7_0_peak_1174	1297	chrVII	280229	281825	1597	+	0	NA	promoter-TSS (YGL122C_mRNA)	promoter-TSS (YGL122C)	130	YGL121C_mRNA		YGL121C
Day0_0_peak_1115;Day10_0_peak_1351;Day28_0_peak_1325;Day3_0_peak_1264;Day7_0_peak_1175	1298	chrVII	283873	284519	647	+	0	NA	promoter-TSS (YGL120C_mRNA)	promoter-TSS (YGL120C)	-246	YGL119W_mRNA		YGL119W
Day10_0_peak_1352;Day28_0_peak_1326	1299	chrVII	285771	286245	475	+	0	NA	TTS (YGL119W_mRNA)	TTS (YGL119W)	1447	tW(CCA)G1_tRNA		tW(CCA)G1
Day0_0_peak_1116;Day10_0_peak_1353;Day28_0_peak_1327;Day3_0_peak_1265;Day7_0_peak_1176	1300	chrVII	286817	288515	1699	+	0	NA	promoter-TSS (YGL117W_mRNA)	promoter-TSS (YGL117W)	-211	tW(CCA)G1_tRNA		tW(CCA)G1
Day0_0_peak_1117;Day10_0_peak_1354;Day28_0_peak_1328;Day3_0_peak_1266;Day7_0_peak_1177	1301	chrVII	289093	289697	605	+	0	NA	promoter-TSS (YGL116W_mRNA)	promoter-TSS (YGL118C)	-414	YGL116W_mRNA		YGL116W
Day0_0_peak_1118;Day10_0_peak_1355;Day28_0_peak_1329;Day3_0_peak_1267;Day7_0_peak_1178	1302	chrVII	291087	292202	1116	+	0	NA	promoter-TSS (YGL115W_mRNA)	promoter-TSS (YGL115W)	-389	YGL115W_mRNA		YGL115W
Day0_0_peak_1119;Day10_0_peak_1356;Day28_0_peak_1330;Day3_0_peak_1268;Day7_0_peak_1179	1303	chrVII	292780	293760	981	+	0	NA	promoter-TSS (YGL114W_mRNA)	promoter-TSS (YGL114W)	-190	YGL114W_mRNA		YGL114W
Day0_0_peak_1120;Day10_0_peak_1357;Day28_0_peak_1331;Day3_0_peak_1269;Day7_0_peak_1180	1304	chrVII	295018	296057	1040	+	0	NA	promoter-TSS (YGL113W_mRNA)	promoter-TSS (YGL113W)	-395	YGL113W_mRNA		YGL113W
Day0_0_peak_1121;Day10_0_peak_1358;Day28_0_peak_1332;Day3_0_peak_1270;Day7_0_peak_1181	1305	chrVII	299471	300229	759	+	0	NA	promoter-TSS (YGL112C_mRNA)	promoter-TSS (YGL112C)	-122	YGL112C_mRNA		YGL112C
Day0_0_peak_1122;Day10_0_peak_1359;Day28_0_peak_1333;Day3_0_peak_1271;Day7_0_peak_1182	1306	chrVII	303467	304574	1108	+	0	NA	promoter-TSS (YGL110C_mRNA)	promoter-TSS (YGL110C)	51	YGL108C_mRNA		YGL108C
Day0_0_peak_1123;Day10_0_peak_1360;Day10_0_peak_1361;Day28_0_peak_1334;Day28_0_peak_1335;Day3_0_peak_1272;Day3_0_peak_1273;Day7_0_peak_1183;Day7_0_peak_1184	1307	chrVII	306028	307715	1688	+	0	NA	promoter-TSS (YGL107C_mRNA)	promoter-TSS (YGL107C)	311	YGL106W_mRNA		YGL106W
Day0_0_peak_1124;Day10_0_peak_1362;Day28_0_peak_1336;Day3_0_peak_1274;Day7_0_peak_1185	1308	chrVII	309917	311229	1313	+	0	NA	promoter-TSS (YGL104C_mRNA)	promoter-TSS (YGL104C)	-394	YGL103W_mRNA		YGL103W
Day0_0_peak_1125;Day10_0_peak_1363;Day28_0_peak_1337	1309	chrVII	311728	312123	396	+	0	NA	promoter-TSS (YGL101W_mRNA)	promoter-TSS (YGL102C)	8	YGL102C_mRNA		YGL102C
Day10_0_peak_1364;Day28_0_peak_1338	1310	chrVII	314461	314732	272	+	0	NA	promoter-TSS (YGL099W_mRNA)	promoter-TSS (YGL099W)	-35	YGL099W_mRNA		YGL099W
Day0_0_peak_1126;Day10_0_peak_1365;Day28_0_peak_1339;Day3_0_peak_1275;Day7_0_peak_1186	1311	chrVII	316222	317328	1107	+	0	NA	promoter-TSS (snR82_snoRNA)	promoter-TSS (YGL098W)	-13	snR82_snoRNA		snR82
Day0_0_peak_1127;Day10_0_peak_1366;Day28_0_peak_1340;Day3_0_peak_1276;Day7_0_peak_1187	1312	chrVII	319378	320302	925	+	0	NA	promoter-TSS (tH(GUG)G2_tRNA)	Intergenic	59	tH(GUG)G2_tRNA		tH(GUG)G2
Day0_0_peak_1128;Day10_0_peak_1367;Day28_0_peak_1341;Day3_0_peak_1277;Day7_0_peak_1188	1313	chrVII	321524	322062	539	+	0	NA	promoter-TSS (YGL097W_mRNA)	promoter-TSS (YGL097W)	11	YGL097W_mRNA		YGL097W
Day10_0_peak_1368;Day28_0_peak_1342	1314	chrVII	322847	323175	329	+	0	NA	exon (YGL097W_mRNA, exon 1 of 1)	exon (YGL097W, exon 1 of 1)	1229	YGL097W_mRNA		YGL097W
Day0_0_peak_1129;Day0_0_peak_1130;Day10_0_peak_1369;Day10_0_peak_1370;Day28_0_peak_1343;Day28_0_peak_1344;Day28_0_peak_1345;Day3_0_peak_1278;Day3_0_peak_1279;Day3_0_peak_1280;Day7_0_peak_1189;Day7_0_peak_1190	1315	chrVII	324678	326916	2239	+	0	NA	exon (YGL096W_mRNA, exon 1 of 1)	exon (YGL096W, exon 1 of 1)	466	YGL096W_mRNA		YGL096W
Day0_0_peak_1131;Day10_0_peak_1371;Day28_0_peak_1346;Day3_0_peak_1281;Day7_0_peak_1191	1316	chrVII	328511	329076	566	+	0	NA	TTS (YGL095C_mRNA)	TTS (YGL095C)	210	tE(UUC)G1_tRNA		tE(UUC)G1
Day0_0_peak_1132;Day10_0_peak_1372;Day28_0_peak_1347;Day3_0_peak_1282;Day7_0_peak_1192	1317	chrVII	330512	331123	612	+	0	NA	promoter-TSS (YGL095C_mRNA)	promoter-TSS (YGL095C)	-210	YGL095C_mRNA		YGL095C
Day0_0_peak_1133;Day10_0_peak_1373;Day28_0_peak_1348;Day3_0_peak_1283;Day7_0_peak_1193	1318	chrVII	334522	334963	442	+	0	NA	promoter-TSS (YGL094C_mRNA)	promoter-TSS (YGL094C)	-144	YGL093W_mRNA		YGL093W
Day10_0_peak_1374	1319	chrVII	337518	337733	216	+	0	NA	promoter-TSS (YGL092W_mRNA)	promoter-TSS (YGL092W)	-281	YGL092W_mRNA		YGL092W
Day10_0_peak_1375	1320	chrVII	342099	342403	305	+	0	NA	TTS (YGL092W_mRNA)	TTS (YGL092W)	791	YGL091C_mRNA		YGL091C
Day0_0_peak_1134;Day10_0_peak_1376;Day28_0_peak_1349;Day3_0_peak_1284;Day7_0_peak_1194	1321	chrVII	342622	343587	966	+	0	NA	promoter-TSS (YGL091C_mRNA)	promoter-TSS (YGL091C)	-62	YGL091C_mRNA		YGL091C
Day0_0_peak_1135;Day10_0_peak_1377;Day28_0_peak_1350;Day3_0_peak_1285;Day7_0_peak_1195	1322	chrVII	344804	347286	2483	+	0	NA	promoter-TSS (snR10_snoRNA)	promoter-TSS (YGL089C)	59	snR10_snoRNA		snR10
Day0_0_peak_1136;Day10_0_peak_1378;Day28_0_peak_1351;Day3_0_peak_1286;Day7_0_peak_1196	1323	chrVII	352191	353125	935	+	0	NA	promoter-TSS (YGL083W_mRNA)	promoter-TSS (YGL084C)	-360	YGL084C_mRNA		YGL084C
Day0_0_peak_1137;Day10_0_peak_1379;Day28_0_peak_1352;Day3_0_peak_1287;Day7_0_peak_1197	1324	chrVII	355285	356070	786	+	0	NA	promoter-TSS (YGL082W_mRNA)	promoter-TSS (YGL082W)	-150	YGL082W_mRNA		YGL082W
Day0_0_peak_1138;Day10_0_peak_1380;Day10_0_peak_1381;Day28_0_peak_1353;Day3_0_peak_1288;Day7_0_peak_1198	1325	chrVII	358100	359746	1647	+	0	NA	promoter-TSS (YGL079W_mRNA)	promoter-TSS (YGL079W)	287	YGL080W_mRNA		YGL080W
Day10_0_peak_1382;Day28_0_peak_1354	1326	chrVII	361989	362302	314	+	0	NA	promoter-TSS (YGL078C_mRNA)	promoter-TSS (YGL078C)	-286	YGL078C_mRNA		YGL078C
Day0_0_peak_1139;Day10_0_peak_1383;Day28_0_peak_1355;Day3_0_peak_1289;Day7_0_peak_1199	1327	chrVII	363658	364440	783	+	0	NA	promoter-TSS (YGL077C_mRNA)	promoter-TSS (YGL077C)	-133	YGL077C_mRNA		YGL077C
Day0_0_peak_1140;Day10_0_peak_1384;Day28_0_peak_1356;Day3_0_peak_1290;Day7_0_peak_1200	1328	chrVII	365943	367105	1163	+	0	NA	promoter-TSS (YGL076C_mRNA)	promoter-TSS (YGL076C)	-55	snR39B_snoRNA		snR39B
Day0_0_peak_1141;Day10_0_peak_1385;Day28_0_peak_1357;Day3_0_peak_1291;Day7_0_peak_1201	1329	chrVII	367974	369193	1220	+	0	NA	promoter-TSS (YGL073W_mRNA)	promoter-TSS (YGL075C)	-170	YGL073W_mRNA		YGL073W
Day0_0_peak_1142;Day10_0_peak_1386;Day28_0_peak_1358;Day3_0_peak_1292;Day7_0_peak_1202	1330	chrVII	370703	371825	1123	+	0	NA	promoter-TSS (YGL072C_mRNA)	promoter-TSS (YGL072C)	98	YGL072C_mRNA		YGL072C
Day0_0_peak_1143;Day10_0_peak_1387;Day28_0_peak_1359;Day3_0_peak_1293;Day7_0_peak_1203	1331	chrVII	374349	375579	1231	+	0	NA	promoter-TSS (YGL070C_mRNA)	promoter-TSS (YGL070C)	-123	YGL068W_mRNA		YGL068W
Day10_0_peak_1388	1332	chrVII	375979	376325	347	+	0	NA	promoter-TSS (YGL069C_mRNA)	promoter-TSS (YGL069C)	51	YGL067W_mRNA		YGL067W
Day0_0_peak_1144;Day10_0_peak_1389;Day28_0_peak_1360;Day3_0_peak_1294;Day7_0_peak_1204	1333	chrVII	377083	377835	753	+	0	NA	promoter-TSS (YGL066W_mRNA)	promoter-TSS (YGL066W)	-150	YGL066W_mRNA		YGL066W
Day0_0_peak_1145;Day10_0_peak_1390;Day28_0_peak_1361;Day3_0_peak_1295;Day7_0_peak_1205	1334	chrVII	383078	385730	2653	+	0	NA	promoter-TSS (YGL062W_mRNA)	promoter-TSS (YGL062W)	247	YGL063C-A_mRNA		YGL063C-A
Day0_0_peak_1146;Day10_0_peak_1391;Day28_0_peak_1362;Day3_0_peak_1296;Day7_0_peak_1206	1335	chrVII	391862	392364	503	+	0	NA	promoter-TSS (YGL059W_mRNA)	promoter-TSS (YGL059W)	-110	YGL059W_mRNA		YGL059W
Day0_0_peak_1147;Day10_0_peak_1392;Day28_0_peak_1363;Day3_0_peak_1297;Day7_0_peak_1207	1336	chrVII	393555	394122	568	+	0	NA	promoter-TSS (YGL058W_mRNA)	promoter-TSS (YGL058W)	-148	YGL058W_mRNA		YGL058W
Day0_0_peak_1148;Day10_0_peak_1393;Day28_0_peak_1364;Day3_0_peak_1298;Day3_0_peak_1299;Day7_0_peak_1208	1337	chrVII	397504	399397	1894	+	0	NA	promoter-TSS (YGL056C_mRNA)	promoter-TSS (YGL056C)	-178	YGL055W_mRNA		YGL055W
Day0_0_peak_1149;Day10_0_peak_1394;Day28_0_peak_1365;Day3_0_peak_1300;Day7_0_peak_1209	1338	chrVII	401120	401667	548	+	0	NA	promoter-TSS (YGL054C_mRNA)	promoter-TSS (YGL054C)	-106	YGL054C_mRNA		YGL054C
Day0_0_peak_1150;Day10_0_peak_1395;Day3_0_peak_1301;Day7_0_peak_1210	1339	chrVII	402185	402893	709	+	0	NA	promoter-TSS (tE(UUC)G2_tRNA)	promoter-TSS (YGL053W)	-50	YGL053W_mRNA		YGL053W
Day3_0_peak_1302	1340	chrVII	403434	403704	271	+	0	NA	promoter-TSS (YGL051W_mRNA)	promoter-TSS (YGL051W)	-118	YGL051W_mRNA		YGL051W
Day0_0_peak_1151;Day10_0_peak_1396;Day28_0_peak_1366;Day3_0_peak_1303;Day7_0_peak_1211	1341	chrVII	404940	406369	1430	+	0	NA	promoter-TSS (YGL050W_mRNA)	promoter-TSS (YGL050W)	-122	YGL050W_mRNA		YGL050W
Day10_0_peak_1397;Day28_0_peak_1367;Day3_0_peak_1304;Day7_0_peak_1212	1342	chrVII	409625	410089	465	+	0	NA	promoter-TSS (YGL049C_mRNA)	promoter-TSS (YGL049C)	-253	YGL049C_mRNA		YGL049C
Day0_0_peak_1152;Day10_0_peak_1398;Day28_0_peak_1368;Day3_0_peak_1305;Day7_0_peak_1213	1343	chrVII	411377	414379	3003	+	0	NA	promoter-TSS (tV(AAC)G1_tRNA)	TTS (YGL047W)	-511	tV(AAC)G1_tRNA		tV(AAC)G1
Day0_0_peak_1153;Day10_0_peak_1399;Day28_0_peak_1369;Day3_0_peak_1306;Day7_0_peak_1214	1344	chrVII	416997	417738	742	+	0	NA	promoter-TSS (YGL044C_mRNA)	promoter-TSS (YGL044C)	-116	YGL043W_mRNA		YGL043W
Day0_0_peak_1154;Day10_0_peak_1400;Day10_0_peak_1401;Day28_0_peak_1370;Day28_0_peak_1371;Day3_0_peak_1307;Day3_0_peak_1308;Day7_0_peak_1215;Day7_0_peak_1216	1345	chrVII	420213	422221	2009	+	0	NA	promoter-TSS (YGL040C_mRNA)	promoter-TSS (YGL040C)	-662	YGL040C_mRNA		YGL040C
Day0_0_peak_1155;Day10_0_peak_1402;Day28_0_peak_1372;Day3_0_peak_1309;Day7_0_peak_1217	1346	chrVII	422629	423888	1260	+	0	NA	promoter-TSS (YGL039W_mRNA)	promoter-TSS (YGL039W)	166	tL(CAA)G2_tRNA		tL(CAA)G2
Day0_0_peak_1156;Day10_0_peak_1403;Day28_0_peak_1373;Day3_0_peak_1310;Day7_0_peak_1218	1347	chrVII	426732	428978	2247	+	0	NA	promoter-TSS (YGL037C_mRNA)	promoter-TSS (YGL037C)	92	YGL037C_mRNA		YGL037C
Day0_0_peak_1157;Day10_0_peak_1404;Day28_0_peak_1374;Day3_0_peak_1311;Day7_0_peak_1219	1348	chrVII	432659	434587	1929	+	0	NA	promoter-TSS (YGL035C_mRNA)	promoter-TSS (YGL035C)	-44	YGL034C_mRNA		YGL034C
Day0_0_peak_1158;Day10_0_peak_1405;Day28_0_peak_1375;Day3_0_peak_1312;Day7_0_peak_1220	1349	chrVII	438235	439312	1078	+	0	NA	promoter-TSS (YGL031C_mRNA)	promoter-TSS (YGL031C)	-318	YGL030W_mRNA		YGL030W
Day0_0_peak_1159;Day10_0_peak_1406;Day10_0_peak_1407;Day28_0_peak_1376;Day28_0_peak_1377;Day3_0_peak_1313;Day3_0_peak_1314;Day7_0_peak_1221;Day7_0_peak_1222	1350	chrVII	439858	441031	1174	+	0	NA	TTS (YGL029W_mRNA)	TTS (YGL030W)	363	tF(GAA)G_tRNA		tF(GAA)G
Day0_0_peak_1160;Day10_0_peak_1408;Day28_0_peak_1378;Day3_0_peak_1315;Day7_0_peak_1223	1351	chrVII	443207	444291	1085	+	0	NA	promoter-TSS (YGL028C_mRNA)	promoter-TSS (YGL028C)	-840	YGL028C_mRNA		YGL028C
Day10_0_peak_1409;Day28_0_peak_1379	1352	chrVII	445990	446454	465	+	0	NA	promoter-TSS (YGL027C_mRNA)	promoter-TSS (YGL027C)	-79	YGL027C_mRNA		YGL027C
Day0_0_peak_1161;Day0_0_peak_1162;Day10_0_peak_1410;Day28_0_peak_1380;Day3_0_peak_1316;Day7_0_peak_1224	1353	chrVII	448418	450061	1644	+	0	NA	promoter-TSS (YGL024W_mRNA)	promoter-TSS (YGL026C)	-549	YGL024W_mRNA		YGL024W
Day10_0_peak_1411	1354	chrVII	450232	450822	591	+	0	NA	promoter-TSS (YGL025C_mRNA)	promoter-TSS (YGL025C)	-570	YGL025C_mRNA		YGL025C
Day0_0_peak_1163;Day10_0_peak_1412;Day28_0_peak_1381;Day3_0_peak_1317;Day7_0_peak_1225	1355	chrVII	451650	452840	1191	+	0	NA	promoter-TSS (YGL023C_mRNA)	promoter-TSS (YGL023C)	-141	YGL023C_mRNA		YGL023C
Day10_0_peak_1413;Day28_0_peak_1382	1356	chrVII	453937	454670	734	+	0	NA	promoter-TSS (YGL021W_mRNA)	promoter-TSS (YGL021W)	-482	YGL021W_mRNA		YGL021W
Day0_0_peak_1164;Day10_0_peak_1414;Day28_0_peak_1383;Day3_0_peak_1318;Day7_0_peak_1226	1357	chrVII	457954	458704	751	+	0	NA	promoter-TSS (YGL020C_mRNA)	promoter-TSS (YGL020C)	173	YGL019W_mRNA		YGL019W
Day10_0_peak_1415	1358	chrVII	459022	459242	221	+	0	NA	promoter-TSS (YGL017W_mRNA)	promoter-TSS (YGL017W)	532	YGL018C_mRNA		YGL018C
Day10_0_peak_1416;Day28_0_peak_1384	1359	chrVII	459514	459982	469	+	0	NA	promoter-TSS (YGL018C_mRNA)	promoter-TSS (YGL018C)	-84	YGL018C_mRNA		YGL018C
Day10_0_peak_1417;Day28_0_peak_1385	1360	chrVII	460987	461576	590	+	0	NA	promoter-TSS (YGL016W_mRNA)	promoter-TSS (YGL016W)	-385	YGL016W_mRNA		YGL016W
Day0_0_peak_1165;Day10_0_peak_1418;Day28_0_peak_1386;Day7_0_peak_1227	1361	chrVII	465184	465655	472	+	0	NA	promoter-TSS (YGL015C_mRNA)	promoter-TSS (YGL015C)	16	YGL015C_mRNA		YGL015C
Day0_0_peak_1166;Day10_0_peak_1419;Day28_0_peak_1387;Day3_0_peak_1319;Day7_0_peak_1228;Day7_0_peak_1229	1362	chrVII	471882	474257	2376	+	0	NA	promoter-TSS (YGL013C_mRNA)	promoter-TSS (YGL013C)	214	YGL012W_mRNA		YGL012W
Day0_0_peak_1167;Day10_0_peak_1420;Day28_0_peak_1388;Day3_0_peak_1320;Day7_0_peak_1230	1363	chrVII	474802	476319	1518	+	0	NA	promoter-TSS (YGL010W_mRNA)	promoter-TSS (YGL011C)	15	YGL010W_mRNA		YGL010W
Day0_0_peak_1168;Day10_0_peak_1421;Day28_0_peak_1389;Day3_0_peak_1321;Day7_0_peak_1231	1364	chrVII	478623	479306	684	+	0	NA	promoter-TSS (YGL009C_mRNA)	promoter-TSS (YGL009C)	-312	YGL009C_mRNA		YGL009C
Day0_0_peak_1169;Day10_0_peak_1422;Day28_0_peak_1390;Day3_0_peak_1322;Day7_0_peak_1232	1365	chrVII	483021	485583	2563	+	0	NA	TTS (YGL007W_mRNA)	TTS (YGL007W)	1042	YGL007W_mRNA		YGL007W
Day0_0_peak_1170	1366	chrVII	489339	489608	270	+	0	NA	TTS (YGL006W_mRNA)	TTS (YGL006W)	1074	YGL005C_mRNA		YGL005C
Day0_0_peak_1171;Day10_0_peak_1423;Day28_0_peak_1391;Day3_0_peak_1323;Day7_0_peak_1233	1367	chrVII	490286	491011	726	+	0	NA	promoter-TSS (YGL005C_mRNA)	promoter-TSS (YGL005C)	-101	YGL005C_mRNA		YGL005C
Day0_0_peak_1172;Day10_0_peak_1424;Day28_0_peak_1392;Day3_0_peak_1324;Day7_0_peak_1234	1368	chrVII	491248	492456	1209	+	0	NA	TTS (YGL003C_mRNA)	TTS (YGL003C)	104	YGL004C_mRNA		YGL004C
Day10_0_peak_1425	1369	chrVII	492769	492960	192	+	0	NA	promoter-TSS (YGL004C_mRNA)	promoter-TSS (YGL004C)	-908	YGL004C_mRNA		YGL004C
Day0_0_peak_1173;Day10_0_peak_1426;Day28_0_peak_1393;Day3_0_peak_1325;Day7_0_peak_1235	1370	chrVII	493795	495257	1463	+	0	NA	promoter-TSS (YGL002W_mRNA)	promoter-TSS (YGL003C)	9	YGL002W_mRNA		YGL002W
Day10_0_peak_1427	1371	chrVII	495454	495936	483	+	0	NA	TTS (YGL002W_mRNA)	TTS (YGL002W)	807	YGL001C_mRNA		YGL001C
Day0_0_peak_1174;Day10_0_peak_1428;Day28_0_peak_1394;Day3_0_peak_1326;Day7_0_peak_1236	1372	chrVII	496089	497349	1261	+	0	NA	promoter-TSS (YGL001C_mRNA)	promoter-TSS (YGL001C)	-217	YGL001C_mRNA		YGL001C
Day0_0_peak_1175;Day10_0_peak_1429;Day28_0_peak_1395;Day7_0_peak_1237	1373	chrVII	497670	498585	916	+	0	NA	promoter-TSS (YGR001C_mRNA)	promoter-TSS (YGR001C)	-93	YGR001C_mRNA		YGR001C
Day0_0_peak_1176;Day10_0_peak_1430;Day28_0_peak_1396;Day3_0_peak_1327;Day7_0_peak_1238	1374	chrVII	499752	500392	641	+	0	NA	promoter-TSS (YGR002C_mRNA)	promoter-TSS (YGR002C)	-60	YGR003W_mRNA		YGR003W
Day0_0_peak_1177;Day10_0_peak_1431;Day28_0_peak_1397	1375	chrVII	502262	502998	737	+	0	NA	promoter-TSS (YGR004W_mRNA)	promoter-TSS (YGR004W)	-308	YGR004W_mRNA		YGR004W
Day10_0_peak_1432	1376	chrVII	503656	503857	202	+	0	NA	TTS (YGR005C_mRNA)	TTS (YGR005C)	818	YGR004W_mRNA		YGR004W
Day10_0_peak_1433	1377	chrVII	504336	504760	425	+	0	NA	TTS (YGR004W_mRNA)	TTS (YGR004W)	1311	YGR005C_mRNA		YGR005C
Day0_0_peak_1178;Day10_0_peak_1434;Day10_0_peak_1435;Day10_0_peak_1436;Day28_0_peak_1398;Day28_0_peak_1399;Day28_0_peak_1400;Day3_0_peak_1328;Day3_0_peak_1329;Day7_0_peak_1239	1378	chrVII	505761	509073	3313	+	0	NA	TTS (YGR006W_mRNA)	TTS (YGR006W)	448	YGR007W_mRNA		YGR007W
Day0_0_peak_1179;Day10_0_peak_1437;Day28_0_peak_1401;Day3_0_peak_1330;Day7_0_peak_1240	1379	chrVII	510680	511624	945	+	0	NA	promoter-TSS (YGR009C_mRNA)	promoter-TSS (YGR009C)	-150	YGR009C_mRNA		YGR009C
Day0_0_peak_1180;Day10_0_peak_1438;Day28_0_peak_1402;Day3_0_peak_1331;Day7_0_peak_1241	1380	chrVII	512826	513424	599	+	0	NA	promoter-TSS (YGR012W_mRNA)	promoter-TSS (YGR012W)	-34	YGR012W_mRNA		YGR012W
Day10_0_peak_1439	1381	chrVII	514436	514673	238	+	0	NA	promoter-TSS (YGR013W_mRNA)	promoter-TSS (YGR013W)	0	YGR013W_mRNA		YGR013W
Day0_0_peak_1181;Day10_0_peak_1440;Day28_0_peak_1403;Day3_0_peak_1332;Day7_0_peak_1242	1382	chrVII	515796	517136	1341	+	0	NA	promoter-TSS (YGR014W_mRNA)	promoter-TSS (YGR014W)	-477	YGR014W_mRNA		YGR014W
Day0_0_peak_1182;Day10_0_peak_1441;Day28_0_peak_1404;Day3_0_peak_1333;Day7_0_peak_1243	1383	chrVII	521670	522433	764	+	0	NA	promoter-TSS (YGR015C_mRNA)	promoter-TSS (YGR015C)	25	YGR015C_mRNA		YGR015C
Day0_0_peak_1183;Day10_0_peak_1442;Day28_0_peak_1405;Day3_0_peak_1334	1384	chrVII	523220	523512	293	+	0	NA	promoter-TSS (YGR017W_mRNA)	promoter-TSS (YGR017W)	-421	YGR017W_mRNA		YGR017W
Day0_0_peak_1184;Day10_0_peak_1443;Day10_0_peak_1444;Day28_0_peak_1406;Day28_0_peak_1407;Day3_0_peak_1335;Day3_0_peak_1336;Day7_0_peak_1244	1385	chrVII	524597	526104	1508	+	0	NA	promoter-TSS (YGR018C_mRNA)	promoter-TSS (YGR018C)	121	YGR019W_mRNA		YGR019W
Day0_0_peak_1185;Day10_0_peak_1445;Day28_0_peak_1408;Day28_0_peak_1409;Day3_0_peak_1337;Day3_0_peak_1338;Day7_0_peak_1245	1386	chrVII	526548	529460	2913	+	0	NA	promoter-TSS (YGR020C_mRNA)	promoter-TSS (YGR020C)	372	YGR021W_mRNA		YGR021W
Day0_0_peak_1186;Day10_0_peak_1446;Day3_0_peak_1339	1387	chrVII	531217	531806	590	+	0	NA	promoter-TSS (tD(GUC)G1_tRNA)	TTS (YGR023W)	-99	tD(GUC)G1_tRNA		tD(GUC)G1
Day0_0_peak_1187;Day10_0_peak_1447;Day28_0_peak_1410;Day3_0_peak_1340;Day7_0_peak_1246	1388	chrVII	532385	533017	633	+	0	NA	promoter-TSS (YGR024C_mRNA)	promoter-TSS (YGR024C)	62	YGR025W_mRNA		YGR025W
Day0_0_peak_1188;Day10_0_peak_1448;Day10_0_peak_1449;Day28_0_peak_1411;Day28_0_peak_1412;Day3_0_peak_1341;Day7_0_peak_1247	1389	chrVII	534526	535827	1302	+	0	NA	promoter-TSS (YGR027W-A)	promoter-TSS (YGR027C)	-718	YGR027C_mRNA		YGR027C
Day0_0_peak_1189;Day10_0_peak_1450;Day28_0_peak_1413;Day3_0_peak_1342;Day7_0_peak_1248	1390	chrVII	541618	542529	912	+	0	NA	promoter-TSS (YGR028W_mRNA)	promoter-TSS (YGR028W)	-130	YGR028W_mRNA		YGR028W
Day10_0_peak_1451	1391	chrVII	543530	543856	327	+	0	NA	TTS (YGR028W_mRNA)	TTS (YGR028W)	140	YGR029W_mRNA		YGR029W
Day0_0_peak_1190;Day10_0_peak_1452;Day28_0_peak_1414;Day3_0_peak_1343;Day7_0_peak_1249	1392	chrVII	544107	545180	1074	+	0	NA	promoter-TSS (tD(GUC)G2_tRNA)	TTS (YGR029W)	5	tD(GUC)G2_tRNA		tD(GUC)G2
Day0_0_peak_1191;Day10_0_peak_1453;Day28_0_peak_1415;Day3_0_peak_1344;Day7_0_peak_1250	1393	chrVII	546101	548538	2438	+	0	NA	promoter-TSS (YGR032W_mRNA)	promoter-TSS (YGR031C-A)	-19	YGR031C-A_mRNA		YGR031C-A
Day0_0_peak_1192;Day10_0_peak_1454;Day10_0_peak_1455;Day28_0_peak_1416;Day28_0_peak_1417;Day3_0_peak_1345;Day3_0_peak_1346;Day7_0_peak_1251;Day7_0_peak_1252	1394	chrVII	553240	555951	2712	+	0	NA	TTS (YGR032W_mRNA)	TTS (YGR032W)	372	YGR033C_mRNA		YGR033C
Day0_0_peak_1193;Day10_0_peak_1456;Day28_0_peak_1418;Day3_0_peak_1347;Day7_0_peak_1253	1395	chrVII	557311	558101	791	+	0	NA	promoter-TSS (YGR035C_mRNA)	promoter-TSS (YGR035C)	141	YGR035W-A_mRNA		YGR035W-A
Day0_0_peak_1194;Day10_0_peak_1457;Day10_0_peak_1458;Day10_0_peak_1459;Day28_0_peak_1419;Day28_0_peak_1420;Day28_0_peak_1421;Day3_0_peak_1348;Day3_0_peak_1349;Day3_0_peak_1350;Day7_0_peak_1254;Day7_0_peak_1255	1396	chrVII	558862	561960	3099	+	0	NA	promoter-TSS (YGR037C_mRNA)	promoter-TSS (YGR037C)	-271	YGR038W_mRNA		YGR038W
Day10_0_peak_1460	1397	chrVII	568434	568636	203	+	0	NA	Intergenic	Intergenic	-1068	YGR038C-B	852928	YGR038C-B		NM_001184434		YGR038C-B	-	gag-pol fusion protein	protein-coding
Day0_0_peak_1195;Day10_0_peak_1461;Day28_0_peak_1422;Day3_0_peak_1351;Day7_0_peak_1256	1398	chrVII	574644	575335	692	+	0	NA	promoter-TSS (YGR040W_mRNA)	promoter-TSS (YGR040W)	101	YGR039W_mRNA		YGR039W
Day0_0_peak_1196;Day10_0_peak_1462;Day28_0_peak_1423;Day3_0_peak_1352;Day7_0_peak_1257	1399	chrVII	576210	577383	1174	+	0	NA	promoter-TSS (YGR041W_mRNA)	promoter-TSS (YGR041W)	-691	YGR041W_mRNA		YGR041W
Day0_0_peak_1197;Day10_0_peak_1463;Day3_0_peak_1353;Day7_0_peak_1258	1400	chrVII	579773	580601	829	+	0	NA	TTS (YGR043C_mRNA)	TTS (YGR043C)	711	YGR042W_mRNA		YGR042W
Day0_0_peak_1198;Day10_0_peak_1464;Day28_0_peak_1424;Day3_0_peak_1354;Day7_0_peak_1259	1401	chrVII	580810	582308	1499	+	0	NA	promoter-TSS (YGR043C_mRNA)	promoter-TSS (YGR043C)	-123	YGR043C_mRNA		YGR043C
Day0_0_peak_1199;Day10_0_peak_1465;Day28_0_peak_1425;Day3_0_peak_1355;Day7_0_peak_1260	1402	chrVII	583558	584936	1379	+	0	NA	promoter-TSS (YGR045C_mRNA)	promoter-TSS (YGR044C)	49	YGR045C_mRNA		YGR045C
Day10_0_peak_1466;Day28_0_peak_1426;Day3_0_peak_1356;Day7_0_peak_1261	1403	chrVII	589526	589911	386	+	0	NA	promoter-TSS (YGR047C_mRNA)	promoter-TSS (YGR047C)	-108	YGR048W_mRNA		YGR048W
Day0_0_peak_1200;Day10_0_peak_1467;Day28_0_peak_1427;Day28_0_peak_1428;Day3_0_peak_1357;Day7_0_peak_1262	1404	chrVII	590696	593510	2815	+	0	NA	TTS (YGR051C_mRNA)	TTS (YGR049W)	339	YGR050C_mRNA		YGR050C
Day0_0_peak_1201;Day10_0_peak_1468;Day28_0_peak_1429;Day3_0_peak_1358	1405	chrVII	595948	596433	486	+	0	NA	promoter-TSS (YGR054W_mRNA)	promoter-TSS (YGR053C)	-353	YGR053C_mRNA		YGR053C
Day0_0_peak_1202;Day10_0_peak_1469;Day28_0_peak_1430;Day3_0_peak_1359;Day7_0_peak_1263	1406	chrVII	598282	599925	1644	+	0	NA	promoter-TSS (YGR055W_mRNA)	promoter-TSS (YGR055W)	-314	YGR055W_mRNA		YGR055W
Day0_0_peak_1203;Day10_0_peak_1470;Day28_0_peak_1431;Day3_0_peak_1360;Day7_0_peak_1264	1407	chrVII	600885	601775	891	+	0	NA	promoter-TSS (YGR056W_mRNA)	promoter-TSS (YGR056W)	-331	YGR056W_mRNA		YGR056W
Day0_0_peak_1204;Day10_0_peak_1471;Day28_0_peak_1432;Day3_0_peak_1361;Day7_0_peak_1265	1408	chrVII	605447	606193	747	+	0	NA	promoter-TSS (YGR058W_mRNA)	promoter-TSS (YGR057C)	-316	YGR058W_mRNA		YGR058W
Day10_0_peak_1472	1409	chrVII	607080	607327	248	+	0	NA	promoter-TSS (YGR059W_mRNA)	promoter-TSS (YGR059W)	-360	YGR059W_mRNA		YGR059W
Day0_0_peak_1205;Day10_0_peak_1473;Day28_0_peak_1433;Day3_0_peak_1362;Day7_0_peak_1266	1410	chrVII	609040	610700	1661	+	0	NA	promoter-TSS (YGR060W_mRNA)	promoter-TSS (YGR060W)	286	snR48_snoRNA		snR48
Day0_0_peak_1206;Day10_0_peak_1474;Day28_0_peak_1434;Day28_0_peak_1435;Day3_0_peak_1363;Day3_0_peak_1364;Day7_0_peak_1267;Day7_0_peak_1268	1411	chrVII	615830	618332	2503	+	0	NA	promoter-TSS (YGR064W_mRNA)	promoter-TSS (YGR064W)	197	YGR062C_mRNA		YGR062C
Day0_0_peak_1207;Day10_0_peak_1475;Day28_0_peak_1436;Day3_0_peak_1365;Day7_0_peak_1269	1412	chrVII	619677	620421	745	+	0	NA	promoter-TSS (YGR065C_mRNA)	promoter-TSS (YGR065C)	-191	YGR065C_mRNA		YGR065C
Day0_0_peak_1208	1413	chrVII	621990	622238	249	+	0	NA	promoter-TSS (YGR066C_mRNA)	promoter-TSS (YGR066C)	-315	YGR066C_mRNA		YGR066C
Day0_0_peak_1209;Day10_0_peak_1476;Day28_0_peak_1437;Day3_0_peak_1366;Day7_0_peak_1270	1414	chrVII	624606	626675	2070	+	0	NA	promoter-TSS (YGR068W-A_mRNA)	promoter-TSS (YGR067C)	-654	YGR068W-A_mRNA		YGR068W-A
Day10_0_peak_1477;Day28_0_peak_1438	1415	chrVII	627281	627632	352	+	0	NA	promoter-TSS (YGR068C_mRNA)	promoter-TSS (YGR068C)	-350	YGR070W_mRNA		YGR070W
Day0_0_peak_1210;Day10_0_peak_1478;Day3_0_peak_1367	1416	chrVII	635553	635856	304	+	0	NA	promoter-TSS (YGR074W_mRNA)	promoter-TSS (YGR074W)	-8	YGR074W_mRNA		YGR074W
Day0_0_peak_1211	1417	chrVII	637487	637731	245	+	0	NA	promoter-TSS (YGR076C_mRNA)	promoter-TSS (YGR075C)	-32	YGR076C_mRNA		YGR076C
Day0_0_peak_1212;Day10_0_peak_1479;Day28_0_peak_1439;Day28_0_peak_1440;Day28_0_peak_1441;Day3_0_peak_1368;Day3_0_peak_1369;Day3_0_peak_1370;Day7_0_peak_1271	1418	chrVII	639369	642285	2917	+	0	NA	promoter-TSS (YGR078C_mRNA)	promoter-TSS (YGR078C)	107	YGR079W_mRNA		YGR079W
Day0_0_peak_1213;Day10_0_peak_1480;Day28_0_peak_1442;Day3_0_peak_1371;Day7_0_peak_1272	1419	chrVII	643637	644296	660	+	0	NA	promoter-TSS (YGR081C_mRNA)	promoter-TSS (YGR081C)	-78	YGR082W_mRNA		YGR082W
Day0_0_peak_1214;Day10_0_peak_1481;Day28_0_peak_1443;Day3_0_peak_1372	1420	chrVII	647933	648405	473	+	0	NA	promoter-TSS (YGR084C_mRNA)	promoter-TSS (YGR084C)	-27	YGR084C_mRNA		YGR084C
Day0_0_peak_1215;Day10_0_peak_1482;Day28_0_peak_1444;Day3_0_peak_1373;Day7_0_peak_1273	1421	chrVII	648842	649499	658	+	0	NA	promoter-TSS (YGR085C_mRNA)	promoter-TSS (YGR085C)	-263	YGR085C_mRNA		YGR085C
Day0_0_peak_1216;Day10_0_peak_1483;Day28_0_peak_1445;Day3_0_peak_1374;Day7_0_peak_1274	1422	chrVII	650573	651910	1338	+	0	NA	promoter-TSS (YGR086C_mRNA)	promoter-TSS (YGR086C)	-624	YGR086C_mRNA		YGR086C
Day0_0_peak_1217;Day10_0_peak_1484;Day28_0_peak_1446;Day3_0_peak_1375;Day7_0_peak_1275	1423	chrVII	653328	655155	1828	+	0	NA	promoter-TSS (YGR088W_mRNA)	promoter-TSS (YGR088W)	-393	YGR088W_mRNA		YGR088W
Day0_0_peak_1218;Day10_0_peak_1485;Day28_0_peak_1447;Day3_0_peak_1376;Day7_0_peak_1276	1424	chrVII	655558	656638	1081	+	0	NA	promoter-TSS (YGR089W_mRNA)	promoter-TSS (YGR089W)	-862	YGR089W_mRNA		YGR089W
Day0_0_peak_1219;Day10_0_peak_1486;Day28_0_peak_1448;Day3_0_peak_1377	1425	chrVII	659928	660212	285	+	0	NA	TTS (YGR089W_mRNA)	TTS (YGR089W)	-1679	tT(UGU)G1_tRNA		tT(UGU)G1
Day0_0_peak_1220;Day10_0_peak_1487;Day28_0_peak_1449;Day3_0_peak_1378;Day7_0_peak_1277	1426	chrVII	661493	662205	713	+	0	NA	promoter-TSS (YGR090W_mRNA)	promoter-TSS (YGR090W)	100	tT(UGU)G1_tRNA		tT(UGU)G1
Day0_0_peak_1221;Day10_0_peak_1488;Day28_0_peak_1450;Day3_0_peak_1379;Day7_0_peak_1278	1427	chrVII	667407	668327	921	+	0	NA	promoter-TSS (YGR092W_mRNA)	promoter-TSS (YGR092W)	-322	YGR092W_mRNA		YGR092W
Day10_0_peak_1489	1428	chrVII	669979	670225	247	+	0	NA	promoter-TSS (YGR093W_mRNA)	promoter-TSS (YGR093W)	-286	YGR093W_mRNA		YGR093W
Day0_0_peak_1222;Day10_0_peak_1490;Day28_0_peak_1451;Day3_0_peak_1380;Day7_0_peak_1279	1429	chrVII	671800	672506	707	+	0	NA	promoter-TSS (YGR094W_mRNA)	promoter-TSS (YGR094W)	-33	YGR094W_mRNA		YGR094W
Day0_0_peak_1223;Day10_0_peak_1491;Day28_0_peak_1452;Day3_0_peak_1381;Day7_0_peak_1280	1430	chrVII	675906	679084	3179	+	0	NA	TTS (YGR096W_mRNA)	TTS (YGR096W)	874	YGR096W_mRNA		YGR096W
Day10_0_peak_1492;Day28_0_peak_1453	1431	chrVII	681048	681484	437	+	0	NA	exon (YGR097W_mRNA, exon 1 of 1)	exon (YGR097W, exon 1 of 1)	2571	YGR097W_mRNA		YGR097W
Day10_0_peak_1493;Day28_0_peak_1454	1432	chrVII	682174	682920	747	+	0	NA	TTS (YGR098C_mRNA)	TTS (YGR097W)	3852	YGR097W_mRNA		YGR097W
Day10_0_peak_1494;Day28_0_peak_1455	1433	chrVII	687418	688002	585	+	0	NA	promoter-TSS (YGR098C_mRNA)	promoter-TSS (YGR098C)	-189	YGR099W_mRNA		YGR099W
Day0_0_peak_1224;Day10_0_peak_1495;Day28_0_peak_1456;Day3_0_peak_1382;Day7_0_peak_1281	1434	chrVII	689696	690269	574	+	0	NA	promoter-TSS (YGR100W_mRNA)	promoter-TSS (YGR100W)	-263	YGR100W_mRNA		YGR100W
Day0_0_peak_1225;Day10_0_peak_1496;Day28_0_peak_1457;Day3_0_peak_1383;Day7_0_peak_1282	1435	chrVII	692854	693437	584	+	0	NA	promoter-TSS (YGR101W_mRNA)	promoter-TSS (YGR101W)	-218	YGR101W_mRNA		YGR101W
Day10_0_peak_1497	1436	chrVII	693959	694333	375	+	0	NA	TTS (YGR102C_mRNA)	TTS (YGR102C)	783	YGR101W_mRNA		YGR101W
Day0_0_peak_1226;Day10_0_peak_1498;Day28_0_peak_1458;Day3_0_peak_1384;Day7_0_peak_1283	1437	chrVII	694603	695347	745	+	0	NA	promoter-TSS (YGR103W_mRNA)	promoter-TSS (YGR103W)	160	YGR102C_mRNA		YGR102C
Day0_0_peak_1227;Day10_0_peak_1499;Day7_0_peak_1284	1438	chrVII	697879	698665	787	+	0	NA	promoter-TSS (YGR104C_mRNA)	promoter-TSS (YGR104C)	96	YGR104C_mRNA		YGR104C
Day0_0_peak_1228;Day10_0_peak_1500;Day28_0_peak_1459;Day3_0_peak_1385;Day7_0_peak_1285	1439	chrVII	699740	701119	1380	+	0	NA	promoter-TSS (tL(GAG)G_tRNA)	promoter-TSS (YGR106C)	-246	tL(GAG)G_tRNA		tL(GAG)G
Day0_0_peak_1229;Day10_0_peak_1501;Day10_0_peak_1502;Day28_0_peak_1460;Day28_0_peak_1461;Day3_0_peak_1386;Day3_0_peak_1387;Day7_0_peak_1286;Day7_0_peak_1287	1440	chrVII	701500	703442	1943	+	0	NA	promoter-TSS (YGR107W_mRNA)	promoter-TSS (YGR107W)	-196	YGR107W_mRNA		YGR107W
Day0_0_peak_1230;Day10_0_peak_1503;Day28_0_peak_1462;Day3_0_peak_1388;Day7_0_peak_1288	1441	chrVII	706641	707134	494	+	0	NA	promoter-TSS (YGR109C_mRNA)	promoter-TSS (YGR109C)	292	tC(GCA)G_tRNA		tC(GCA)G
Day0_0_peak_1231;Day10_0_peak_1504;Day28_0_peak_1463;Day28_0_peak_1464;Day3_0_peak_1389;Day3_0_peak_1390;Day7_0_peak_1289	1442	chrVII	712763	713980	1218	+	0	NA	promoter-TSS (YGR110W_mRNA)	promoter-TSS (YGR110W)	-338	YGR110W_mRNA		YGR110W
Day7_0_peak_1290	1443	chrVII	715678	715876	199	+	0	NA	promoter-TSS (YGR111W_mRNA)	promoter-TSS (YGR111W)	-51	YGR111W_mRNA		YGR111W
Day0_0_peak_1232;Day10_0_peak_1505;Day28_0_peak_1465	1444	chrVII	717140	717605	466	+	0	NA	promoter-TSS (YGR112W_mRNA)	promoter-TSS (YGR112W)	14	YGR112W_mRNA		YGR112W
Day0_0_peak_1233;Day10_0_peak_1506;Day10_0_peak_1507;Day28_0_peak_1466;Day28_0_peak_1467;Day3_0_peak_1391;Day3_0_peak_1392;Day7_0_peak_1291	1445	chrVII	718319	720312	1994	+	0	NA	TTS (YGR114C_mRNA)	TTS (YGR112W)	422	YGR113W_mRNA		YGR113W
Day0_0_peak_1234;Day10_0_peak_1508;Day28_0_peak_1468;Day3_0_peak_1393;Day7_0_peak_1292	1446	chrVII	726168	727608	1441	+	0	NA	promoter-TSS (YGR117C_mRNA)	promoter-TSS (YGR117C)	-86	YGR118W_mRNA		YGR118W
Day0_0_peak_1235;Day10_0_peak_1509;Day28_0_peak_1469;Day3_0_peak_1394;Day3_0_peak_1395;Day7_0_peak_1293	1447	chrVII	731070	734237	3168	+	0	NA	promoter-TSS (YGR121W-A_mRNA)	promoter-TSS (YGR121W-A)	274	YGR121C_mRNA		YGR121C
Day0_0_peak_1236;Day10_0_peak_1510;Day28_0_peak_1470;Day3_0_peak_1396;Day7_0_peak_1294	1448	chrVII	738382	740362	1981	+	0	NA	promoter-TSS (YGR124W_mRNA)	promoter-TSS (YGR124W)	250	tI(AAU)G_tRNA		tI(AAU)G
Day0_0_peak_1237;Day10_0_peak_1511;Day28_0_peak_1471;Day3_0_peak_1397;Day7_0_peak_1295	1449	chrVII	741483	742375	893	+	0	NA	promoter-TSS (YGR125W_mRNA)	promoter-TSS (YGR125W)	-396	YGR125W_mRNA		YGR125W
Day0_0_peak_1238;Day10_0_peak_1512;Day10_0_peak_1513;Day10_0_peak_1514;Day28_0_peak_1472;Day28_0_peak_1473;Day3_0_peak_1398;Day3_0_peak_1399;Day3_0_peak_1400;Day7_0_peak_1296	1450	chrVII	744991	747835	2845	+	0	NA	promoter-TSS (YGR127W_mRNA)	promoter-TSS (YGR127W)	-385	YGR127W_mRNA		YGR127W
Day0_0_peak_1239;Day10_0_peak_1515;Day28_0_peak_1474;Day3_0_peak_1401;Day7_0_peak_1297	1451	chrVII	749984	751567	1584	+	0	NA	promoter-TSS (YGR128C_mRNA)	promoter-TSS (YGR128C)	375	YGR129W_mRNA		YGR129W
Day0_0_peak_1240;Day10_0_peak_1516;Day28_0_peak_1475;Day3_0_peak_1402;Day7_0_peak_1298	1452	chrVII	753584	755204	1621	+	0	NA	promoter-TSS (YGR131W_mRNA)	promoter-TSS (YGR130C)	-332	YGR131W_mRNA		YGR131W
Day0_0_peak_1241;Day10_0_peak_1517;Day28_0_peak_1476;Day3_0_peak_1403;Day7_0_peak_1299	1453	chrVII	756207	757704	1498	+	0	NA	promoter-TSS (YGR132C_mRNA)	promoter-TSS (YGR132C)	59	YGR133W_mRNA		YGR133W
Day0_0_peak_1242;Day10_0_peak_1518;Day10_0_peak_1519;Day28_0_peak_1477;Day28_0_peak_1478;Day3_0_peak_1404;Day3_0_peak_1405;Day7_0_peak_1300	1454	chrVII	760600	762500	1901	+	0	NA	promoter-TSS (YGR136W_mRNA)	promoter-TSS (YGR136W)	158	YGR135W_mRNA		YGR135W
Day0_0_peak_1243;Day10_0_peak_1520	1455	chrVII	763430	763824	395	+	0	NA	TTS (YGR138C_mRNA)	TTS (YGR136W)	739	YGR137W_mRNA		YGR137W
Day0_0_peak_1244;Day10_0_peak_1521;Day28_0_peak_1479;Day28_0_peak_1480;Day3_0_peak_1406;Day3_0_peak_1407;Day7_0_peak_1301	1456	chrVII	765940	767614	1675	+	0	NA	promoter-TSS (YGR140W_mRNA)	promoter-TSS (YGR140W)	-652	YGR140W_mRNA		YGR140W
Day0_0_peak_1245;Day0_0_peak_1246;Day10_0_peak_1522;Day28_0_peak_1481;Day28_0_peak_1482;Day3_0_peak_1408;Day3_0_peak_1409;Day7_0_peak_1302;Day7_0_peak_1303	1457	chrVII	770325	772518	2194	+	0	NA	exon (YGR141W_mRNA, exon 1 of 1)	exon (YGR141W, exon 1 of 1)	852	YGR141W_mRNA		YGR141W
Day0_0_peak_1247;Day10_0_peak_1523;Day28_0_peak_1483;Day3_0_peak_1410;Day7_0_peak_1304	1458	chrVII	774089	775069	981	+	0	NA	promoter-TSS (YGR143W_mRNA)	promoter-TSS (YGR143W)	230	tA(AGC)G_tRNA		tA(AGC)G
Day0_0_peak_1248;Day10_0_peak_1524;Day28_0_peak_1484;Day3_0_peak_1411;Day7_0_peak_1305	1459	chrVII	777951	778459	509	+	0	NA	TTS (YGR143W_mRNA)	TTS (YGR143W)	-1411	tG(UCC)G_tRNA		tG(UCC)G
Day0_0_peak_1249;Day10_0_peak_1525;Day28_0_peak_1485;Day3_0_peak_1412;Day7_0_peak_1306	1460	chrVII	779360	781830	2471	+	0	NA	TTS (tG(UCC)G_tRNA)	exon (YGR144W, exon 1 of 1)	196	YGR144W_mRNA		YGR144W
Day0_0_peak_1250;Day10_0_peak_1526;Day10_0_peak_1527;Day28_0_peak_1486;Day28_0_peak_1487;Day3_0_peak_1413;Day3_0_peak_1414;Day7_0_peak_1307;Day7_0_peak_1308	1461	chrVII	785131	787279	2149	+	0	NA	promoter-TSS (YGR146C-A_mRNA)	promoter-TSS (YGR146C-A)	715	YGR147C_mRNA		YGR147C
Day0_0_peak_1251;Day10_0_peak_1528;Day28_0_peak_1488;Day3_0_peak_1415;Day7_0_peak_1309	1462	chrVII	787934	789087	1154	+	0	NA	promoter-TSS (YGR148C_mRNA)	promoter-TSS (YGR148C)	-521	YGR149W_mRNA		YGR149W
Day0_0_peak_1252;Day10_0_peak_1529;Day7_0_peak_1310	1463	chrVII	792954	793356	403	+	0	NA	promoter-TSS (YGR150C_mRNA)	promoter-TSS (YGR150C)	-102	YGR150C_mRNA		YGR150C
Day0_0_peak_1253;Day10_0_peak_1530;Day28_0_peak_1489;Day3_0_peak_1416;Day7_0_peak_1311	1464	chrVII	794177	794684	508	+	0	NA	promoter-TSS (tA(UGC)G_tRNA)	TTS (YGR151C)	13	tA(UGC)G_tRNA		tA(UGC)G
Day0_0_peak_1254;Day10_0_peak_1531;Day28_0_peak_1490;Day3_0_peak_1417;Day7_0_peak_1312	1465	chrVII	795531	796328	798	+	0	NA	promoter-TSS (YGR151C_mRNA)	promoter-TSS (YGR151C)	-163	YGR153W_mRNA		YGR153W
Day0_0_peak_1255;Day10_0_peak_1532;Day28_0_peak_1491;Day3_0_peak_1418;Day7_0_peak_1313	1466	chrVII	797487	798894	1408	+	0	NA	promoter-TSS (YGR154C_mRNA)	promoter-TSS (YGR154C)	-322	YGR154C_mRNA		YGR154C
Day0_0_peak_1256;Day10_0_peak_1533;Day28_0_peak_1492;Day3_0_peak_1419;Day7_0_peak_1314	1467	chrVII	800002	800952	951	+	0	NA	promoter-TSS (YGR156W_mRNA)	promoter-TSS (YGR156W)	-69	YGR156W_mRNA		YGR156W
Day0_0_peak_1257;Day10_0_peak_1534;Day28_0_peak_1493;Day3_0_peak_1420;Day7_0_peak_1315	1468	chrVII	801200	802442	1243	+	0	NA	promoter-TSS (YGR157W_mRNA)	promoter-TSS (YGR157W)	-619	YGR157W_mRNA		YGR157W
Day0_0_peak_1258;Day10_0_peak_1535;Day28_0_peak_1494;Day3_0_peak_1421;Day7_0_peak_1316	1469	chrVII	805448	806454	1007	+	0	NA	promoter-TSS (YGR158C_mRNA)	promoter-TSS (YGR158C)	70	YGR158C_mRNA		YGR158C
Day0_0_peak_1259;Day10_0_peak_1536;Day28_0_peak_1495;Day3_0_peak_1422;Day7_0_peak_1317	1470	chrVII	807787	808289	503	+	0	NA	promoter-TSS (YGR159C_mRNA)	promoter-TSS (YGR159C)	-382	YGR159C_mRNA		YGR159C
Day0_0_peak_1260;Day10_0_peak_1537;Day28_0_peak_1496;Day3_0_peak_1423;Day7_0_peak_1318	1471	chrVII	808984	811253	2270	+	0	NA	promoter-TSS (YGR161W-C_mRNA)	promoter-TSS (YGR161C)	-109	YGR161W-C_mRNA		YGR161W-C
Day0_0_peak_1261;Day10_0_peak_1538;Day28_0_peak_1497;Day3_0_peak_1424;Day7_0_peak_1319	1472	chrVII	823414	824269	856	+	0	NA	promoter-TSS (YGR161C-C)	promoter-TSS (YGR161C-D)	-218	YGR162W_mRNA		YGR162W
Day0_0_peak_1262;Day10_0_peak_1539;Day28_0_peak_1498;Day3_0_peak_1425;Day7_0_peak_1320	1473	chrVII	827174	827664	491	+	0	NA	promoter-TSS (YGR163W_mRNA)	promoter-TSS (YGR163W)	-133	YGR163W_mRNA		YGR163W
Day0_0_peak_1263;Day10_0_peak_1540;Day28_0_peak_1499;Day3_0_peak_1426;Day7_0_peak_1321	1474	chrVII	828059	829290	1232	+	0	NA	promoter-TSS (YGR164W_mRNA)	promoter-TSS (YGR164W)	49	YGR164W_mRNA		YGR164W
Day0_0_peak_1264;Day10_0_peak_1541;Day28_0_peak_1500;Day3_0_peak_1427;Day7_0_peak_1322	1475	chrVII	829994	830371	378	+	0	NA	promoter-TSS (YGR166W_mRNA)	promoter-TSS (YGR166W)	-333	YGR166W_mRNA		YGR166W
Day0_0_peak_1265;Day10_0_peak_1542;Day28_0_peak_1501;Day3_0_peak_1428;Day7_0_peak_1323	1476	chrVII	831894	832724	831	+	0	NA	promoter-TSS (YGR167W_mRNA)	promoter-TSS (YGR167W)	-147	YGR167W_mRNA		YGR167W
Day0_0_peak_1266;Day10_0_peak_1543;Day28_0_peak_1502;Day3_0_peak_1429;Day7_0_peak_1324	1477	chrVII	834214	835842	1629	+	0	NA	promoter-TSS (YGR168C_mRNA)	promoter-TSS (YGR168C)	-546	YGR168C_mRNA		YGR168C
Day0_0_peak_1267;Day10_0_peak_1544;Day28_0_peak_1503;Day3_0_peak_1430;Day7_0_peak_1325	1478	chrVII	836419	837396	978	+	0	NA	promoter-TSS (YGR169C-A_mRNA)	promoter-TSS (YGR169C-A)	-235	YGR170W_mRNA		YGR170W
Day0_0_peak_1268;Day10_0_peak_1545;Day28_0_peak_1504;Day3_0_peak_1431;Day7_0_peak_1326	1479	chrVII	839857	840763	907	+	0	NA	TTS (YGR171C_mRNA)	TTS (YGR171C)	2241	YGR171C_mRNA		YGR171C
Day10_0_peak_1546;Day28_0_peak_1505	1480	chrVII	842405	842874	470	+	0	NA	promoter-TSS (YGR171C_mRNA)	promoter-TSS (YGR171C)	-88	YGR171C_mRNA		YGR171C
Day0_0_peak_1269;Day10_0_peak_1547;Day28_0_peak_1506;Day3_0_peak_1432;Day7_0_peak_1327	1481	chrVII	843183	844008	826	+	0	NA	promoter-TSS (YGR173W_mRNA)	promoter-TSS (YGR172C)	-4	YGR172C_mRNA		YGR172C
Day0_0_peak_1270;Day10_0_peak_1548;Day28_0_peak_1507;Day3_0_peak_1433;Day7_0_peak_1328	1482	chrVII	845246	846745	1500	+	0	NA	promoter-TSS (YGR174W-A_mRNA)	promoter-TSS (YGR174W-A)	346	tG(GCC)G1_tRNA		tG(GCC)G1
Day0_0_peak_1271;Day10_0_peak_1549;Day28_0_peak_1508;Day3_0_peak_1434;Day7_0_peak_1329	1483	chrVII	847717	849552	1836	+	0	NA	promoter-TSS (YGR175C_mRNA)	promoter-TSS (YGR175C)	-86	YGR176W_mRNA		YGR176W
Day0_0_peak_1272;Day10_0_peak_1550;Day28_0_peak_1509;Day3_0_peak_1435;Day7_0_peak_1330	1484	chrVII	850636	851483	848	+	0	NA	promoter-TSS (YGR177C_mRNA)	promoter-TSS (YGR177C)	-623	YGR177C_mRNA		YGR177C
Day28_0_peak_1510	1485	chrVII	854816	855031	216	+	0	NA	promoter-TSS (YGR179C_mRNA)	promoter-TSS (YGR179C)	-28	YGR179C_mRNA		YGR179C
Day0_0_peak_1273;Day10_0_peak_1551;Day10_0_peak_1552;Day28_0_peak_1511;Day28_0_peak_1512;Day3_0_peak_1436;Day3_0_peak_1437;Day7_0_peak_1331;Day7_0_peak_1332	1486	chrVII	856276	860140	3865	+	0	NA	promoter-TSS (YGR181W_mRNA)	promoter-TSS (YGR181W)	-79	YGR181W_mRNA		YGR181W
Day0_0_peak_1274;Day10_0_peak_1553;Day28_0_peak_1513;Day3_0_peak_1438;Day7_0_peak_1333	1487	chrVII	865647	866473	827	+	0	NA	promoter-TSS (YGR184C_mRNA)	promoter-TSS (YGR184C)	-307	YGR184C_mRNA		YGR184C
Day0_0_peak_1275;Day10_0_peak_1554;Day28_0_peak_1514;Day3_0_peak_1439;Day7_0_peak_1334	1488	chrVII	867445	868041	597	+	0	NA	promoter-TSS (YGR186W_mRNA)	promoter-TSS (YGR185C)	-31	YGR186W_mRNA		YGR186W
Day0_0_peak_1276;Day10_0_peak_1555;Day28_0_peak_1515;Day3_0_peak_1440;Day7_0_peak_1335	1489	chrVII	871324	871872	549	+	0	NA	promoter-TSS (YGR187C_mRNA)	promoter-TSS (YGR187C)	-182	YGR187C_mRNA		YGR187C
Day10_0_peak_1556	1490	chrVII	875201	875431	231	+	0	NA	promoter-TSS (YGR188C_mRNA)	promoter-TSS (YGR188C)	-207	YGR188C_mRNA		YGR188C
Day0_0_peak_1277;Day10_0_peak_1557;Day10_0_peak_1558;Day28_0_peak_1516;Day28_0_peak_1517;Day28_0_peak_1518;Day3_0_peak_1441;Day3_0_peak_1442;Day3_0_peak_1443;Day3_0_peak_1444;Day7_0_peak_1336;Day7_0_peak_1337	1491	chrVII	876172	880283	4112	+	0	NA	promoter-TSS (YGR189C_mRNA)	promoter-TSS (YGR189C)	-35	YGR189C_mRNA		YGR189C
Day10_0_peak_1559;Day28_0_peak_1519	1492	chrVII	882377	883093	717	+	0	NA	TTS (YGR192C_mRNA)	TTS (YGR191W)	1075	YGR192C_mRNA		YGR192C
Day0_0_peak_1278;Day10_0_peak_1560;Day28_0_peak_1520;Day3_0_peak_1445;Day7_0_peak_1338	1493	chrVII	883263	884783	1521	+	0	NA	promoter-TSS (YGR192C_mRNA)	promoter-TSS (YGR192C)	-213	YGR192C_mRNA		YGR192C
Day0_0_peak_1279;Day10_0_peak_1561;Day7_0_peak_1339	1494	chrVII	885736	886124	389	+	0	NA	promoter-TSS (YGR193C_mRNA)	promoter-TSS (YGR193C)	-189	YGR193C_mRNA		YGR193C
Day0_0_peak_1280;Day10_0_peak_1562;Day10_0_peak_1563;Day28_0_peak_1521;Day28_0_peak_1522;Day28_0_peak_1523;Day3_0_peak_1446;Day3_0_peak_1447;Day7_0_peak_1340;Day7_0_peak_1341	1495	chrVII	887530	889551	2022	+	0	NA	promoter-TSS (YGR195W_mRNA)	promoter-TSS (YGR194C)	-342	YGR195W_mRNA		YGR195W
Day0_0_peak_1281;Day10_0_peak_1564;Day28_0_peak_1524;Day3_0_peak_1448;Day7_0_peak_1342	1496	chrVII	891988	892880	893	+	0	NA	promoter-TSS (YGR196C_mRNA)	promoter-TSS (YGR196C)	-248	YGR196C_mRNA		YGR196C
Day0_0_peak_1282;Day10_0_peak_1565;Day28_0_peak_1525;Day3_0_peak_1449;Day7_0_peak_1343	1497	chrVII	893648	894970	1323	+	0	NA	promoter-TSS (YGR197C_mRNA)	promoter-TSS (YGR197C)	-169	YGR197C_mRNA		YGR197C
Day0_0_peak_1283;Day10_0_peak_1566;Day28_0_peak_1526;Day3_0_peak_1450;Day7_0_peak_1344	1498	chrVII	896940	897592	653	+	0	NA	promoter-TSS (YGR199W_mRNA)	promoter-TSS (YGR199W)	-236	YGR199W_mRNA		YGR199W
Day10_0_peak_1567	1499	chrVII	899213	899714	502	+	0	NA	TTS (YGR200C_mRNA)	TTS (YGR200C)	1961	YGR199W_mRNA		YGR199W
Day0_0_peak_1284;Day10_0_peak_1568;Day28_0_peak_1527;Day3_0_peak_1451;Day7_0_peak_1345	1500	chrVII	902357	903561	1205	+	0	NA	promoter-TSS (YGR200C_mRNA)	promoter-TSS (YGR200C)	238	YGR201C_mRNA		YGR201C
Day0_0_peak_1285;Day10_0_peak_1569;Day28_0_peak_1528;Day3_0_peak_1452;Day7_0_peak_1346	1501	chrVII	904562	906458	1897	+	0	NA	promoter-TSS (YGR202C_mRNA)	promoter-TSS (YGR202C)	273	YGR203W_mRNA		YGR203W
Day0_0_peak_1286;Day10_0_peak_1570;Day28_0_peak_1529;Day7_0_peak_1347	1502	chrVII	908472	909034	563	+	0	NA	promoter-TSS (YGR205W_mRNA)	promoter-TSS (YGR205W)	421	YGR204C-A_mRNA		YGR204C-A
Day0_0_peak_1287;Day10_0_peak_1571;Day28_0_peak_1530;Day3_0_peak_1453;Day7_0_peak_1348	1503	chrVII	912633	915393	2761	+	0	NA	promoter-TSS (YGR209C_mRNA)	promoter-TSS (YGR209C)	725	YGR210C_mRNA		YGR210C
Day0_0_peak_1288;Day10_0_peak_1572;Day28_0_peak_1531;Day3_0_peak_1454;Day7_0_peak_1349	1504	chrVII	919378	920742	1365	+	0	NA	promoter-TSS (YGR213C_mRNA)	promoter-TSS (YGR213C)	-515	YGR214W_mRNA		YGR214W
Day0_0_peak_1289;Day10_0_peak_1573;Day28_0_peak_1532;Day3_0_peak_1455;Day7_0_peak_1350	1505	chrVII	921613	922484	872	+	0	NA	promoter-TSS (YGR215W_mRNA)	promoter-TSS (YGR215W)	-127	YGR215W_mRNA		YGR215W
Day10_0_peak_1574;Day28_0_peak_1533;Day3_0_peak_1456;Day7_0_peak_1351	1506	chrVII	924347	924768	422	+	0	NA	promoter-TSS (YGR217W_mRNA)	promoter-TSS (YGR216C)	-95	YGR216C_mRNA		YGR216C
Day0_0_peak_1290;Day10_0_peak_1575;Day28_0_peak_1534;Day28_0_peak_1535;Day3_0_peak_1457;Day3_0_peak_1458;Day7_0_peak_1352;Day7_0_peak_1353	1507	chrVII	930409	932228	1820	+	0	NA	promoter-TSS (tG(GCC)G2_tRNA)	TTS (YGR217W)	-295	tG(GCC)G2_tRNA		tG(GCC)G2
Day0_0_peak_1291;Day10_0_peak_1576;Day28_0_peak_1536;Day3_0_peak_1459;Day7_0_peak_1354	1508	chrVII	936129	938057	1929	+	0	NA	promoter-TSS (YGR220C_mRNA)	promoter-TSS (YGR220C)	-210	YGR220C_mRNA		YGR220C
Day0_0_peak_1292;Day10_0_peak_1577;Day28_0_peak_1537;Day3_0_peak_1460;Day7_0_peak_1355	1509	chrVII	938591	940533	1943	+	0	NA	promoter-TSS (YGR221C_mRNA)	promoter-TSS (YGR221C)	110	snR7-L_snRNA		snR7-L
Day0_0_peak_1293;Day10_0_peak_1578;Day28_0_peak_1538;Day3_0_peak_1461;Day7_0_peak_1356	1510	chrVII	941966	943001	1036	+	0	NA	promoter-TSS (YGR223C_mRNA)	promoter-TSS (YGR223C)	-268	YGR223C_mRNA		YGR223C
Day0_0_peak_1294;Day10_0_peak_1579;Day28_0_peak_1539;Day7_0_peak_1357	1511	chrVII	944657	944994	338	+	0	NA	promoter-TSS (YGR225W_mRNA)	promoter-TSS (YGR225W)	-320	YGR225W_mRNA		YGR225W
Day0_0_peak_1295;Day10_0_peak_1580;Day28_0_peak_1540;Day3_0_peak_1462;Day7_0_peak_1358	1512	chrVII	950929	952837	1909	+	0	NA	promoter-TSS (YGR229C_mRNA)	promoter-TSS (YGR229C)	-11	YGR230W_mRNA		YGR230W
Day0_0_peak_1296;Day10_0_peak_1581;Day28_0_peak_1541;Day3_0_peak_1463;Day7_0_peak_1359	1513	chrVII	953066	954310	1245	+	0	NA	promoter-TSS (YGR232W_mRNA)	promoter-TSS (YGR231C)	-208	YGR231C_mRNA		YGR231C
Day0_0_peak_1297;Day10_0_peak_1582;Day28_0_peak_1542;Day3_0_peak_1464;Day7_0_peak_1360	1514	chrVII	958177	960077	1901	+	0	NA	promoter-TSS (YGR233C_mRNA)	promoter-TSS (YGR233C)	-777	YGR234W_mRNA		YGR234W
Day0_0_peak_1298;Day10_0_peak_1583;Day28_0_peak_1543;Day3_0_peak_1465;Day7_0_peak_1361	1515	chrVII	961877	963740	1864	+	0	NA	promoter-TSS (YGR236C_mRNA)	promoter-TSS (YGR235C)	9	YGR236C_mRNA		YGR236C
Day0_0_peak_1299;Day10_0_peak_1584;Day28_0_peak_1544;Day3_0_peak_1466;Day7_0_peak_1362	1516	chrVII	965408	966094	687	+	0	NA	promoter-TSS (YGR237C_mRNA)	promoter-TSS (YGR237C)	-96	YGR237C_mRNA		YGR237C
Day0_0_peak_1300;Day10_0_peak_1585;Day28_0_peak_1545;Day3_0_peak_1467;Day7_0_peak_1363	1517	chrVII	968056	970514	2459	+	0	NA	promoter-TSS (YGR238C_mRNA)	promoter-TSS (YGR238C)	-598	YGR238C_mRNA		YGR238C
Day0_0_peak_1301;Day10_0_peak_1586;Day28_0_peak_1546;Day3_0_peak_1468;Day7_0_peak_1364	1518	chrVII	974107	975113	1007	+	0	NA	promoter-TSS (YGR240C_mRNA)	promoter-TSS (YGR240C)	167	YGR240C-A_mRNA		YGR240C-A
Day0_0_peak_1302;Day10_0_peak_1587;Day28_0_peak_1547;Day3_0_peak_1469;Day7_0_peak_1365	1519	chrVII	976422	978568	2147	+	0	NA	promoter-TSS (YGR241C_mRNA)	promoter-TSS (YGR241C)	159	YGR243W_mRNA		YGR243W
Day0_0_peak_1303;Day10_0_peak_1588;Day28_0_peak_1548;Day3_0_peak_1470;Day7_0_peak_1366	1520	chrVII	979264	979913	650	+	0	NA	promoter-TSS (YGR244C_mRNA)	promoter-TSS (YGR244C)	-269	YGR244C_mRNA		YGR244C
Day0_0_peak_1304;Day10_0_peak_1589;Day28_0_peak_1549;Day3_0_peak_1471;Day7_0_peak_1367	1521	chrVII	984360	985558	1199	+	0	NA	promoter-TSS (YGR247W_mRNA)	promoter-TSS (YGR246C)	-7	YGR247W_mRNA		YGR247W
Day0_0_peak_1305;Day10_0_peak_1590;Day28_0_peak_1550;Day3_0_peak_1472;Day7_0_peak_1368	1522	chrVII	985798	987860	2063	+	0	NA	TTS (YGR248W_mRNA)	TTS (YGR248W)	857	YGR248W_mRNA		YGR248W
Day0_0_peak_1306;Day10_0_peak_1591;Day28_0_peak_1551;Day3_0_peak_1473;Day7_0_peak_1369	1523	chrVII	989661	990444	784	+	0	NA	TTS (YGR249W_mRNA)	TTS (YGR249W)	2003	YGR249W_mRNA		YGR249W
Day0_0_peak_1307;Day10_0_peak_1592;Day28_0_peak_1552;Day3_0_peak_1474;Day7_0_peak_1370	1524	chrVII	993540	994642	1103	+	0	NA	promoter-TSS (YGR250C_mRNA)	promoter-TSS (YGR250C)	-570	YGR250C_mRNA		YGR250C
Day0_0_peak_1308;Day10_0_peak_1593;Day10_0_peak_1594;Day28_0_peak_1553;Day28_0_peak_1554;Day3_0_peak_1475;Day7_0_peak_1371;Day7_0_peak_1372	1525	chrVII	995448	996917	1470	+	0	NA	promoter-TSS (YGR252W_mRNA)	promoter-TSS (YGR252W)	543	YGR251W_mRNA		YGR251W
Day0_0_peak_1309;Day10_0_peak_1595;Day28_0_peak_1555;Day28_0_peak_1556;Day3_0_peak_1476;Day3_0_peak_1477;Day7_0_peak_1373;Day7_0_peak_1374	1526	chrVII	998893	1001287	2395	+	0	NA	promoter-TSS (YGR253C_mRNA)	promoter-TSS (YGR253C)	-837	YGR254W_mRNA		YGR254W
Day0_0_peak_1310;Day10_0_peak_1596;Day28_0_peak_1557;Day3_0_peak_1478;Day7_0_peak_1375	1527	chrVII	1003793	1004728	936	+	0	NA	promoter-TSS (YGR256W_mRNA)	promoter-TSS (YGR255C)	44	tT(UGU)G2_tRNA		tT(UGU)G2
Day0_0_peak_1311;Day10_0_peak_1597;Day28_0_peak_1558;Day3_0_peak_1479;Day7_0_peak_1376	1528	chrVII	1007126	1007921	796	+	0	NA	promoter-TSS (YGR257C_mRNA)	promoter-TSS (YGR257C)	-218	YGR257C_mRNA		YGR257C
Day0_0_peak_1312;Day10_0_peak_1598;Day28_0_peak_1559;Day3_0_peak_1480;Day7_0_peak_1377	1529	chrVII	1010353	1012773	2421	+	0	NA	promoter-TSS (YGR258C_mRNA)	promoter-TSS (YGR258C)	-797	YGR258C_mRNA		YGR258C
Day0_0_peak_1313;Day10_0_peak_1599;Day28_0_peak_1560;Day7_0_peak_1378	1530	chrVII	1016662	1017364	703	+	0	NA	promoter-TSS (YGR261C_mRNA)	promoter-TSS (YGR261C)	-263	YGR261C_mRNA		YGR261C
Day0_0_peak_1314;Day10_0_peak_1600;Day28_0_peak_1561;Day7_0_peak_1379	1531	chrVII	1017643	1018071	429	+	0	NA	promoter-TSS (YGR262C_mRNA)	promoter-TSS (YGR262C)	-98	YGR262C_mRNA		YGR262C
Day0_0_peak_1315;Day10_0_peak_1601;Day28_0_peak_1562;Day3_0_peak_1481;Day7_0_peak_1380	1532	chrVII	1021899	1022892	994	+	0	NA	promoter-TSS (YGR266W_mRNA)	promoter-TSS (YGR264C)	-261	YGR266W_mRNA		YGR266W
Day0_0_peak_1316;Day10_0_peak_1602;Day28_0_peak_1563;Day3_0_peak_1482;Day7_0_peak_1381	1533	chrVII	1025263	1027557	2295	+	0	NA	promoter-TSS (YGR270W_mRNA)	promoter-TSS (YGR267C)	-226	YGR269W_mRNA		YGR269W
Day0_0_peak_1317;Day28_0_peak_1564;Day7_0_peak_1382	1534	chrVII	1031229	1031714	486	+	0	NA	promoter-TSS (YGR271W_mRNA)	promoter-TSS (YGR271W)	-320	YGR271W_mRNA		YGR271W
Day10_0_peak_1603;Day28_0_peak_1565;Day3_0_peak_1483;Day7_0_peak_1383	1535	chrVII	1042952	1043419	468	+	0	NA	promoter-TSS (YGR274C_mRNA)	promoter-TSS (YGR274C)	-90	YGR274C_mRNA		YGR274C
Day0_0_peak_1318;Day10_0_peak_1604;Day28_0_peak_1566;Day7_0_peak_1384	1536	chrVII	1045390	1045923	534	+	0	NA	promoter-TSS (YGR276C_mRNA)	promoter-TSS (YGR276C)	-176	YGR276C_mRNA		YGR276C
Day0_0_peak_1319;Day10_0_peak_1605;Day28_0_peak_1567;Day3_0_peak_1484;Day7_0_peak_1385	1537	chrVII	1049698	1051132	1435	+	0	NA	promoter-TSS (YGR279C_mRNA)	promoter-TSS (YGR279C)	-457	YGR279C_mRNA		YGR279C
Day0_0_peak_1320;Day10_0_peak_1606;Day28_0_peak_1568;Day3_0_peak_1485;Day7_0_peak_1386	1538	chrVII	1051437	1052925	1489	+	0	NA	promoter-TSS (YGR281W_mRNA)	promoter-TSS (YGR280C)	-456	YGR280C_mRNA		YGR280C
Day0_0_peak_1321;Day10_0_peak_1607;Day3_0_peak_1486	1539	chrVII	1056602	1057460	859	+	0	NA	TTS (YGR282C_mRNA)	TTS (YGR282C)	1693	YGR282C_mRNA		YGR282C
Day0_0_peak_1322;Day10_0_peak_1608;Day28_0_peak_1569;Day3_0_peak_1487;Day7_0_peak_1387	1540	chrVII	1058490	1059313	824	+	0	NA	promoter-TSS (YGR282C_mRNA)	promoter-TSS (YGR282C)	-177	YGR282C_mRNA		YGR282C
Day0_0_peak_1323;Day10_0_peak_1609;Day28_0_peak_1570;Day3_0_peak_1488;Day7_0_peak_1388	1541	chrVII	1059907	1060344	438	+	0	NA	promoter-TSS (YGR283C_mRNA)	promoter-TSS (YGR283C)	-85	YGR283C_mRNA		YGR283C
Day0_0_peak_1324;Day10_0_peak_1610;Day28_0_peak_1571;Day3_0_peak_1489;Day7_0_peak_1389	1542	chrVII	1061506	1062124	619	+	0	NA	promoter-TSS (YGR284C_mRNA)	promoter-TSS (YGR284C)	-225	YGR284C_mRNA		YGR284C
Day0_0_peak_1325;Day10_0_peak_1611	1543	chrVII	1063053	1063785	733	+	0	NA	promoter-TSS (YGR285C_mRNA)	promoter-TSS (YGR285C)	-266	YGR285C_mRNA		YGR285C
Day0_0_peak_1326;Day10_0_peak_1612;Day28_0_peak_1572;Day3_0_peak_1490;Day7_0_peak_1390	1544	chrVII	1064734	1065786	1053	+	0	NA	promoter-TSS (YGR286C_mRNA)	promoter-TSS (YGR286C)	-320	YGR286C_mRNA		YGR286C
Day0_0_peak_1327;Day10_0_peak_1613;Day28_0_peak_1573;Day3_0_peak_1491;Day7_0_peak_1391	1545	chrVII	1068875	1070537	1663	+	0	NA	promoter-TSS (YGR288W_mRNA)	promoter-TSS (YGR287C)	-587	YGR288W_mRNA		YGR288W
Day0_0_peak_1328;Day10_0_peak_1614;Day28_0_peak_1574;Day3_0_peak_1492;Day7_0_peak_1392	1546	chrVII	1072388	1073181	794	+	0	NA	Intergenic	Intergenic	2491	YGR288W_mRNA		YGR288W
Day0_0_peak_1329;Day10_0_peak_1615;Day28_0_peak_1575;Day3_0_peak_1493;Day7_0_peak_1393	1547	chrVII	1075967	1076485	519	+	0	NA	promoter-TSS (YGR289C_mRNA)	promoter-TSS (YGR289C)	278	YGR291C_mRNA		YGR291C
Day28_0_peak_1576	1548	chrVII	1079766	1079943	178	+	0	NA	promoter-TSS (YGR294W_mRNA)	promoter-TSS (YGR294W)	-452	YGR294W_mRNA		YGR294W
Day0_0_peak_1330;Day10_0_peak_1616;Day28_0_peak_1577;Day3_0_peak_1494;Day7_0_peak_1394	1549	chrVII	1081069	1081400	332	+	0	NA	promoter-TSS (YGR293C_mRNA)	promoter-TSS (YGR293C)	-888	YGR293C_mRNA		YGR293C
Day0_0_peak_1331;Day10_0_peak_1617;Day28_0_peak_1578;Day3_0_peak_1495;Day7_0_peak_1395	1550	chrVII	1082732	1084491	1760	+	0	NA	promoter-TSS (YGR295C_mRNA)	promoter-TSS (YGR295C)	-882	YGR295C_mRNA		YGR295C
Day0_0_peak_1332;Day10_0_peak_1618;Day28_0_peak_1579;Day3_0_peak_1496;Day7_0_peak_1396	1551	chrVIII	4748	6056	1309	+	0	NA	promoter-TSS (YHL048W_mRNA)	promoter-TSS (YHL049C)	395	YHL048C-A_mRNA		YHL048C-A
Day0_0_peak_1333;Day10_0_peak_1619;Day28_0_peak_1580;Day3_0_peak_1497;Day7_0_peak_1397	1552	chrVIII	7500	7993	494	+	0	NA	TTS (YHL048W_mRNA)	TTS (YHL048W)	1345	YHL048W_mRNA		YHL048W
Day0_0_peak_1334;Day10_0_peak_1620;Day28_0_peak_1581;Day3_0_peak_1498;Day3_0_peak_1499;Day7_0_peak_1398	1553	chrVIII	10405	11943	1539	+	0	NA	promoter-TSS (YHL047C_mRNA)	promoter-TSS (YHL047C)	-961	YHL047C_mRNA		YHL047C
Day0_0_peak_1335;Day10_0_peak_1621;Day28_0_peak_1582;Day3_0_peak_1500;Day7_0_peak_1399	1554	chrVIII	12209	13558	1350	+	0	NA	promoter-TSS (YHL044W_mRNA)	promoter-TSS (YHL046C)	381	YHL045W_mRNA		YHL045W
Day0_0_peak_1336;Day10_0_peak_1622;Day28_0_peak_1583;Day3_0_peak_1501;Day7_0_peak_1400;Day7_0_peak_1401	1555	chrVIII	15773	18904	3132	+	0	NA	promoter-TSS (YHL041W_mRNA)	promoter-TSS (YHL041W)	-54	YHL041W_mRNA		YHL041W
Day0_0_peak_1337;Day10_0_peak_1623;Day28_0_peak_1584;Day3_0_peak_1502;Day7_0_peak_1402	1556	chrVIII	20855	21692	838	+	0	NA	promoter-TSS (YHL039W_mRNA)	promoter-TSS (YHL040C)	-302	YHL040C_mRNA		YHL040C
Day0_0_peak_1338;Day10_0_peak_1624;Day28_0_peak_1585;Day3_0_peak_1503;Day7_0_peak_1403	1557	chrVIII	25209	28296	3088	+	0	NA	promoter-TSS (YHL037C_mRNA)	promoter-TSS (YHL037C)	511	YHL036W_mRNA		YHL036W
Day0_0_peak_1339;Day10_0_peak_1625;Day3_0_peak_1504;Day7_0_peak_1404	1558	chrVIII	32656	33275	620	+	0	NA	promoter-TSS (YHL034W-A_mRNA)	promoter-TSS (YHL035C)	-209	YHL035C_mRNA		YHL035C
Day0_0_peak_1340;Day10_0_peak_1626;Day28_0_peak_1586;Day3_0_peak_1505;Day7_0_peak_1405	1559	chrVIII	33880	34843	964	+	0	NA	promoter-TSS (YHL034C_mRNA)	promoter-TSS (YHL034C)	-284	YHL034C_mRNA		YHL034C
Day0_0_peak_1341;Day10_0_peak_1627;Day28_0_peak_1587;Day3_0_peak_1506;Day7_0_peak_1406	1560	chrVIII	36087	37268	1182	+	0	NA	promoter-TSS (YHL033C_mRNA)	promoter-TSS (YHL033C)	-652	YHL033C_mRNA		YHL033C
Day0_0_peak_1342;Day10_0_peak_1628;Day28_0_peak_1588;Day3_0_peak_1507;Day7_0_peak_1407	1561	chrVIII	37977	40334	2358	+	0	NA	promoter-TSS (YHL030W_mRNA)	promoter-TSS (YHL032C)	81	YHL030W-A_mRNA		YHL030W-A
Day0_0_peak_1343;Day10_0_peak_1629;Day28_0_peak_1589;Day3_0_peak_1508;Day7_0_peak_1408	1562	chrVIII	47778	49148	1371	+	0	NA	promoter-TSS (YHL029C_mRNA)	promoter-TSS (YHL029C)	-300	YHL028W_mRNA		YHL028W
Day0_0_peak_1344;Day10_0_peak_1630;Day28_0_peak_1590;Day3_0_peak_1509;Day7_0_peak_1409	1563	chrVIII	50344	51288	945	+	0	NA	promoter-TSS (YHL027W_mRNA)	promoter-TSS (YHL027W)	-295	YHL027W_mRNA		YHL027W
Day0_0_peak_1345;Day10_0_peak_1631;Day28_0_peak_1591;Day3_0_peak_1510;Day7_0_peak_1410	1564	chrVIII	54213	56673	2461	+	0	NA	exon (YHL025W_mRNA, exon 1 of 1)	exon (YHL025W, exon 1 of 1)	592	YHL025W_mRNA		YHL025W
Day0_0_peak_1346;Day10_0_peak_1632;Day10_0_peak_1633;Day28_0_peak_1592;Day3_0_peak_1511;Day3_0_peak_1512;Day7_0_peak_1411;Day7_0_peak_1412	1565	chrVIII	62464	64994	2531	+	0	NA	TTS (YHL021C_mRNA)	TTS (YHL021C)	428	YHL022C_mRNA		YHL022C
Day0_0_peak_1347;Day10_0_peak_1634;Day10_0_peak_1635;Day28_0_peak_1593;Day28_0_peak_1594;Day3_0_peak_1513;Day3_0_peak_1514;Day7_0_peak_1413	1566	chrVIII	65258	68163	2906	+	0	NA	promoter-TSS (YHL021C_mRNA)	promoter-TSS (YHL021C)	746	YHL020C_mRNA		YHL020C
Day0_0_peak_1348;Day10_0_peak_1636;Day28_0_peak_1595;Day3_0_peak_1515;Day7_0_peak_1414	1567	chrVIII	69664	70379	716	+	0	NA	promoter-TSS (YHL017W_mRNA)	promoter-TSS (YHL019C)	-255	YHL017W_mRNA		YHL017W
Day0_0_peak_1349;Day10_0_peak_1637;Day28_0_peak_1596;Day3_0_peak_1516;Day7_0_peak_1415	1568	chrVIII	74794	75502	709	+	0	NA	promoter-TSS (YHL016C_mRNA)	promoter-TSS (YHL016C)	-264	YHL015W_mRNA		YHL015W
Day10_0_peak_1638	1569	chrVIII	77036	77620	585	+	0	NA	promoter-TSS (YHL014C_mRNA)	promoter-TSS (YHL014C)	-14	YHL014C_mRNA		YHL014C
Day10_0_peak_1639	1570	chrVIII	78419	78670	252	+	0	NA	promoter-TSS (YHL012W_mRNA)	promoter-TSS (YHL013C)	-191	YHL013C_mRNA		YHL013C
Day10_0_peak_1640;Day28_0_peak_1597;Day3_0_peak_1517;Day7_0_peak_1416	1571	chrVIII	81664	82123	460	+	0	NA	promoter-TSS (YHL011C_mRNA)	promoter-TSS (YHL011C)	-277	YHL011C_mRNA		YHL011C
Day10_0_peak_1641	1572	chrVIII	83636	84069	434	+	0	NA	promoter-TSS (YHL010C_mRNA)	promoter-TSS (YHL010C)	-131	YHL010C_mRNA		YHL010C
Day28_0_peak_1598	1573	chrVIII	85043	85266	224	+	0	NA	promoter-TSS (YHL009C_mRNA)	promoter-TSS (YHL009C)	-94	YHL009C_mRNA		YHL009C
Day0_0_peak_1350;Day10_0_peak_1642;Day28_0_peak_1599;Day3_0_peak_1518;Day7_0_peak_1417	1574	chrVIII	97734	99618	1885	+	0	NA	promoter-TSS (YHL007C_mRNA)	promoter-TSS (YHL007C)	119	YHL006C_mRNA		YHL006C
Day0_0_peak_1351;Day10_0_peak_1643;Day28_0_peak_1600;Day3_0_peak_1519;Day7_0_peak_1418	1575	chrVIII	101847	102655	809	+	0	NA	promoter-TSS (YHL002W_mRNA)	promoter-TSS (YHL003C)	-361	YHL002W_mRNA		YHL002W
Day0_0_peak_1352;Day10_0_peak_1644;Day28_0_peak_1601;Day3_0_peak_1520;Day7_0_peak_1419	1576	chrVIII	103754	104683	930	+	0	NA	promoter-TSS (YHL001W_mRNA)	promoter-TSS (YHL001W)	-59	YHL001W_mRNA		YHL001W
Day0_0_peak_1353;Day10_0_peak_1645;Day28_0_peak_1602;Day3_0_peak_1521;Day3_0_peak_1522;Day7_0_peak_1420;Day7_0_peak_1421	1577	chrVIII	105064	106132	1069	+	0	NA	promoter-TSS (YHR001W_mRNA)	promoter-TSS (YHR001W)	-457	YHR001W_mRNA		YHR001W
Day0_0_peak_1354;Day10_0_peak_1646;Day10_0_peak_1647;Day28_0_peak_1603;Day28_0_peak_1604;Day3_0_peak_1523;Day3_0_peak_1524;Day7_0_peak_1422	1578	chrVIII	107149	108976	1828	+	0	NA	promoter-TSS (YHR002W_mRNA)	promoter-TSS (YHR002W)	236	YHR001W-A_mRNA		YHR001W-A
Day10_0_peak_1648	1579	chrVIII	111173	111357	185	+	0	NA	promoter-TSS (YHR003C_mRNA)	promoter-TSS (YHR003C)	52	YHR003C_mRNA		YHR003C
Day0_0_peak_1355;Day10_0_peak_1649;Day28_0_peak_1605;Day3_0_peak_1525;Day7_0_peak_1423	1580	chrVIII	113203	113679	477	+	0	NA	promoter-TSS (YHR004C_mRNA)	promoter-TSS (YHR004C)	-347	YHR004C_mRNA		YHR004C
Day0_0_peak_1356;Day10_0_peak_1650;Day10_0_peak_1651;Day28_0_peak_1606;Day28_0_peak_1607;Day3_0_peak_1526;Day7_0_peak_1424;Day7_0_peak_1425	1581	chrVIII	114890	117751	2862	+	0	NA	promoter-TSS (tT(AGU)H_tRNA)	promoter-TSS (YHR005C-A)	-141	tT(AGU)H_tRNA		tT(AGU)H
Day0_0_peak_1357;Day10_0_peak_1652;Day28_0_peak_1608;Day3_0_peak_1527;Day3_0_peak_1528;Day3_0_peak_1529;Day7_0_peak_1426	1582	chrVIII	121809	123945	2137	+	0	NA	promoter-TSS (YHR007C-A_mRNA)	promoter-TSS (YHR007C-A)	-112	YHR007C-A_mRNA		YHR007C-A
Day0_0_peak_1358;Day10_0_peak_1653;Day28_0_peak_1609;Day3_0_peak_1530;Day7_0_peak_1427	1583	chrVIII	125625	126513	889	+	0	NA	promoter-TSS (YHR009C_mRNA)	promoter-TSS (YHR009C)	-389	YHR009C_mRNA		YHR009C
Day0_0_peak_1359;Day10_0_peak_1654;Day28_0_peak_1610;Day3_0_peak_1531;Day7_0_peak_1428	1584	chrVIII	128711	129741	1031	+	0	NA	promoter-TSS (YHR012W_mRNA)	promoter-TSS (YHR012W)	-255	YHR012W_mRNA		YHR012W
Day10_0_peak_1655;Day28_0_peak_1611;Day3_0_peak_1532	1585	chrVIII	131189	131618	430	+	0	NA	promoter-TSS (YHR014W_mRNA)	promoter-TSS (YHR013C)	43	YHR013C_mRNA		YHR013C
Day0_0_peak_1360;Day10_0_peak_1656;Day10_0_peak_1657;Day28_0_peak_1612;Day28_0_peak_1613;Day3_0_peak_1533;Day3_0_peak_1534;Day7_0_peak_1429;Day7_0_peak_1430	1586	chrVIII	133416	134648	1233	+	0	NA	promoter-TSS (YHR015W_mRNA)	promoter-TSS (YHR015W)	-289	tQ(UUG)H_tRNA		tQ(UUG)H
Day0_0_peak_1361;Day10_0_peak_1658;Day28_0_peak_1614;Day28_0_peak_1615;Day3_0_peak_1535;Day7_0_peak_1431	1587	chrVIII	137030	138963	1934	+	0	NA	promoter-TSS (YHR017W_mRNA)	promoter-TSS (YHR017W)	459	YHR016C_mRNA		YHR016C
Day0_0_peak_1362;Day10_0_peak_1659;Day28_0_peak_1616;Day3_0_peak_1536;Day7_0_peak_1432	1588	chrVIII	141325	142044	720	+	0	NA	promoter-TSS (YHR018C_mRNA)	promoter-TSS (YHR018C)	-282	YHR018C_mRNA		YHR018C
Day0_0_peak_1363;Day10_0_peak_1660;Day28_0_peak_1617;Day3_0_peak_1537;Day7_0_peak_1433	1589	chrVIII	142998	144186	1189	+	0	NA	promoter-TSS (YHR019C_mRNA)	promoter-TSS (YHR019C)	-34	YHR019C_mRNA		YHR019C
Day0_0_peak_1364;Day10_0_peak_1661;Day28_0_peak_1618;Day3_0_peak_1538;Day7_0_peak_1434	1590	chrVIII	145858	146601	744	+	0	NA	promoter-TSS (tA(AGC)H_tRNA)	TTS (YHR020W)	85	tA(AGC)H_tRNA		tA(AGC)H
Day0_0_peak_1365;Day10_0_peak_1662;Day28_0_peak_1619;Day3_0_peak_1539;Day7_0_peak_1435	1591	chrVIII	148507	149484	978	+	0	NA	promoter-TSS (YHR021W-A_mRNA)	promoter-TSS (YHR021C)	-230	YHR021W-A_mRNA		YHR021W-A
Day0_0_peak_1366;Day10_0_peak_1663;Day28_0_peak_1620;Day3_0_peak_1540;Day7_0_peak_1436	1592	chrVIII	150309	151716	1408	+	0	NA	promoter-TSS (YHR023W_mRNA)	promoter-TSS (YHR022C)	294	YHR022C-A_mRNA		YHR022C-A
Day0_0_peak_1367;Day10_0_peak_1664;Day28_0_peak_1621;Day3_0_peak_1541;Day7_0_peak_1437	1593	chrVIII	158911	161589	2679	+	0	NA	promoter-TSS (YHR026W_mRNA)	promoter-TSS (YHR026W)	-594	YHR026W_mRNA		YHR026W
Day0_0_peak_1368;Day10_0_peak_1665;Day28_0_peak_1622;Day3_0_peak_1542;Day7_0_peak_1438	1594	chrVIII	164589	165401	813	+	0	NA	promoter-TSS (YHR027C_mRNA)	promoter-TSS (YHR027C)	-284	YHR027C_mRNA		YHR027C
Day0_0_peak_1369;Day10_0_peak_1666;Day10_0_peak_1667;Day28_0_peak_1623;Day28_0_peak_1624;Day3_0_peak_1543;Day7_0_peak_1439;Day7_0_peak_1440	1595	chrVIII	167348	169207	1860	+	0	NA	promoter-TSS (YHR028C_mRNA)	promoter-TSS (YHR028C)	284	YHR029C_mRNA		YHR029C
Day0_0_peak_1370;Day10_0_peak_1668;Day28_0_peak_1625;Day3_0_peak_1544;Day7_0_peak_1441	1596	chrVIII	170325	170910	586	+	0	NA	promoter-TSS (YHR030C_mRNA)	promoter-TSS (YHR030C)	-273	YHR030C_mRNA		YHR030C
Day0_0_peak_1371;Day10_0_peak_1669;Day28_0_peak_1626;Day3_0_peak_1545;Day7_0_peak_1442	1597	chrVIII	172768	173407	640	+	0	NA	promoter-TSS (YHR031C_mRNA)	promoter-TSS (YHR031C)	-117	YHR031C_mRNA		YHR031C
Day0_0_peak_1372;Day10_0_peak_1670;Day10_0_peak_1671;Day28_0_peak_1627;Day28_0_peak_1628;Day3_0_peak_1546;Day7_0_peak_1443	1598	chrVIII	174211	177870	3660	+	0	NA	promoter-TSS (YHR032C-A_mRNA)	promoter-TSS (YHR032C-A)	492	YHR033W_mRNA		YHR033W
Day0_0_peak_1373;Day10_0_peak_1672;Day28_0_peak_1629;Day3_0_peak_1547;Day7_0_peak_1444	1599	chrVIII	181381	182421	1041	+	0	NA	promoter-TSS (YHR037W_mRNA)	promoter-TSS (YHR037W)	-76	YHR037W_mRNA		YHR037W
Day0_0_peak_1374	1600	chrVIII	183679	184183	505	+	0	NA	promoter-TSS (YHR038W_mRNA)	promoter-TSS (YHR038W)	-135	YHR038W_mRNA		YHR038W
Day0_0_peak_1375;Day0_0_peak_1376;Day10_0_peak_1673;Day28_0_peak_1630;Day28_0_peak_1631;Day3_0_peak_1548;Day3_0_peak_1549;Day7_0_peak_1445;Day7_0_peak_1446	1601	chrVIII	187096	191252	4157	+	0	NA	TTS (YHR041C_mRNA)	TTS (YHR040W)	690	YHR041C_mRNA		YHR041C
Day0_0_peak_1377;Day10_0_peak_1674;Day3_0_peak_1550;Day7_0_peak_1447	1602	chrVIII	193488	194094	607	+	0	NA	promoter-TSS (YHR043C_mRNA)	promoter-TSS (YHR043C)	-246	YHR043C_mRNA		YHR043C
Day0_0_peak_1378;Day10_0_peak_1675;Day28_0_peak_1632;Day3_0_peak_1551;Day7_0_peak_1448	1603	chrVIII	194866	195569	704	+	0	NA	promoter-TSS (YHR045W_mRNA)	promoter-TSS (YHR044C)	-334	YHR045W_mRNA		YHR045W
Day0_0_peak_1379;Day10_0_peak_1676;Day28_0_peak_1633;Day3_0_peak_1552;Day7_0_peak_1449	1604	chrVIII	198096	198907	812	+	0	NA	promoter-TSS (YHR046C_mRNA)	promoter-TSS (YHR046C)	-216	YHR046C_mRNA		YHR046C
Day0_0_peak_1380;Day10_0_peak_1677;Day28_0_peak_1634;Day3_0_peak_1553;Day7_0_peak_1450	1605	chrVIII	201254	201823	570	+	0	NA	promoter-TSS (YHR047C_mRNA)	promoter-TSS (YHR047C)	-228	YHR047C_mRNA		YHR047C
Day0_0_peak_1381;Day10_0_peak_1678;Day28_0_peak_1635;Day3_0_peak_1554;Day7_0_peak_1451	1606	chrVIII	203636	205176	1541	+	0	NA	promoter-TSS (YHR048W_mRNA)	promoter-TSS (YHR048W)	-201	YHR048W_mRNA		YHR048W
Day0_0_peak_1382;Day10_0_peak_1679;Day10_0_peak_1680;Day28_0_peak_1636;Day28_0_peak_1637;Day3_0_peak_1555;Day3_0_peak_1556;Day7_0_peak_1452;Day7_0_peak_1453	1607	chrVIII	205767	207800	2034	+	0	NA	promoter-TSS (YHR050W_mRNA)	promoter-TSS (YHR050W)	321	YHR049W_mRNA		YHR049W
Day0_0_peak_1383;Day10_0_peak_1681;Day28_0_peak_1638;Day3_0_peak_1557;Day7_0_peak_1454	1608	chrVIII	208652	209703	1052	+	0	NA	promoter-TSS (YHR050W-A_mRNA)	promoter-TSS (YHR050W-A)	-298	YHR050W-A_mRNA		YHR050W-A
Day0_0_peak_1384;Day10_0_peak_1682	1609	chrVIII	210362	210766	405	+	0	NA	promoter-TSS (YHR052W_mRNA)	promoter-TSS (YHR052W)	-284	YHR052W_mRNA		YHR052W
Day0_0_peak_1385;Day10_0_peak_1683;Day28_0_peak_1639;Day3_0_peak_1558;Day7_0_peak_1455	1610	chrVIII	213901	214861	961	+	0	NA	promoter-TSS (YHR054C_mRNA)	promoter-TSS (YHR054C)	-26	RUF5-2_ncRNA		RUF5-2
Day0_0_peak_1386;Day10_0_peak_1684;Day10_0_peak_1685;Day28_0_peak_1640;Day3_0_peak_1559;Day7_0_peak_1456	1611	chrVIII	217484	220175	2692	+	0	NA	promoter-TSS (YHR057C_mRNA)	promoter-TSS (YHR056C)	14	YHR057C_mRNA		YHR057C
Day0_0_peak_1387;Day10_0_peak_1686;Day28_0_peak_1641;Day3_0_peak_1560;Day7_0_peak_1457	1612	chrVIII	222523	223314	792	+	0	NA	promoter-TSS (YHR061C_mRNA)	promoter-TSS (YHR061C)	-440	YHR061C_mRNA		YHR061C
Day10_0_peak_1687;Day28_0_peak_1642	1613	chrVIII	223856	224052	197	+	0	NA	promoter-TSS (YHR062C_mRNA)	promoter-TSS (YHR062C)	-196	YHR062C_mRNA		YHR062C
Day0_0_peak_1388;Day10_0_peak_1688;Day28_0_peak_1643;Day3_0_peak_1561;Day7_0_peak_1458	1614	chrVIII	225236	225502	267	+	0	NA	promoter-TSS (YHR063C_mRNA)	promoter-TSS (YHR063C)	-73	YHR063W-A_mRNA		YHR063W-A
Day0_0_peak_1389;Day10_0_peak_1689;Day28_0_peak_1644;Day3_0_peak_1562;Day7_0_peak_1459	1615	chrVIII	226878	227649	772	+	0	NA	promoter-TSS (YHR064C_mRNA)	promoter-TSS (YHR064C)	-122	YHR064C_mRNA		YHR064C
Day10_0_peak_1690;Day28_0_peak_1645;Day3_0_peak_1563;Day7_0_peak_1460	1616	chrVIII	229109	229413	305	+	0	NA	promoter-TSS (YHR066W_mRNA)	promoter-TSS (YHR065C)	-74	YHR066W_mRNA		YHR066W
Day0_0_peak_1390;Day10_0_peak_1691;Day28_0_peak_1646;Day3_0_peak_1564;Day3_0_peak_1565;Day7_0_peak_1461	1617	chrVIII	230662	232202	1541	+	0	NA	promoter-TSS (YHR068W_mRNA)	promoter-TSS (YHR068W)	462	YHR067W_mRNA		YHR067W
Day10_0_peak_1692;Day28_0_peak_1647;Day3_0_peak_1566;Day7_0_peak_1462	1618	chrVIII	234398	235036	639	+	0	NA	promoter-TSS (YHR069C_mRNA)	promoter-TSS (YHR069C)	-59	YHR069C_mRNA		YHR069C
Day0_0_peak_1391;Day10_0_peak_1693;Day28_0_peak_1648;Day3_0_peak_1567;Day7_0_peak_1463	1619	chrVIII	235800	236934	1135	+	0	NA	promoter-TSS (YHR071W_mRNA)	promoter-TSS (YHR071W)	145	YHR070C-A_mRNA		YHR070C-A
Day0_0_peak_1392;Day10_0_peak_1694;Day28_0_peak_1649;Day3_0_peak_1568;Day7_0_peak_1464	1620	chrVIII	237263	238525	1263	+	0	NA	promoter-TSS (tF(GAA)H1_tRNA)	TTS (YHR071W)	45	tF(GAA)H1_tRNA		tF(GAA)H1
Day0_0_peak_1393;Day10_0_peak_1695;Day28_0_peak_1650;Day3_0_peak_1569;Day7_0_peak_1465	1621	chrVIII	239032	239665	634	+	0	NA	promoter-TSS (YHR071C-A_mRNA)	promoter-TSS (YHR071C-A)	-118	YHR071C-A_mRNA		YHR071C-A
Day0_0_peak_1394;Day10_0_peak_1696;Day10_0_peak_1697;Day28_0_peak_1651;Day28_0_peak_1652;Day3_0_peak_1570;Day3_0_peak_1571;Day7_0_peak_1466;Day7_0_peak_1467	1622	chrVIII	240944	242726	1783	+	0	NA	promoter-TSS (YHR073W_mRNA)	promoter-TSS (YHR073W)	171	YHR072W-A_mRNA		YHR072W-A
Day0_0_peak_1395;Day10_0_peak_1698;Day28_0_peak_1653;Day3_0_peak_1572;Day7_0_peak_1468	1623	chrVIII	245563	246442	880	+	0	NA	promoter-TSS (YHR073C-B_mRNA)	promoter-TSS (YHR073C-B)	-191	YHR074W_mRNA		YHR074W
Day10_0_peak_1699;Day28_0_peak_1654	1624	chrVIII	248595	249055	461	+	0	NA	TTS (YHR074W_mRNA)	TTS (YHR074W)	816	YHR075C_mRNA		YHR075C
Day0_0_peak_1396;Day10_0_peak_1700;Day28_0_peak_1655;Day3_0_peak_1573;Day7_0_peak_1469	1625	chrVIII	249521	250160	640	+	0	NA	promoter-TSS (YHR075C_mRNA)	promoter-TSS (YHR075C)	-199	YHR075C_mRNA		YHR075C
Day0_0_peak_1397;Day10_0_peak_1701;Day28_0_peak_1656;Day7_0_peak_1470	1626	chrVIII	250980	252228	1249	+	0	NA	TTS (YHR077C_mRNA)	TTS (YHR077C)	503	YHR076W_mRNA		YHR076W
Day0_0_peak_1398;Day10_0_peak_1702;Day28_0_peak_1657;Day3_0_peak_1574;Day7_0_peak_1471	1627	chrVIII	255525	256646	1122	+	0	NA	promoter-TSS (YHR077C_mRNA)	promoter-TSS (YHR077C)	-275	YHR078W_mRNA		YHR078W
Day0_0_peak_1399;Day10_0_peak_1703;Day28_0_peak_1658;Day28_0_peak_1659;Day3_0_peak_1575;Day3_0_peak_1576;Day7_0_peak_1472	1628	chrVIII	261554	263214	1661	+	0	NA	promoter-TSS (YHR079C_mRNA)	promoter-TSS (YHR079C)	169	YHR079C-A_mRNA		YHR079C-A
Day0_0_peak_1400;Day10_0_peak_1704;Day28_0_peak_1660;Day3_0_peak_1577;Day7_0_peak_1473	1629	chrVIII	266489	268651	2163	+	0	NA	promoter-TSS (YHR080C_mRNA)	promoter-TSS (YHR080C)	32	YHR081W_mRNA		YHR081W
Day0_0_peak_1401;Day10_0_peak_1705;Day28_0_peak_1661;Day3_0_peak_1578;Day7_0_peak_1474	1630	chrVIII	271890	274005	2116	+	0	NA	exon (YHR083W_mRNA, exon 1 of 1)	exon (YHR083W, exon 1 of 1)	320	YHR083W_mRNA		YHR083W
Day10_0_peak_1706;Day28_0_peak_1662;Day3_0_peak_1579;Day7_0_peak_1475	1631	chrVIII	277371	278264	894	+	0	NA	promoter-TSS (YHR086W_mRNA)	promoter-TSS (YHR086W)	-336	YHR086W_mRNA		YHR086W
Day0_0_peak_1402;Day10_0_peak_1707;Day28_0_peak_1663;Day3_0_peak_1580;Day7_0_peak_1476	1632	chrVIII	279291	281786	2496	+	0	NA	promoter-TSS (YHR087W_mRNA)	promoter-TSS (YHR087W)	-282	YHR087W_mRNA		YHR087W
Day10_0_peak_1708;Day28_0_peak_1664	1633	chrVIII	283220	283512	293	+	0	NA	promoter-TSS (YHR089C_mRNA)	promoter-TSS (YHR089C)	-68	YHR089C_mRNA		YHR089C
Day10_0_peak_1709;Day28_0_peak_1665	1634	chrVIII	284693	284982	290	+	0	NA	promoter-TSS (YHR090C_mRNA)	promoter-TSS (YHR090C)	-212	YHR090C_mRNA		YHR090C
Day0_0_peak_1403;Day10_0_peak_1710;Day28_0_peak_1666;Day3_0_peak_1581;Day7_0_peak_1477	1635	chrVIII	286384	286914	531	+	0	NA	TTS (YHR092C_mRNA)	TTS (YHR092C)	121	YHR091C_mRNA		YHR091C
Day0_0_peak_1404;Day10_0_peak_1711;Day28_0_peak_1667;Day3_0_peak_1582;Day7_0_peak_1478	1636	chrVIII	289126	290500	1375	+	0	NA	TTS (YHR093W_mRNA)	TTS (YHR093W)	671	YHR093W_mRNA		YHR093W
Day0_0_peak_1405;Day10_0_peak_1712;Day28_0_peak_1668;Day3_0_peak_1583;Day7_0_peak_1479	1637	chrVIII	292984	295253	2270	+	0	NA	TTS (YHR095W_mRNA)	TTS (YHR095W)	1175	YHR095W_mRNA		YHR095W
Day0_0_peak_1406;Day10_0_peak_1713;Day28_0_peak_1669;Day28_0_peak_1670;Day3_0_peak_1584;Day7_0_peak_1480	1638	chrVIII	295780	297660	1881	+	0	NA	promoter-TSS (YHR096C_mRNA)	promoter-TSS (YHR096C)	-273	YHR096C_mRNA		YHR096C
Day0_0_peak_1407;Day10_0_peak_1714;Day28_0_peak_1671;Day3_0_peak_1585;Day7_0_peak_1481	1639	chrVIII	298317	299263	947	+	0	NA	promoter-TSS (YHR097C_mRNA)	promoter-TSS (YHR097C)	-181	YHR097C_mRNA		YHR097C
Day0_0_peak_1408;Day10_0_peak_1715;Day28_0_peak_1672;Day3_0_peak_1586;Day7_0_peak_1482	1640	chrVIII	301692	302827	1136	+	0	NA	promoter-TSS (YHR099W_mRNA)	promoter-TSS (YHR098C)	-325	YHR098C_mRNA		YHR098C
Day10_0_peak_1716	1641	chrVIII	311407	311675	269	+	0	NA	exon (YHR099W_mRNA, exon 1 of 1)	exon (YHR099W, exon 1 of 1)	3132	YHR100C_mRNA		YHR100C
Day0_0_peak_1409;Day10_0_peak_1717;Day10_0_peak_1718;Day28_0_peak_1673;Day28_0_peak_1674;Day3_0_peak_1587;Day7_0_peak_1483	1642	chrVIII	313544	315022	1479	+	0	NA	TTS (YHR101C_mRNA)	TTS (YHR099W)	390	YHR100C_mRNA		YHR100C
Day0_0_peak_1410;Day10_0_peak_1719;Day28_0_peak_1675;Day3_0_peak_1588;Day7_0_peak_1484	1643	chrVIII	315717	316689	973	+	0	NA	promoter-TSS (YHR102W_mRNA)	promoter-TSS (YHR101C)	-235	YHR101C_mRNA		YHR101C
Day0_0_peak_1411;Day10_0_peak_1720;Day28_0_peak_1676;Day3_0_peak_1589;Day7_0_peak_1485	1644	chrVIII	319456	320481	1026	+	0	NA	promoter-TSS (YHR103W_mRNA)	promoter-TSS (YHR103W)	-446	YHR103W_mRNA		YHR103W
Day0_0_peak_1412;Day10_0_peak_1721;Day10_0_peak_1722;Day28_0_peak_1677;Day28_0_peak_1678;Day3_0_peak_1590;Day3_0_peak_1591;Day7_0_peak_1486	1645	chrVIII	322913	326166	3254	+	0	NA	promoter-TSS (YHR105W_mRNA)	promoter-TSS (YHR105W)	-227	YHR105W_mRNA		YHR105W
Day0_0_peak_1413;Day10_0_peak_1723;Day28_0_peak_1679;Day3_0_peak_1592;Day7_0_peak_1487	1646	chrVIII	327912	328428	517	+	0	NA	promoter-TSS (YHR107C_mRNA)	promoter-TSS (YHR107C)	-133	YHR108W_mRNA		YHR108W
Day0_0_peak_1414;Day10_0_peak_1724;Day28_0_peak_1680;Day3_0_peak_1593;Day7_0_peak_1488	1647	chrVIII	331792	333585	1794	+	0	NA	promoter-TSS (YHR111W_mRNA)	promoter-TSS (YHR111W)	-384	YHR111W_mRNA		YHR111W
Day0_0_peak_1415;Day10_0_peak_1725;Day28_0_peak_1681;Day3_0_peak_1594;Day7_0_peak_1489	1648	chrVIII	335208	336635	1428	+	0	NA	promoter-TSS (YHR113W_mRNA)	promoter-TSS (YHR112C)	-258	YHR112C_mRNA		YHR112C
Day0_0_peak_1416;Day10_0_peak_1726;Day28_0_peak_1682;Day3_0_peak_1595	1649	chrVIII	337476	338143	668	+	0	NA	promoter-TSS (YHR114W_mRNA)	promoter-TSS (YHR114W)	-274	YHR114W_mRNA		YHR114W
Day10_0_peak_1727;Day28_0_peak_1683	1650	chrVIII	339460	339839	380	+	0	NA	TTS (YHR115C_mRNA)	TTS (YHR115C)	1566	YHR114W_mRNA		YHR114W
Day0_0_peak_1417;Day10_0_peak_1728;Day28_0_peak_1684;Day3_0_peak_1596;Day7_0_peak_1490	1651	chrVIII	340585	342840	2256	+	0	NA	promoter-TSS (YHR116W_mRNA)	promoter-TSS (YHR115C)	47	YHR116W_mRNA		YHR116W
Day10_0_peak_1729;Day28_0_peak_1685;Day7_0_peak_1491	1652	chrVIII	345725	346137	413	+	0	NA	promoter-TSS (YHR118C_mRNA)	promoter-TSS (YHR118C)	-112	YHR119W_mRNA		YHR119W
Day10_0_peak_1730	1653	chrVIII	349450	349650	201	+	0	NA	promoter-TSS (YHR120W_mRNA)	promoter-TSS (YHR120W)	-24	YHR120W_mRNA		YHR120W
Day0_0_peak_1418;Day10_0_peak_1731;Day10_0_peak_1732;Day28_0_peak_1686;Day28_0_peak_1687;Day3_0_peak_1597;Day3_0_peak_1598;Day7_0_peak_1492	1654	chrVIII	352383	353913	1531	+	0	NA	promoter-TSS (YHR122W_mRNA)	promoter-TSS (YHR122W)	392	YHR121W_mRNA		YHR121W
Day0_0_peak_1419;Day10_0_peak_1733;Day28_0_peak_1688;Day3_0_peak_1599;Day7_0_peak_1493	1655	chrVIII	354284	355176	893	+	0	NA	promoter-TSS (YHR123W_mRNA)	promoter-TSS (YHR123W)	-85	YHR123W_mRNA		YHR123W
Day0_0_peak_1420;Day10_0_peak_1734;Day28_0_peak_1689;Day3_0_peak_1600;Day7_0_peak_1494	1656	chrVIII	357687	358838	1152	+	0	NA	promoter-TSS (YHR125W_mRNA)	promoter-TSS (YHR125W)	307	tF(GAA)H2_tRNA		tF(GAA)H2
Day10_0_peak_1735;Day28_0_peak_1690;Day3_0_peak_1601;Day7_0_peak_1495	1657	chrVIII	359664	359936	273	+	0	NA	TTS (YHR125W_mRNA)	TTS (YHR125W)	381	YHR126C_mRNA		YHR126C
Day0_0_peak_1421;Day10_0_peak_1736;Day28_0_peak_1691;Day3_0_peak_1602;Day7_0_peak_1496	1658	chrVIII	360546	361401	856	+	0	NA	promoter-TSS (YHR126C_mRNA)	promoter-TSS (YHR126C)	60	YHR127W_mRNA		YHR127W
Day0_0_peak_1422;Day10_0_peak_1737;Day28_0_peak_1692;Day3_0_peak_1603;Day7_0_peak_1497	1659	chrVIII	361478	362147	670	+	0	NA	promoter-TSS (YHR128W_mRNA)	promoter-TSS (YHR128W)	-303	YHR128W_mRNA		YHR128W
Day0_0_peak_1423;Day10_0_peak_1738;Day28_0_peak_1693;Day7_0_peak_1498	1660	chrVIII	364107	364540	434	+	0	NA	promoter-TSS (YHR129C_mRNA)	promoter-TSS (YHR129C)	-170	YHR129C_mRNA		YHR129C
Day0_0_peak_1424;Day0_0_peak_1425;Day10_0_peak_1739;Day28_0_peak_1694;Day28_0_peak_1695;Day3_0_peak_1604;Day3_0_peak_1605;Day7_0_peak_1499;Day7_0_peak_1500	1661	chrVIII	367674	370510	2837	+	0	NA	promoter-TSS (YHR132W-A_mRNA)	promoter-TSS (YHR132W-A)	702	YHR132C_mRNA		YHR132C
Day0_0_peak_1426;Day10_0_peak_1740;Day28_0_peak_1696;Day3_0_peak_1606;Day7_0_peak_1501	1662	chrVIII	373939	375986	2048	+	0	NA	promoter-TSS (YHR135C_mRNA)	promoter-TSS (YHR135C)	138	YHR136C_mRNA		YHR136C
Day0_0_peak_1427;Day10_0_peak_1741;Day28_0_peak_1697;Day3_0_peak_1607;Day7_0_peak_1502	1663	chrVIII	377535	377953	419	+	0	NA	promoter-TSS (YHR138C_mRNA)	promoter-TSS (YHR138C)	-45	YHR138C_mRNA		YHR138C
Day0_0_peak_1428;Day10_0_peak_1742;Day10_0_peak_1743;Day28_0_peak_1698;Day28_0_peak_1699;Day3_0_peak_1608;Day3_0_peak_1609;Day7_0_peak_1503;Day7_0_peak_1504	1664	chrVIII	379064	381882	2819	+	0	NA	promoter-TSS (YHR139C-A_mRNA)	promoter-TSS (YHR139C-A)	-54	YHR139C-A_mRNA		YHR139C-A
Day0_0_peak_1429;Day10_0_peak_1744;Day28_0_peak_1700;Day3_0_peak_1610;Day7_0_peak_1505	1665	chrVIII	382682	383533	852	+	0	NA	promoter-TSS (YHR142W_mRNA)	promoter-TSS (YHR141C)	-356	YHR141C_mRNA		YHR141C
Day0_0_peak_1430;Day10_0_peak_1745;Day28_0_peak_1701;Day3_0_peak_1611;Day7_0_peak_1506	1666	chrVIII	384555	385100	546	+	0	NA	promoter-TSS (YHR143W_mRNA)	promoter-TSS (YHR143W)	-683	YHR143W_mRNA		YHR143W
Day0_0_peak_1431;Day10_0_peak_1746;Day28_0_peak_1702;Day3_0_peak_1612;Day7_0_peak_1507	1667	chrVIII	386529	387165	637	+	0	NA	promoter-TSS (YHR143W-A_mRNA)	promoter-TSS (YHR143W-A)	-386	YHR143W-A_mRNA		YHR143W-A
Day0_0_peak_1432;Day10_0_peak_1747;Day28_0_peak_1703;Day3_0_peak_1613;Day7_0_peak_1508	1668	chrVIII	388484	389209	726	+	0	NA	promoter-TSS (YHR144C_mRNA)	promoter-TSS (YHR144C)	-120	YHR144C_mRNA		YHR144C
Day0_0_peak_1433;Day10_0_peak_1748;Day28_0_peak_1704;Day3_0_peak_1614;Day7_0_peak_1509	1669	chrVIII	389694	390415	722	+	0	NA	promoter-TSS (YHR145C_mRNA)	promoter-TSS (YHR145C)	-246	YHR146W_mRNA		YHR146W
Day0_0_peak_1434;Day10_0_peak_1749;Day28_0_peak_1705;Day3_0_peak_1615;Day7_0_peak_1510	1670	chrVIII	393203	393784	582	+	0	NA	promoter-TSS (YHR147C_mRNA)	promoter-TSS (YHR147C)	-41	YHR148W_mRNA		YHR148W
Day0_0_peak_1435;Day10_0_peak_1750;Day28_0_peak_1706;Day3_0_peak_1616;Day7_0_peak_1511	1671	chrVIII	396487	398013	1527	+	0	NA	promoter-TSS (YHR150W_mRNA)	promoter-TSS (YHR149C)	-1	YHR150W_mRNA		YHR150W
Day0_0_peak_1436;Day10_0_peak_1751;Day28_0_peak_1707;Day3_0_peak_1617;Day7_0_peak_1512	1672	chrVIII	400678	401636	959	+	0	NA	promoter-TSS (YHR152W_mRNA)	promoter-TSS (YHR151C)	-277	YHR152W_mRNA		YHR152W
Day10_0_peak_1752;Day28_0_peak_1708;Day3_0_peak_1618;Day7_0_peak_1513	1673	chrVIII	402554	403029	476	+	0	NA	promoter-TSS (YHR153C_mRNA)	promoter-TSS (YHR153C)	-109	YHR153C_mRNA		YHR153C
Day0_0_peak_1437;Day10_0_peak_1753;Day28_0_peak_1709;Day7_0_peak_1514	1674	chrVIII	406533	407137	605	+	0	NA	promoter-TSS (YHR155W_mRNA)	promoter-TSS (YHR155W)	-268	YHR155W_mRNA		YHR155W
Day0_0_peak_1438;Day10_0_peak_1754;Day28_0_peak_1710;Day3_0_peak_1619;Day7_0_peak_1515	1675	chrVIII	410585	411343	759	+	0	NA	promoter-TSS (snR71_snoRNA)	TTS (YHR155W)	-264	snR71_snoRNA		snR71
Day0_0_peak_1439;Day10_0_peak_1755;Day28_0_peak_1711;Day3_0_peak_1620;Day7_0_peak_1516	1676	chrVIII	417353	417943	591	+	0	NA	promoter-TSS (YHR159W_mRNA)	promoter-TSS (YHR158C)	99	YHR159W_mRNA		YHR159W
Day0_0_peak_1440;Day10_0_peak_1756;Day28_0_peak_1712;Day3_0_peak_1621;Day7_0_peak_1517	1677	chrVIII	419986	420550	565	+	0	NA	promoter-TSS (YHR160C_mRNA)	promoter-TSS (YHR160C)	-196	YHR160C_mRNA		YHR160C
Day0_0_peak_1441;Day10_0_peak_1757;Day28_0_peak_1713;Day3_0_peak_1622;Day7_0_peak_1518	1678	chrVIII	421833	424294	2462	+	0	NA	promoter-TSS (YHR162W_mRNA)	promoter-TSS (YHR161C)	-9	YHR162W_mRNA		YHR162W
Day0_0_peak_1442;Day10_0_peak_1758;Day28_0_peak_1714;Day3_0_peak_1623;Day7_0_peak_1519	1679	chrVIII	429132	430274	1143	+	0	NA	promoter-TSS (YHR164C_mRNA)	promoter-TSS (YHR164C)	-525	YHR164C_mRNA		YHR164C
Day0_0_peak_1443;Day10_0_peak_1759;Day28_0_peak_1715;Day3_0_peak_1624;Day7_0_peak_1520	1680	chrVIII	436712	437749	1038	+	0	NA	promoter-TSS (YHR165C_mRNA)	promoter-TSS (YHR165C)	-282	YHR165C_mRNA		YHR165C
Day10_0_peak_1760;Day28_0_peak_1716;Day3_0_peak_1625;Day7_0_peak_1521	1681	chrVIII	438918	439417	500	+	0	NA	promoter-TSS (YHR167W_mRNA)	promoter-TSS (YHR166C)	-117	YHR166C_mRNA		YHR166C
Day10_0_peak_1761;Day28_0_peak_1717	1682	chrVIII	440276	440925	650	+	0	NA	TTS (YHR167W_mRNA)	TTS (YHR167W)	223	YHR168W_mRNA		YHR168W
Day10_0_peak_1762;Day28_0_peak_1718	1683	chrVIII	441792	442586	795	+	0	NA	promoter-TSS (YHR169W_mRNA)	promoter-TSS (YHR169W)	8	YHR169W_mRNA		YHR169W
Day10_0_peak_1763;Day28_0_peak_1719;Day3_0_peak_1626;Day7_0_peak_1522	1684	chrVIII	443207	444035	829	+	0	NA	promoter-TSS (YHR170W_mRNA)	promoter-TSS (YHR170W)	-207	YHR170W_mRNA		YHR170W
Day10_0_peak_1764;Day28_0_peak_1720;Day3_0_peak_1627;Day7_0_peak_1523	1685	chrVIII	445218	445664	447	+	0	NA	promoter-TSS (YHR171W_mRNA)	promoter-TSS (YHR171W)	-272	YHR171W_mRNA		YHR171W
Day0_0_peak_1444;Day10_0_peak_1765;Day28_0_peak_1721;Day3_0_peak_1628;Day7_0_peak_1524	1686	chrVIII	447634	448361	728	+	0	NA	promoter-TSS (YHR172W_mRNA)	promoter-TSS (YHR172W)	-338	YHR172W_mRNA		YHR172W
Day0_0_peak_1445;Day10_0_peak_1766;Day28_0_peak_1722;Day3_0_peak_1629;Day7_0_peak_1525	1687	chrVIII	450413	451857	1445	+	0	NA	promoter-TSS (YHR173C_mRNA)	promoter-TSS (YHR173C)	18	YHR173C_mRNA		YHR173C
Day0_0_peak_1446;Day10_0_peak_1767;Day28_0_peak_1723;Day3_0_peak_1630;Day7_0_peak_1526	1688	chrVIII	452351	453277	927	+	0	NA	promoter-TSS (YHR175W-A_mRNA)	promoter-TSS (YHR175W)	-58	YHR175W_mRNA		YHR175W
Day0_0_peak_1447;Day10_0_peak_1768;Day10_0_peak_1769;Day28_0_peak_1724;Day3_0_peak_1631;Day3_0_peak_1632;Day7_0_peak_1527;Day7_0_peak_1528	1689	chrVIII	453801	456483	2683	+	0	NA	exon (YHR176W_mRNA, exon 1 of 1)	exon (YHR176W, exon 1 of 1)	913	YHR176W_mRNA		YHR176W
Day0_0_peak_1448;Day10_0_peak_1770;Day28_0_peak_1725;Day3_0_peak_1633;Day7_0_peak_1529	1690	chrVIII	458694	459585	892	+	0	NA	promoter-TSS (YHR178W_mRNA)	promoter-TSS (YHR178W)	-160	YHR178W_mRNA		YHR178W
Day0_0_peak_1449;Day10_0_peak_1771;Day28_0_peak_1726;Day3_0_peak_1634;Day7_0_peak_1530	1691	chrVIII	461145	462822	1678	+	0	NA	promoter-TSS (YHR179W_mRNA)	promoter-TSS (YHR179W)	-519	YHR179W_mRNA		YHR179W
Day0_0_peak_1450;Day10_0_peak_1772;Day28_0_peak_1727;Day28_0_peak_1728;Day3_0_peak_1635;Day3_0_peak_1636;Day7_0_peak_1531;Day7_0_peak_1532	1692	chrVIII	464292	465753	1462	+	0	NA	promoter-TSS (YHR180W_mRNA)	promoter-TSS (YHR180W)	-156	YHR180W_mRNA		YHR180W
Day0_0_peak_1451;Day10_0_peak_1773;Day28_0_peak_1729;Day3_0_peak_1637;Day7_0_peak_1533	1693	chrVIII	466618	467337	720	+	0	NA	promoter-TSS (tT(UGU)H_tRNA)	promoter-TSS (YHR180W-A)	-13	tT(UGU)H_tRNA		tT(UGU)H
Day0_0_peak_1452;Day10_0_peak_1774;Day28_0_peak_1730;Day3_0_peak_1638;Day7_0_peak_1534	1694	chrVIII	469921	471041	1121	+	0	NA	promoter-TSS (YHR183W_mRNA)	promoter-TSS (YHR183W)	-479	YHR183W_mRNA		YHR183W
Day0_0_peak_1453;Day10_0_peak_1775;Day28_0_peak_1731;Day3_0_peak_1639;Day7_0_peak_1535	1695	chrVIII	475323	476037	715	+	0	NA	promoter-TSS (tV(CAC)H_tRNA)	promoter-TSS (YHR185C)	98	tV(CAC)H_tRNA		tV(CAC)H
Day10_0_peak_1776;Day28_0_peak_1732	1696	chrVIII	476275	476738	464	+	0	NA	promoter-TSS (tV(CAC)H_tRNA)	exon (YHR186C, exon 1 of 1)	-728	tV(CAC)H_tRNA		tV(CAC)H
Day0_0_peak_1454;Day10_0_peak_1777;Day28_0_peak_1733;Day3_0_peak_1640;Day7_0_peak_1536	1697	chrVIII	480628	481275	648	+	0	NA	promoter-TSS (YHR186C_mRNA)	promoter-TSS (YHR186C)	-39	YHR187W_mRNA		YHR187W
Day0_0_peak_1455;Day10_0_peak_1778;Day28_0_peak_1734;Day3_0_peak_1641;Day7_0_peak_1537	1698	chrVIII	483388	484928	1541	+	0	NA	promoter-TSS (YHR190W_mRNA)	promoter-TSS (YHR188C)	130	YHR189W_mRNA		YHR189W
Day0_0_peak_1456;Day10_0_peak_1779;Day28_0_peak_1735;Day3_0_peak_1642;Day7_0_peak_1538	1699	chrVIII	486333	486768	436	+	0	NA	promoter-TSS (YHR191C_mRNA)	promoter-TSS (YHR191C)	81	YHR191C_mRNA		YHR191C
Day0_0_peak_1457;Day10_0_peak_1780;Day28_0_peak_1736;Day28_0_peak_1737;Day3_0_peak_1643;Day3_0_peak_1644;Day3_0_peak_1645;Day7_0_peak_1539	1700	chrVIII	487622	492030	4409	+	0	NA	promoter-TSS (YHR193C-A_mRNA)	promoter-TSS (YHR193C-A)	-799	YHR193C-A_mRNA		YHR193C-A
Day0_0_peak_1458;Day10_0_peak_1781;Day28_0_peak_1738;Day3_0_peak_1646;Day7_0_peak_1540	1701	chrVIII	496885	500024	3140	+	0	NA	promoter-TSS (YHR199C_mRNA)	promoter-TSS (YHR199C)	-32	YHR199C_mRNA		YHR199C
Day10_0_peak_1782;Day28_0_peak_1739;Day3_0_peak_1647;Day7_0_peak_1541	1702	chrVIII	502248	502661	414	+	0	NA	promoter-TSS (YHR202W_mRNA)	promoter-TSS (YHR202W)	66	YHR202W_mRNA		YHR202W
Day10_0_peak_1783	1703	chrVIII	504142	504492	351	+	0	NA	TTS (YHR202W_mRNA)	TTS (YHR202W)	1213	YHR203C_mRNA		YHR203C
Day0_0_peak_1459;Day10_0_peak_1784;Day28_0_peak_1740;Day3_0_peak_1648;Day7_0_peak_1542	1704	chrVIII	505307	506439	1133	+	0	NA	promoter-TSS (YHR204W_mRNA)	promoter-TSS (YHR203C)	-343	YHR203C_mRNA		YHR203C
Day0_0_peak_1460;Day10_0_peak_1785;Day28_0_peak_1741;Day3_0_peak_1649;Day7_0_peak_1543	1705	chrVIII	508439	509241	803	+	0	NA	promoter-TSS (YHR205W_mRNA)	promoter-TSS (YHR205W)	-523	YHR205W_mRNA		YHR205W
Day0_0_peak_1461;Day10_0_peak_1786;Day28_0_peak_1742;Day3_0_peak_1650;Day7_0_peak_1544	1706	chrVIII	511763	512754	992	+	0	NA	promoter-TSS (YHR206W_mRNA)	promoter-TSS (YHR206W)	-474	YHR206W_mRNA		YHR206W
Day0_0_peak_1462;Day10_0_peak_1787;Day28_0_peak_1743;Day3_0_peak_1651;Day7_0_peak_1545	1707	chrVIII	516211	517772	1562	+	0	NA	promoter-TSS (YHR207C_mRNA)	promoter-TSS (YHR207C)	-506	YHR207C_mRNA		YHR207C
Day0_0_peak_1463;Day10_0_peak_1788;Day28_0_peak_1744;Day3_0_peak_1652;Day7_0_peak_1546	1708	chrVIII	518932	519489	558	+	0	NA	promoter-TSS (YHR209W_mRNA)	promoter-TSS (YHR209W)	-227	YHR209W_mRNA		YHR209W
Day0_0_peak_1464;Day10_0_peak_1789;Day10_0_peak_1790;Day28_0_peak_1745;Day28_0_peak_1746;Day3_0_peak_1653;Day3_0_peak_1654;Day7_0_peak_1547	1709	chrVIII	521414	523149	1736	+	0	NA	promoter-TSS (YHR210C_mRNA)	promoter-TSS (YHR210C)	-544	YHR210C_mRNA		YHR210C
Day10_0_peak_1791;Day28_0_peak_1747;Day3_0_peak_1655;Day7_0_peak_1548	1710	chrVIII	524652	525037	386	+	0	NA	promoter-TSS (YHR211W_mRNA)	promoter-TSS (YHR211W)	-548	YHR211W_mRNA		YHR211W
Day10_0_peak_1792;Day28_0_peak_1748	1711	chrVIII	527815	528407	593	+	0	NA	exon (YHR211W_mRNA, exon 1 of 1)	exon (YHR211W, exon 1 of 1)	2719	YHR211W_mRNA		YHR211W
Day3_0_peak_1656	1712	chrVIII	531516	531695	180	+	0	NA	Intergenic	Intergenic	6213	YHR211W_mRNA		YHR211W
Day3_0_peak_1657	1713	chrVIII	548631	548815	185	+	0	NA	exon (YHR214C-C, exon 1 of 1)	exon (YHR214C-B, exon 1 of 2)	623	YHR214C-C	856624	YHR214C-C		NM_001184437		YHR214C-C	-	gag protein	protein-coding
Day0_0_peak_1465;Day10_0_peak_1793;Day28_0_peak_1749;Day3_0_peak_1658;Day7_0_peak_1549	1714	chrVIII	553434	554254	821	+	0	NA	promoter-TSS (YHR216W_mRNA)	promoter-TSS (YHR216W)	-552	YHR216W_mRNA		YHR216W
Day10_0_peak_1794;Day3_0_peak_1659	1715	chrVIII	555221	555451	231	+	0	NA	exon (YHR216W_mRNA, exon 1 of 1)	exon (YHR216W, exon 1 of 1)	940	YHR216W_mRNA		YHR216W
Day0_0_peak_1466;Day10_0_peak_1795;Day28_0_peak_1750;Day3_0_peak_1660;Day7_0_peak_1550	1716	chrVIII	555760	557065	1306	+	0	NA	TTS (YHR216W_mRNA)	TTS (YHR216W)	630	YHR217C_mRNA		YHR217C
Day0_0_peak_1467;Day10_0_peak_1796;Day28_0_peak_1751;Day3_0_peak_1661;Day7_0_peak_1551	1717	chrX	21560	22025	466	+	0	NA	promoter-TSS (YJL218W_mRNA)	promoter-TSS (YJL218W)	-181	YJL218W_mRNA		YJL218W
Day0_0_peak_1468;Day10_0_peak_1797;Day28_0_peak_1752;Day3_0_peak_1662;Day7_0_peak_1552	1718	chrX	22699	23335	637	+	0	NA	promoter-TSS (YJL217W_mRNA)	promoter-TSS (YJL217W)	-116	YJL217W_mRNA		YJL217W
Day0_0_peak_1469;Day10_0_peak_1798;Day28_0_peak_1753;Day3_0_peak_1663;Day7_0_peak_1553	1719	chrX	25929	26861	933	+	0	NA	promoter-TSS (YJL214W_mRNA)	promoter-TSS (YJL216C)	-309	YJL216C_mRNA		YJL216C
Day10_0_peak_1799	1720	chrX	28219	28402	184	+	0	NA	exon (YJL214W_mRNA, exon 1 of 1)	exon (YJL214W, exon 1 of 1)	1423	YJL214W_mRNA		YJL214W
Day0_0_peak_1470;Day10_0_peak_1800;Day28_0_peak_1754;Day3_0_peak_1664;Day7_0_peak_1554	1721	chrX	30750	32381	1632	+	0	NA	promoter-TSS (YJL213W_mRNA)	promoter-TSS (YJL213W)	-598	YJL213W_mRNA		YJL213W
Day0_0_peak_1471;Day10_0_peak_1801;Day28_0_peak_1755;Day3_0_peak_1665;Day7_0_peak_1555	1722	chrX	35675	38182	2508	+	0	NA	promoter-TSS (YJL210W_mRNA)	promoter-TSS (YJL212C)	9	YJL210W_mRNA		YJL210W
Day0_0_peak_1472;Day10_0_peak_1802;Day28_0_peak_1756;Day3_0_peak_1666;Day7_0_peak_1556	1723	chrX	40972	41600	629	+	0	NA	promoter-TSS (YJL208C_mRNA)	promoter-TSS (YJL208C)	-103	YJL208C_mRNA		YJL208C
Day28_0_peak_1757	1724	chrX	47562	47774	213	+	0	NA	promoter-TSS (YJL207C_mRNA)	promoter-TSS (YJL207C)	-235	YJL207C_mRNA		YJL207C
Day0_0_peak_1473;Day10_0_peak_1803;Day28_0_peak_1758;Day3_0_peak_1667;Day7_0_peak_1557	1725	chrX	49957	50561	605	+	0	NA	promoter-TSS (YJL206C_mRNA)	promoter-TSS (YJL206C)	184	YJL205C_mRNA		YJL205C
Day0_0_peak_1474;Day7_0_peak_1558	1726	chrX	54022	54357	336	+	0	NA	promoter-TSS (YJL201W_mRNA)	promoter-TSS (YJL201W)	101	YJL202C_mRNA		YJL202C
Day0_0_peak_1475;Day10_0_peak_1804;Day10_0_peak_1805;Day28_0_peak_1759;Day28_0_peak_1760;Day3_0_peak_1668;Day3_0_peak_1669;Day7_0_peak_1559	1727	chrX	58163	61088	2926	+	0	NA	promoter-TSS (tT(AGU)J_tRNA)	promoter-TSS (YJL200C)	-453	tT(AGU)J_tRNA		tT(AGU)J
Day0_0_peak_1476;Day10_0_peak_1806;Day28_0_peak_1761;Day3_0_peak_1670;Day7_0_peak_1560	1728	chrX	63149	64078	930	+	0	NA	promoter-TSS (YJL197W_mRNA)	promoter-TSS (YJL197W)	-192	YJL197W_mRNA		YJL197W
Day0_0_peak_1477;Day10_0_peak_1807;Day28_0_peak_1762;Day28_0_peak_1763;Day3_0_peak_1671;Day3_0_peak_1672;Day7_0_peak_1561;Day7_0_peak_1562	1729	chrX	67279	69768	2490	+	0	NA	promoter-TSS (YJL194W_mRNA)	promoter-TSS (YJL194W)	259	YJL196C_mRNA		YJL196C
Day0_0_peak_1478;Day10_0_peak_1808;Day28_0_peak_1764;Day3_0_peak_1673;Day7_0_peak_1563	1730	chrX	72957	74636	1680	+	0	NA	promoter-TSS (YJL191W_mRNA)	promoter-TSS (YJL192C)	9	YJL191W_mRNA		YJL191W
Day0_0_peak_1479;Day10_0_peak_1809;Day28_0_peak_1765;Day3_0_peak_1674;Day7_0_peak_1564	1731	chrX	75203	76020	818	+	0	NA	promoter-TSS (YJL189W_mRNA)	promoter-TSS (YJL190C)	-309	YJL190C_mRNA		YJL190C
Day0_0_peak_1480;Day10_0_peak_1810;Day28_0_peak_1766;Day3_0_peak_1675;Day7_0_peak_1565	1732	chrX	79128	80430	1303	+	0	NA	promoter-TSS (YJL187C_mRNA)	promoter-TSS (YJL187C)	-376	YJL186W_mRNA		YJL186W
Day0_0_peak_1481;Day10_0_peak_1811;Day28_0_peak_1767;Day3_0_peak_1676;Day7_0_peak_1566	1733	chrX	82107	84267	2161	+	0	NA	promoter-TSS (YJL183W_mRNA)	promoter-TSS (YJL185C)	-211	YJL185C_mRNA		YJL185C
Day0_0_peak_1482;Day10_0_peak_1812;Day28_0_peak_1768;Day3_0_peak_1677	1734	chrX	85112	85837	726	+	0	NA	promoter-TSS (YJL181W_mRNA)	promoter-TSS (YJL181W)	-186	YJL181W_mRNA		YJL181W
Day0_0_peak_1483;Day10_0_peak_1813;Day28_0_peak_1769;Day3_0_peak_1678;Day7_0_peak_1567	1735	chrX	89652	90911	1260	+	0	NA	promoter-TSS (YJL177W_mRNA)	promoter-TSS (YJL178C)	-184	YJL178C_mRNA		YJL178C
Day0_0_peak_1484;Day10_0_peak_1814;Day28_0_peak_1770;Day3_0_peak_1679;Day3_0_peak_1680;Day7_0_peak_1568	1736	chrX	94247	95805	1559	+	0	NA	promoter-TSS (YJL176C_mRNA)	promoter-TSS (YJL176C)	-66	YJL174W_mRNA		YJL174W
Day0_0_peak_1485;Day10_0_peak_1815;Day28_0_peak_1771;Day3_0_peak_1681;Day7_0_peak_1569	1737	chrX	96403	98143	1741	+	0	NA	promoter-TSS (YJL172W_mRNA)	promoter-TSS (YJL173C)	-464	YJL172W_mRNA		YJL172W
Day0_0_peak_1486;Day10_0_peak_1816;Day3_0_peak_1682	1738	chrX	99146	99933	788	+	0	NA	TTS (YJL172W_mRNA)	TTS (YJL172W)	1355	YJL171C_mRNA		YJL171C
Day0_0_peak_1487;Day10_0_peak_1817;Day28_0_peak_1772;Day3_0_peak_1683;Day7_0_peak_1570	1739	chrX	100454	101760	1307	+	0	NA	promoter-TSS (YJL169W_mRNA)	promoter-TSS (YJL171C)	-213	YJL171C_mRNA		YJL171C
Day0_0_peak_1488;Day10_0_peak_1818;Day28_0_peak_1773;Day3_0_peak_1684;Day7_0_peak_1571	1740	chrX	104221	105206	986	+	0	NA	promoter-TSS (YJL167W_mRNA)	promoter-TSS (YJL168C)	-285	YJL168C_mRNA		YJL168C
Day0_0_peak_1489;Day10_0_peak_1819;Day28_0_peak_1774;Day28_0_peak_1775;Day3_0_peak_1685;Day7_0_peak_1572	1741	chrX	105779	107467	1689	+	0	NA	TTS (YJL166W_mRNA)	TTS (YJL167W)	189	YJL166W_mRNA		YJL166W
Day0_0_peak_1490;Day10_0_peak_1820;Day28_0_peak_1776;Day3_0_peak_1686;Day7_0_peak_1573	1742	chrX	109271	110308	1038	+	0	NA	promoter-TSS (YJL165C_mRNA)	promoter-TSS (YJL165C)	-328	YJL165C_mRNA		YJL165C
Day0_0_peak_1491;Day10_0_peak_1821;Day28_0_peak_1777;Day3_0_peak_1687;Day7_0_peak_1574	1743	chrX	110953	112227	1275	+	0	NA	promoter-TSS (YJL164C_mRNA)	promoter-TSS (YJL164C)	-431	YJL164C_mRNA		YJL164C
Day0_0_peak_1492;Day10_0_peak_1822;Day28_0_peak_1778;Day3_0_peak_1688;Day7_0_peak_1575	1744	chrX	113049	113736	688	+	0	NA	promoter-TSS (YJL163C_mRNA)	promoter-TSS (YJL163C)	-59	YJL163C_mRNA		YJL163C
Day0_0_peak_1493;Day10_0_peak_1823;Day10_0_peak_1824;Day28_0_peak_1779;Day3_0_peak_1689;Day7_0_peak_1576	1745	chrX	115517	117712	2196	+	0	NA	promoter-TSS (YJL161W_mRNA)	promoter-TSS (YJL162C)	-604	tE(UUC)J_tRNA		tE(UUC)J
Day0_0_peak_1494;Day10_0_peak_1825;Day28_0_peak_1780;Day3_0_peak_1690;Day7_0_peak_1577	1746	chrX	119251	120984	1734	+	0	NA	promoter-TSS (YJL159W_mRNA)	promoter-TSS (YJL159W)	-332	YJL159W_mRNA		YJL159W
Day10_0_peak_1826;Day28_0_peak_1781;Day3_0_peak_1691	1747	chrX	121167	121591	425	+	0	NA	TTS (YJL158C_mRNA)	TTS (YJL158C)	930	YJL159W_mRNA		YJL159W
Day0_0_peak_1495;Day10_0_peak_1827;Day28_0_peak_1782;Day3_0_peak_1692;Day7_0_peak_1578	1748	chrX	122780	123982	1203	+	0	NA	promoter-TSS (YJL158C_mRNA)	promoter-TSS (YJL158C)	-433	YJL158C_mRNA		YJL158C
Day0_0_peak_1496;Day10_0_peak_1828;Day28_0_peak_1783;Day3_0_peak_1693;Day7_0_peak_1579	1749	chrX	126296	127105	810	+	0	NA	promoter-TSS (YJL157C_mRNA)	promoter-TSS (YJL157C)	96	YJL156W-A_mRNA		YJL156W-A
Day0_0_peak_1497;Day10_0_peak_1829;Day28_0_peak_1784;Day3_0_peak_1694;Day7_0_peak_1580	1750	chrX	128656	129816	1161	+	0	NA	promoter-TSS (YJL156C_mRNA)	promoter-TSS (YJL156C)	-284	YJL156C_mRNA		YJL156C
Day0_0_peak_1498;Day10_0_peak_1830;Day28_0_peak_1785;Day3_0_peak_1695;Day7_0_peak_1581	1751	chrX	130632	131348	717	+	0	NA	promoter-TSS (YJL155C_mRNA)	promoter-TSS (YJL155C)	-347	YJL155C_mRNA		YJL155C
Day0_0_peak_1499;Day10_0_peak_1831;Day10_0_peak_1832;Day28_0_peak_1786;Day28_0_peak_1787;Day3_0_peak_1696;Day3_0_peak_1697;Day3_0_peak_1698;Day7_0_peak_1582;Day7_0_peak_1583	1752	chrX	133822	137520	3699	+	0	NA	promoter-TSS (YJL152W_mRNA)	promoter-TSS (YJL152W)	262	YJL153C_mRNA		YJL153C
Day0_0_peak_1500;Day10_0_peak_1833;Day28_0_peak_1788;Day3_0_peak_1699;Day7_0_peak_1584	1753	chrX	139778	140485	708	+	0	NA	promoter-TSS (YJL148W_mRNA)	promoter-TSS (YJL148W)	-181	snR190_snoRNA		snR190
Day0_0_peak_1501;Day10_0_peak_1834;Day28_0_peak_1789;Day3_0_peak_1700;Day7_0_peak_1585	1754	chrX	142700	143222	523	+	0	NA	promoter-TSS (YJL146W_mRNA)	promoter-TSS (YJL147C)	-331	YJL146W_mRNA		YJL146W
Day0_0_peak_1502;Day10_0_peak_1835;Day28_0_peak_1790;Day3_0_peak_1701;Day7_0_peak_1586	1755	chrX	145763	148119	2357	+	0	NA	promoter-TSS (YJL143W_mRNA)	promoter-TSS (YJL143W)	-160	YJL143W_mRNA		YJL143W
Day0_0_peak_1503;Day10_0_peak_1836;Day28_0_peak_1791;Day3_0_peak_1702;Day7_0_peak_1587	1756	chrX	149953	151245	1293	+	0	NA	promoter-TSS (YJL141C_mRNA)	promoter-TSS (YJL141C)	-209	YJL141C_mRNA		YJL141C
Day10_0_peak_1837;Day28_0_peak_1792	1757	chrX	152034	152626	593	+	0	NA	TTS (YJL140W_mRNA)	TTS (YJL140W)	669	YJL139C_mRNA		YJL139C
Day0_0_peak_1504;Day10_0_peak_1838;Day28_0_peak_1793;Day3_0_peak_1703;Day7_0_peak_1588	1758	chrX	154713	155114	402	+	0	NA	promoter-TSS (YJL138C_mRNA)	promoter-TSS (YJL138C)	-222	YJL138C_mRNA		YJL138C
Day10_0_peak_1839	1759	chrX	155924	156224	301	+	0	NA	promoter-TSS (YJL136W-A_mRNA)	promoter-TSS (YJL137C)	53	YJL137C_mRNA		YJL137C
Day0_0_peak_1505;Day10_0_peak_1840;Day28_0_peak_1794;Day3_0_peak_1704;Day7_0_peak_1589	1760	chrX	157226	158270	1045	+	0	NA	promoter-TSS (YJL136C_mRNA)	promoter-TSS (YJL136C)	-129	YJL135W_mRNA		YJL135W
Day0_0_peak_1506;Day10_0_peak_1841;Day28_0_peak_1795;Day3_0_peak_1705;Day7_0_peak_1590	1761	chrX	159261	160930	1670	+	0	NA	promoter-TSS (YJL133W_mRNA)	promoter-TSS (YJL133C-A)	-248	YJL133C-A_mRNA		YJL133C-A
Day0_0_peak_1507;Day10_0_peak_1842;Day28_0_peak_1796;Day3_0_peak_1706	1762	chrX	164980	166028	1049	+	0	NA	promoter-TSS (YJL131C_mRNA)	promoter-TSS (YJL131C)	-156	YJL131C_mRNA		YJL131C
Day0_0_peak_1508;Day10_0_peak_1843;Day28_0_peak_1797;Day3_0_peak_1707;Day7_0_peak_1591	1763	chrX	172268	174008	1741	+	0	NA	promoter-TSS (YJL130C_mRNA)	promoter-TSS (YJL130C)	-771	YJL130C_mRNA		YJL130C
Day0_0_peak_1509;Day10_0_peak_1844	1764	chrX	177561	177919	359	+	0	NA	promoter-TSS (YJL129C_mRNA)	promoter-TSS (YJL129C)	-434	YJL129C_mRNA		YJL129C
Day0_0_peak_1510;Day10_0_peak_1845;Day28_0_peak_1798;Day3_0_peak_1708;Day7_0_peak_1592	1765	chrX	180013	182965	2953	+	0	NA	TTS (YJL127C_mRNA)	TTS (YJL127C-B)	220	YJL127C-B_mRNA		YJL127C-B
Day0_0_peak_1511;Day10_0_peak_1846;Day28_0_peak_1799;Day3_0_peak_1709;Day7_0_peak_1593	1766	chrX	184042	184779	738	+	0	NA	promoter-TSS (YJL127C_mRNA)	promoter-TSS (YJL127C)	-91	YJL126W_mRNA		YJL126W
Day0_0_peak_1512;Day10_0_peak_1847	1767	chrX	186575	187045	471	+	0	NA	promoter-TSS (YJL125C_mRNA)	promoter-TSS (YJL125C)	-131	YJL125C_mRNA		YJL125C
Day0_0_peak_1513;Day10_0_peak_1848;Day28_0_peak_1800;Day3_0_peak_1710;Day7_0_peak_1594	1768	chrX	187335	188175	841	+	0	NA	promoter-TSS (YJL124C_mRNA)	promoter-TSS (YJL124C)	-111	YJL124C_mRNA		YJL124C
Day0_0_peak_1514;Day10_0_peak_1849;Day28_0_peak_1801;Day3_0_peak_1711;Day7_0_peak_1595	1769	chrX	189176	190220	1045	+	0	NA	promoter-TSS (YJL123C_mRNA)	promoter-TSS (YJL123C)	-18	YJL122W_mRNA		YJL122W
Day0_0_peak_1515;Day10_0_peak_1850;Day28_0_peak_1802;Day3_0_peak_1712;Day7_0_peak_1596	1770	chrX	191144	192623	1480	+	0	NA	promoter-TSS (YJL121C_mRNA)	promoter-TSS (YJL121C)	12	YJL119C_mRNA		YJL119C
Day0_0_peak_1516;Day10_0_peak_1851;Day28_0_peak_1803;Day3_0_peak_1713;Day7_0_peak_1597	1771	chrX	193950	196487	2538	+	0	NA	promoter-TSS (YJL116C_mRNA)	promoter-TSS (YJL116C)	-345	YJL116C_mRNA		YJL116C
Day0_0_peak_1517;Day10_0_peak_1852;Day28_0_peak_1804;Day3_0_peak_1714;Day7_0_peak_1598	1772	chrX	196970	197624	655	+	0	NA	promoter-TSS (YJL114W)	promoter-TSS (YJL114W)	88	tA(AGC)J_tRNA		tA(AGC)J
Day0_0_peak_1518;Day10_0_peak_1853;Day28_0_peak_1805;Day3_0_peak_1715;Day7_0_peak_1599	1773	chrX	204311	205491	1181	+	0	NA	promoter-TSS (YJL112W_mRNA)	promoter-TSS (YJL112W)	166	tD(GUC)J1_tRNA		tD(GUC)J1
Day0_0_peak_1519;Day10_0_peak_1854;Day28_0_peak_1806;Day3_0_peak_1716;Day7_0_peak_1600	1774	chrX	206941	208107	1167	+	0	NA	promoter-TSS (YJL111W_mRNA)	promoter-TSS (YJL111W)	-353	YJL111W_mRNA		YJL111W
Day10_0_peak_1855	1775	chrX	209479	209932	454	+	0	NA	TTS (YJL110C_mRNA)	TTS (YJL111W)	1828	YJL111W_mRNA		YJL111W
Day0_0_peak_1520;Day10_0_peak_1856;Day28_0_peak_1807;Day3_0_peak_1717;Day7_0_peak_1601	1776	chrX	211541	212176	636	+	0	NA	promoter-TSS (YJL110C_mRNA)	promoter-TSS (YJL110C)	-281	YJL110C_mRNA		YJL110C
Day0_0_peak_1521;Day10_0_peak_1857;Day28_0_peak_1808;Day3_0_peak_1718;Day7_0_peak_1602	1777	chrX	217338	219105	1768	+	0	NA	promoter-TSS (YJL109C_mRNA)	promoter-TSS (YJL109C)	635	YJL108C_mRNA		YJL108C
Day0_0_peak_1522;Day10_0_peak_1858;Day28_0_peak_1809;Day3_0_peak_1719;Day7_0_peak_1603	1778	chrX	219719	220982	1264	+	0	NA	promoter-TSS (YJL107C_mRNA)	promoter-TSS (YJL107C)	-334	YJL107C_mRNA		YJL107C
Day0_0_peak_1523;Day10_0_peak_1859;Day28_0_peak_1810;Day3_0_peak_1720;Day7_0_peak_1604	1779	chrX	223407	224825	1419	+	0	NA	promoter-TSS (YJL105W_mRNA)	promoter-TSS (YJL105W)	-939	YJL105W_mRNA		YJL105W
Day0_0_peak_1524;Day10_0_peak_1860;Day28_0_peak_1811;Day3_0_peak_1721;Day3_0_peak_1722;Day7_0_peak_1605	1780	chrX	227161	229002	1842	+	0	NA	TTS (snR37_snoRNA)	TTS (YJL104W)	398	snR37_snoRNA		snR37
Day0_0_peak_1525;Day10_0_peak_1861;Day28_0_peak_1812;Day3_0_peak_1723;Day7_0_peak_1606	1781	chrX	230782	231422	641	+	0	NA	promoter-TSS (YJL103C_mRNA)	promoter-TSS (YJL103C)	-199	YJL102W_mRNA		YJL102W
Day0_0_peak_1526;Day10_0_peak_1862;Day28_0_peak_1813;Day3_0_peak_1724;Day7_0_peak_1607	1782	chrX	233521	234242	722	+	0	NA	promoter-TSS (tR(ACG)J_tRNA)	TTS (YJL102W)	-58	tR(ACG)J_tRNA		tR(ACG)J
Day0_0_peak_1527;Day10_0_peak_1863;Day28_0_peak_1814;Day3_0_peak_1725;Day7_0_peak_1608	1783	chrX	236005	237980	1976	+	0	NA	promoter-TSS (YJL100W_mRNA)	promoter-TSS (YJL101C)	-271	YJL100W_mRNA		YJL100W
Day0_0_peak_1528;Day10_0_peak_1864;Day28_0_peak_1815;Day3_0_peak_1726;Day7_0_peak_1609	1784	chrX	238680	239269	590	+	0	NA	promoter-TSS (YJL099W_mRNA)	promoter-TSS (YJL099W)	-440	YJL099W_mRNA		YJL099W
Day0_0_peak_1529;Day10_0_peak_1865;Day28_0_peak_1816;Day3_0_peak_1727;Day7_0_peak_1610	1785	chrX	241331	242134	804	+	0	NA	promoter-TSS (YJL098W_mRNA)	promoter-TSS (YJL098W)	-350	YJL098W_mRNA		YJL098W
Day0_0_peak_1530;Day10_0_peak_1866;Day28_0_peak_1817;Day3_0_peak_1728;Day7_0_peak_1611	1786	chrX	245818	247449	1632	+	0	NA	promoter-TSS (YJL095W_mRNA)	promoter-TSS (YJL095W)	143	YJL096W_mRNA		YJL096W
Day10_0_peak_1867;Day28_0_peak_1818	1787	chrX	251162	251561	400	+	0	NA	TTS (YJL094C_mRNA)	TTS (YJL094C)	3081	YJL094C_mRNA		YJL094C
Day0_0_peak_1531;Day10_0_peak_1868;Day28_0_peak_1819;Day3_0_peak_1729;Day7_0_peak_1612	1788	chrX	254198	254977	780	+	0	NA	promoter-TSS (YJL094C_mRNA)	promoter-TSS (YJL094C)	-145	YJL094C_mRNA		YJL094C
Day0_0_peak_1532;Day10_0_peak_1869;Day28_0_peak_1820;Day3_0_peak_1730;Day7_0_peak_1613	1789	chrX	256528	257543	1016	+	0	NA	promoter-TSS (YJL092W_mRNA)	promoter-TSS (YJL093C)	-223	YJL093C_mRNA		YJL093C
Day10_0_peak_1870	1790	chrX	260852	261082	231	+	0	NA	TTS (YJL092W_mRNA)	TTS (YJL092W)	1585	YJL091C_mRNA		YJL091C
Day10_0_peak_1871;Day28_0_peak_1821	1791	chrX	262404	262865	462	+	0	NA	promoter-TSS (YJL091C_mRNA)	promoter-TSS (YJL091C)	-82	YJL091C_mRNA		YJL091C
Day0_0_peak_1533;Day10_0_peak_1872;Day28_0_peak_1822;Day3_0_peak_1731;Day7_0_peak_1614	1792	chrX	265055	266125	1071	+	0	NA	promoter-TSS (YJL089W_mRNA)	promoter-TSS (YJL090C)	-336	YJL089W_mRNA		YJL089W
Day0_0_peak_1534;Day10_0_peak_1873;Day28_0_peak_1823;Day3_0_peak_1732;Day7_0_peak_1615	1793	chrX	267762	269128	1367	+	0	NA	promoter-TSS (YJL088W_mRNA)	promoter-TSS (YJL088W)	-354	YJL088W_mRNA		YJL088W
Day10_0_peak_1874;Day28_0_peak_1824;Day7_0_peak_1616	1794	chrX	272470	272723	254	+	0	NA	promoter-TSS (YJL087C_mRNA)	promoter-TSS (YJL087C)	-111	YJL087C_mRNA		YJL087C
Day0_0_peak_1535;Day10_0_peak_1875;Day28_0_peak_1825;Day3_0_peak_1733;Day7_0_peak_1617	1795	chrX	277806	279660	1855	+	0	NA	promoter-TSS (YJL083W_mRNA)	promoter-TSS (YJL084C)	-108	YJL083W_mRNA		YJL083W
Day0_0_peak_1536;Day10_0_peak_1876;Day28_0_peak_1826;Day3_0_peak_1734;Day7_0_peak_1618	1796	chrX	280421	281302	882	+	0	NA	promoter-TSS (YJL082W_mRNA)	promoter-TSS (YJL082W)	-324	YJL082W_mRNA		YJL082W
Day10_0_peak_1877;Day28_0_peak_1827	1797	chrX	283690	284121	432	+	0	NA	TTS (YJL082W_mRNA)	TTS (YJL082W)	1366	YJL081C_mRNA		YJL081C
Day10_0_peak_1878;Day28_0_peak_1828;Day3_0_peak_1735;Day7_0_peak_1619	1798	chrX	285130	285671	542	+	0	NA	promoter-TSS (YJL081C_mRNA)	promoter-TSS (YJL081C)	-129	YJL081C_mRNA		YJL081C
Day0_0_peak_1537;Day10_0_peak_1879;Day28_0_peak_1829;Day3_0_peak_1736;Day7_0_peak_1620	1799	chrX	290574	292286	1713	+	0	NA	promoter-TSS (YJL079C_mRNA)	promoter-TSS (YJL079C)	-656	YJL079C_mRNA		YJL079C
Day10_0_peak_1880;Day28_0_peak_1830	1800	chrX	293019	293554	536	+	0	NA	promoter-TSS (YJL077W-B_mRNA)	promoter-TSS (YJL077W-B)	695	YJL078C_mRNA		YJL078C
Day0_0_peak_1538;Day10_0_peak_1881;Day28_0_peak_1831;Day3_0_peak_1737;Day7_0_peak_1621	1801	chrX	293853	295365	1513	+	0	NA	promoter-TSS (YJL077W-A_mRNA)	promoter-TSS (YJL078C)	-190	YJL077W-A_mRNA		YJL077W-A
Day10_0_peak_1882;Day28_0_peak_1832;Day3_0_peak_1738	1802	chrX	302766	303369	604	+	0	NA	promoter-TSS (YJL073W_mRNA)	promoter-TSS (YJL074C)	-114	YJL073W_mRNA		YJL073W
Day10_0_peak_1883;Day28_0_peak_1833	1803	chrX	305765	306359	595	+	0	NA	promoter-TSS (YJL072C_mRNA)	promoter-TSS (YJL072C)	-70	YJL071W_mRNA		YJL071W
Day10_0_peak_1884;Day28_0_peak_1834	1804	chrX	310678	311168	491	+	0	NA	promoter-TSS (YJL070C_mRNA)	promoter-TSS (YJL070C)	-286	YJL070C_mRNA		YJL070C
Day0_0_peak_1539;Day10_0_peak_1885;Day10_0_peak_1886;Day28_0_peak_1835;Day28_0_peak_1836;Day3_0_peak_1739;Day3_0_peak_1740;Day7_0_peak_1622	1805	chrX	312586	317919	5334	+	0	NA	promoter-TSS (YJL066C_mRNA)	promoter-TSS (YJL066C)	77	YJL064W_mRNA		YJL064W
Day0_0_peak_1540;Day10_0_peak_1887;Day28_0_peak_1837;Day3_0_peak_1741;Day7_0_peak_1623	1806	chrX	322837	323504	668	+	0	NA	promoter-TSS (YJL060W_mRNA)	promoter-TSS (YJL060W)	-216	YJL060W_mRNA		YJL060W
Day0_0_peak_1541;Day10_0_peak_1888;Day7_0_peak_1624	1807	chrX	324503	325264	762	+	0	NA	promoter-TSS (YJL059W_mRNA)	promoter-TSS (YJL059W)	-81	YJL059W_mRNA		YJL059W
Day0_0_peak_1542;Day10_0_peak_1889;Day28_0_peak_1838;Day3_0_peak_1742;Day7_0_peak_1625	1808	chrX	327483	328184	702	+	0	NA	promoter-TSS (YJL058C_mRNA)	promoter-TSS (YJL058C)	40	YJL058C_mRNA		YJL058C
Day0_0_peak_1543;Day10_0_peak_1890;Day28_0_peak_1839;Day3_0_peak_1743;Day3_0_peak_1744;Day7_0_peak_1626	1809	chrX	332675	334411	1737	+	0	NA	promoter-TSS (YJL056C_mRNA)	promoter-TSS (YJL056C)	186	YJL055W_mRNA		YJL055W
Day0_0_peak_1544;Day10_0_peak_1891;Day28_0_peak_1840;Day3_0_peak_1745;Day7_0_peak_1627	1810	chrX	335504	335789	286	+	0	NA	promoter-TSS (YJL053W_mRNA)	promoter-TSS (YJL053W)	-252	YJL053W_mRNA		YJL053W
Day0_0_peak_1545;Day10_0_peak_1892;Day28_0_peak_1841;Day28_0_peak_1842;Day3_0_peak_1746;Day7_0_peak_1628	1811	chrX	337120	338881	1762	+	0	NA	promoter-TSS (YJL052C-A_mRNA)	promoter-TSS (YJL052C-A)	3	YJL052C-A_mRNA		YJL052C-A
Day0_0_peak_1546;Day10_0_peak_1893;Day28_0_peak_1843;Day3_0_peak_1747;Day7_0_peak_1629	1812	chrX	339009	340183	1175	+	0	NA	promoter-TSS (YJL051W_mRNA)	promoter-TSS (YJL051W)	-191	YJL051W_mRNA		YJL051W
Day0_0_peak_1547;Day10_0_peak_1894;Day28_0_peak_1844;Day3_0_peak_1748;Day7_0_peak_1630	1813	chrX	341737	342584	848	+	0	NA	promoter-TSS (YJL050W_mRNA)	promoter-TSS (YJL050W)	-362	YJL050W_mRNA		YJL050W
Day10_0_peak_1895;Day28_0_peak_1845	1814	chrX	345622	346073	452	+	0	NA	promoter-TSS (YJL049W_mRNA)	promoter-TSS (YJL049W)	-126	YJL049W_mRNA		YJL049W
Day0_0_peak_1548;Day10_0_peak_1896;Day28_0_peak_1846;Day3_0_peak_1749;Day7_0_peak_1631	1815	chrX	348340	349994	1655	+	0	NA	promoter-TSS (YJL047C-A_mRNA)	promoter-TSS (YJL048C)	11	YJL047C-A_mRNA		YJL047C-A
Day10_0_peak_1897;Day28_0_peak_1847	1816	chrX	352113	352481	369	+	0	NA	promoter-TSS (YJL047C_mRNA)	promoter-TSS (YJL047C)	-89	YJL046W_mRNA		YJL046W
Day0_0_peak_1549;Day10_0_peak_1898;Day28_0_peak_1848;Day3_0_peak_1750;Day7_0_peak_1632	1817	chrX	353935	354397	463	+	0	NA	promoter-TSS (tY(GUA)J1_tRNA)	TTS (YJL046W)	-78	tY(GUA)J1_tRNA		tY(GUA)J1
Day0_0_peak_1550;Day10_0_peak_1899;Day28_0_peak_1849;Day28_0_peak_1850;Day3_0_peak_1751;Day3_0_peak_1752;Day7_0_peak_1633;Day7_0_peak_1634	1818	chrX	355295	357485	2191	+	0	NA	TTS (tD(GUC)J2_tRNA)	exon (YJL045W, exon 1 of 1)	366	YJL045W_mRNA		YJL045W
Day0_0_peak_1551;Day10_0_peak_1900;Day28_0_peak_1851;Day3_0_peak_1753;Day7_0_peak_1635	1819	chrX	359589	361894	2306	+	0	NA	promoter-TSS (YJL042W_mRNA)	promoter-TSS (YJL042W)	-508	YJL042W_mRNA		YJL042W
Day0_0_peak_1552;Day10_0_peak_1901;Day28_0_peak_1852;Day3_0_peak_1754;Day7_0_peak_1636	1820	chrX	365186	366012	827	+	0	NA	promoter-TSS (YJL041W_mRNA)	promoter-TSS (YJL041W)	-304	YJL041W_mRNA		YJL041W
Day0_0_peak_1553;Day10_0_peak_1902;Day28_0_peak_1853;Day3_0_peak_1755;Day7_0_peak_1637	1821	chrX	373853	375263	1411	+	0	NA	promoter-TSS (tR(UCU)J2_tRNA)	promoter-TSS (YJL039C)	19	tR(UCU)J2_tRNA		tR(UCU)J2
Day0_0_peak_1554;Day10_0_peak_1903;Day28_0_peak_1854;Day3_0_peak_1756;Day7_0_peak_1638	1822	chrX	378127	378880	754	+	0	NA	promoter-TSS (YJL036W_mRNA)	promoter-TSS (YJL036W)	143	tV(AAC)J_tRNA		tV(AAC)J
Day0_0_peak_1555;Day10_0_peak_1904;Day28_0_peak_1855;Day3_0_peak_1757;Day7_0_peak_1639	1823	chrX	380392	381571	1180	+	0	NA	promoter-TSS (YJL035C_mRNA)	promoter-TSS (YJL035C)	20	YJL035C_mRNA		YJL035C
Day0_0_peak_1556;Day10_0_peak_1905;Day28_0_peak_1856;Day3_0_peak_1758;Day7_0_peak_1640	1824	chrX	383289	384077	789	+	0	NA	promoter-TSS (YJL033W_mRNA)	promoter-TSS (YJL033W)	-154	YJL033W_mRNA		YJL033W
Day10_0_peak_1906	1825	chrX	387743	387948	206	+	0	NA	promoter-TSS (YJL031C_mRNA)	promoter-TSS (YJL031C)	188	YJL030W_mRNA		YJL030W
Day0_0_peak_1557;Day10_0_peak_1907;Day28_0_peak_1857;Day3_0_peak_1759;Day7_0_peak_1641	1826	chrX	390814	392479	1666	+	0	NA	promoter-TSS (YJL029C_mRNA)	promoter-TSS (YJL029C)	335	YJL028W_mRNA		YJL028W
Day0_0_peak_1558;Day10_0_peak_1908;Day28_0_peak_1858;Day3_0_peak_1760;Day7_0_peak_1642	1827	chrX	396514	397317	804	+	0	NA	promoter-TSS (YJL024C_mRNA)	promoter-TSS (YJL024C)	-119	tG(GCC)J1_tRNA		tG(GCC)J1
Day0_0_peak_1559;Day10_0_peak_1909;Day28_0_peak_1859;Day7_0_peak_1643	1828	chrX	398267	398795	529	+	0	NA	promoter-TSS (YJL023C_mRNA)	promoter-TSS (YJL023C)	-133	YJL023C_mRNA		YJL023C
Day0_0_peak_1560;Day10_0_peak_1910;Day28_0_peak_1860;Day3_0_peak_1761;Day7_0_peak_1644	1829	chrX	399757	400532	776	+	0	NA	promoter-TSS (YJL020W-A_mRNA)	promoter-TSS (YJL020W-A)	-837	YJL020W-A_mRNA		YJL020W-A
Day0_0_peak_1561;Day10_0_peak_1911;Day28_0_peak_1861;Day3_0_peak_1762;Day7_0_peak_1645	1830	chrX	401994	403461	1468	+	0	NA	promoter-TSS (YJL019W_mRNA)	promoter-TSS (YJL020C)	-170	YJL019W_mRNA		YJL019W
Day0_0_peak_1562;Day10_0_peak_1912;Day28_0_peak_1862;Day3_0_peak_1763;Day7_0_peak_1646	1831	chrX	404539	405570	1032	+	0	NA	promoter-TSS (YJL016W_mRNA)	promoter-TSS (YJL016W)	-534	YJL016W_mRNA		YJL016W
Day0_0_peak_1563;Day10_0_peak_1913;Day28_0_peak_1863;Day3_0_peak_1764;Day7_0_peak_1647	1832	chrX	407023	407835	813	+	0	NA	promoter-TSS (YJL015C_mRNA)	promoter-TSS (YJL015C)	-3	YJL015C_mRNA		YJL015C
Day10_0_peak_1914;Day28_0_peak_1864	1833	chrX	410875	411504	630	+	0	NA	promoter-TSS (YJL013C_mRNA)	promoter-TSS (YJL013C)	-149	YJL013C_mRNA		YJL013C
Day0_0_peak_1564;Day10_0_peak_1915;Day28_0_peak_1865;Day3_0_peak_1765;Day7_0_peak_1648	1834	chrX	413303	414031	729	+	0	NA	promoter-TSS (YJL012C_mRNA)	promoter-TSS (YJL012C)	-268	YJL012C_mRNA		YJL012C
Day0_0_peak_1565;Day10_0_peak_1916;Day28_0_peak_1866;Day28_0_peak_1867;Day3_0_peak_1766;Day3_0_peak_1767;Day7_0_peak_1649;Day7_0_peak_1650	1835	chrX	414618	416419	1802	+	0	NA	promoter-TSS (YJL011C_mRNA)	promoter-TSS (YJL011C)	518	tW(CCA)J_tRNA		tW(CCA)J
Day0_0_peak_1566;Day10_0_peak_1917;Day28_0_peak_1868;Day3_0_peak_1768;Day7_0_peak_1651	1836	chrX	417124	417644	521	+	0	NA	TTS (YJL010C_mRNA)	TTS (YJL010C)	-1348	tW(CCA)J_tRNA		tW(CCA)J
Day10_0_peak_1918	1837	chrX	419609	420072	464	+	0	NA	promoter-TSS (YJL010C_mRNA)	promoter-TSS (YJL010C)	-15	YJL009W_mRNA		YJL009W
Day0_0_peak_1567;Day10_0_peak_1919;Day28_0_peak_1869;Day3_0_peak_1769;Day7_0_peak_1652	1838	chrX	421511	422193	683	+	0	NA	promoter-TSS (YJL008C_mRNA)	promoter-TSS (YJL008C)	-189	YJL008C_mRNA		YJL008C
Day0_0_peak_1568;Day10_0_peak_1920;Day28_0_peak_1870;Day3_0_peak_1770;Day7_0_peak_1653	1839	chrX	422654	423246	593	+	0	NA	promoter-TSS (tM(CAU)J2_tRNA)	promoter-TSS (YJL007C)	13	tM(CAU)J2_tRNA		tM(CAU)J2
Day0_0_peak_1569;Day10_0_peak_1921;Day28_0_peak_1871;Day3_0_peak_1771;Day7_0_peak_1654	1840	chrX	424031	425337	1307	+	0	NA	promoter-TSS (YJL006C_mRNA)	promoter-TSS (YJL006C)	-169	tL(UAA)J_tRNA		tL(UAA)J
Day10_0_peak_1922;Day28_0_peak_1872	1841	chrX	429772	430785	1014	+	0	NA	exon (YJL005W_mRNA, exon 1 of 1)	exon (YJL005W, exon 1 of 1)	1922	YJL004C_mRNA		YJL004C
Day0_0_peak_1570;Day10_0_peak_1923;Day28_0_peak_1873;Day3_0_peak_1772;Day7_0_peak_1655	1842	chrX	431544	432977	1434	+	0	NA	promoter-TSS (YJL004C_mRNA)	promoter-TSS (YJL004C)	-60	YJL004C_mRNA		YJL004C
Day0_0_peak_1571;Day10_0_peak_1924;Day10_0_peak_1925;Day28_0_peak_1874;Day28_0_peak_1875;Day3_0_peak_1773;Day3_0_peak_1774;Day3_0_peak_1775;Day7_0_peak_1656;Day7_0_peak_1657	1843	chrX	434416	437755	3340	+	0	NA	promoter-TSS (YJR001W_mRNA)	promoter-TSS (YJR001W)	-717	YJR001W_mRNA		YJR001W
Day0_0_peak_1572;Day10_0_peak_1926;Day28_0_peak_1876;Day3_0_peak_1776;Day7_0_peak_1658	1844	chrX	438441	439160	720	+	0	NA	promoter-TSS (YJR002W_mRNA)	promoter-TSS (YJR002W)	-65	YJR002W_mRNA		YJR002W
Day0_0_peak_1573;Day10_0_peak_1927;Day28_0_peak_1877;Day3_0_peak_1777;Day7_0_peak_1659	1845	chrX	442393	443369	977	+	0	NA	promoter-TSS (YJR003C_mRNA)	promoter-TSS (YJR003C)	-328	YJR003C_mRNA		YJR003C
Day0_0_peak_1574;Day10_0_peak_1928;Day28_0_peak_1878;Day3_0_peak_1778;Day7_0_peak_1660	1846	chrX	444680	446162	1483	+	0	NA	promoter-TSS (YJR005W_mRNA)	promoter-TSS (YJR004C)	-502	YJR005W_mRNA		YJR005W
Day0_0_peak_1575;Day10_0_peak_1929;Day28_0_peak_1879;Day28_0_peak_1880;Day3_0_peak_1779;Day7_0_peak_1661	1847	chrX	448313	449376	1064	+	0	NA	promoter-TSS (YJR006W_mRNA)	promoter-TSS (YJR005C-A)	-86	YJR005C-A_mRNA		YJR005C-A
Day10_0_peak_1930;Day28_0_peak_1881	1848	chrX	450570	451009	440	+	0	NA	promoter-TSS (YJR007W_mRNA)	promoter-TSS (YJR007W)	-231	YJR007W_mRNA		YJR007W
Day0_0_peak_1576;Day10_0_peak_1931;Day28_0_peak_1882;Day3_0_peak_1780;Day7_0_peak_1662	1849	chrX	451825	452699	875	+	0	NA	promoter-TSS (YJR008W_mRNA)	promoter-TSS (YJR008W)	-168	YJR008W_mRNA		YJR008W
Day0_0_peak_1577;Day10_0_peak_1932;Day28_0_peak_1883;Day3_0_peak_1781;Day7_0_peak_1663	1850	chrX	454322	455954	1633	+	0	NA	promoter-TSS (YJR009C_mRNA)	promoter-TSS (YJR009C)	-457	YJR009C_mRNA		YJR009C
Day10_0_peak_1933;Day28_0_peak_1884	1851	chrX	456835	457162	328	+	0	NA	exon (YJR010W_mRNA, exon 1 of 1)	exon (YJR010W, exon 1 of 1)	759	YJR010W_mRNA		YJR010W
Day0_0_peak_1578;Day10_0_peak_1934;Day3_0_peak_1782;Day7_0_peak_1664	1852	chrX	457951	458578	628	+	0	NA	promoter-TSS (YJR010C-A_mRNA)	promoter-TSS (YJR010C-A)	97	YJR010C-A_mRNA		YJR010C-A
Day0_0_peak_1579;Day10_0_peak_1935;Day28_0_peak_1885;Day3_0_peak_1783;Day7_0_peak_1665	1853	chrX	459681	460262	582	+	0	NA	promoter-TSS (YJR011C_mRNA)	promoter-TSS (YJR011C)	-411	YJR013W_mRNA		YJR013W
Day0_0_peak_1580;Day10_0_peak_1936;Day10_0_peak_1937;Day28_0_peak_1886;Day3_0_peak_1784;Day7_0_peak_1666	1854	chrX	461639	462970	1332	+	0	NA	promoter-TSS (YJR015W_mRNA)	promoter-TSS (YJR015W)	-417	YJR015W_mRNA		YJR015W
Day0_0_peak_1581;Day10_0_peak_1938;Day10_0_peak_1939;Day28_0_peak_1887;Day28_0_peak_1888;Day3_0_peak_1785;Day3_0_peak_1786;Day7_0_peak_1667	1855	chrX	465920	469939	4020	+	0	NA	promoter-TSS (YJR020W_mRNA)	promoter-TSS (YJR017C)	-72	YJR020W_mRNA		YJR020W
Day0_0_peak_1582;Day10_0_peak_1940;Day10_0_peak_1941;Day28_0_peak_1889;Day3_0_peak_1787;Day7_0_peak_1668	1856	chrX	470645	472352	1708	+	0	NA	promoter-TSS (YJR024C_mRNA)	promoter-TSS (YJR024C)	173	YJR025C_mRNA		YJR025C
Day10_0_peak_1942;Day28_0_peak_1890	1857	chrX	486119	486574	456	+	0	NA	promoter-TSS (YJR030C_mRNA)	promoter-TSS (YJR030C)	-150	YJR030C_mRNA		YJR030C
Day10_0_peak_1943;Day28_0_peak_1891	1858	chrX	490751	490986	236	+	0	NA	promoter-TSS (YJR031C_mRNA)	promoter-TSS (YJR031C)	-56	YJR031C_mRNA		YJR031C
Day0_0_peak_1583;Day10_0_peak_1944;Day28_0_peak_1892;Day7_0_peak_1669	1859	chrX	496505	497038	534	+	0	NA	promoter-TSS (YJR033C_mRNA)	promoter-TSS (YJR033C)	88	YJR034W_mRNA		YJR034W
Day0_0_peak_1584;Day10_0_peak_1945;Day28_0_peak_1893;Day3_0_peak_1788;Day7_0_peak_1670	1860	chrX	503412	504156	745	+	0	NA	promoter-TSS (YJR039W_mRNA)	promoter-TSS (YJR036C)	-152	YJR039W_mRNA		YJR039W
Day0_0_peak_1585;Day10_0_peak_1946;Day28_0_peak_1894;Day7_0_peak_1671	1861	chrX	507383	507827	445	+	0	NA	promoter-TSS (YJR040W_mRNA)	promoter-TSS (YJR040W)	-141	YJR040W_mRNA		YJR040W
Day10_0_peak_1947;Day28_0_peak_1895	1862	chrX	513727	514142	416	+	0	NA	promoter-TSS (YJR041C_mRNA)	promoter-TSS (YJR041C)	-121	YJR042W_mRNA		YJR042W
Day0_0_peak_1586;Day10_0_peak_1948;Day28_0_peak_1896;Day3_0_peak_1789;Day7_0_peak_1672	1863	chrX	517253	518402	1150	+	0	NA	promoter-TSS (YJR043C_mRNA)	promoter-TSS (YJR043C)	57	tM(CAU)J3_tRNA		tM(CAU)J3
Day0_0_peak_1587;Day10_0_peak_1949;Day28_0_peak_1897;Day3_0_peak_1790;Day7_0_peak_1673	1864	chrX	518938	519702	765	+	0	NA	promoter-TSS (YJR044C_mRNA)	promoter-TSS (YJR044C)	-135	YJR044C_mRNA		YJR044C
Day0_0_peak_1588;Day10_0_peak_1950;Day28_0_peak_1898;Day3_0_peak_1791;Day7_0_peak_1674	1865	chrX	521174	522293	1120	+	0	NA	promoter-TSS (YJR046W_mRNA)	promoter-TSS (YJR045C)	-131	YJR045C_mRNA		YJR045C
Day0_0_peak_1589;Day10_0_peak_1951;Day28_0_peak_1899;Day3_0_peak_1792;Day7_0_peak_1675	1866	chrX	523967	525143	1177	+	0	NA	promoter-TSS (tS(AGA)J_tRNA)	TTS (YJR046W)	-462	tS(AGA)J_tRNA		tS(AGA)J
Day0_0_peak_1590;Day10_0_peak_1952;Day28_0_peak_1900;Day3_0_peak_1793;Day7_0_peak_1676	1867	chrX	525622	526958	1337	+	0	NA	promoter-TSS (YJR047C_mRNA)	promoter-TSS (YJR047C)	-45	YJR048W_mRNA		YJR048W
Day0_0_peak_1591;Day10_0_peak_1953;Day28_0_peak_1901;Day3_0_peak_1794;Day7_0_peak_1677	1868	chrX	528368	528928	561	+	0	NA	promoter-TSS (YJR050W_mRNA)	promoter-TSS (YJR049C)	-49	YJR050W_mRNA		YJR050W
Day0_0_peak_1592;Day10_0_peak_1954;Day28_0_peak_1902;Day3_0_peak_1795;Day7_0_peak_1678	1869	chrX	531266	532319	1054	+	0	NA	promoter-TSS (tG(GCC)J2_tRNA)	promoter-TSS (YJR052W)	-36	tG(GCC)J2_tRNA		tG(GCC)J2
Day10_0_peak_1955	1870	chrX	533475	533832	358	+	0	NA	promoter-TSS (YJR053W_mRNA)	promoter-TSS (YJR053W)	-374	YJR053W_mRNA		YJR053W
Day10_0_peak_1956;Day28_0_peak_1903;Day3_0_peak_1796	1871	chrX	535585	535933	349	+	0	NA	promoter-TSS (YJR054W_mRNA)	promoter-TSS (YJR054W)	-297	YJR054W_mRNA		YJR054W
Day0_0_peak_1593;Day10_0_peak_1957;Day28_0_peak_1904;Day3_0_peak_1797;Day7_0_peak_1679	1872	chrX	538297	539059	763	+	0	NA	promoter-TSS (YJR055W_mRNA)	promoter-TSS (YJR055W)	-94	YJR055W_mRNA		YJR055W
Day0_0_peak_1594;Day10_0_peak_1958;Day28_0_peak_1905;Day3_0_peak_1798;Day7_0_peak_1680	1873	chrX	540192	540818	627	+	0	NA	Intergenic	Intergenic	-1003	tD(GUC)J4_tRNA		tD(GUC)J4
Day0_0_peak_1595;Day10_0_peak_1959;Day28_0_peak_1906;Day3_0_peak_1799;Day7_0_peak_1681	1874	chrX	541434	542030	597	+	0	NA	TTS (YJR056C_mRNA)	TTS (YJR056C)	224	tD(GUC)J4_tRNA		tD(GUC)J4
Day0_0_peak_1596;Day10_0_peak_1960;Day28_0_peak_1907;Day3_0_peak_1800;Day7_0_peak_1682	1875	chrX	542385	543416	1032	+	0	NA	promoter-TSS (YJR056C_mRNA)	promoter-TSS (YJR056C)	144	tY(GUA)J2_tRNA		tY(GUA)J2
Day10_0_peak_1961;Day28_0_peak_1908;Day3_0_peak_1801	1876	chrX	543961	544203	243	+	0	NA	promoter-TSS (YJR057W_mRNA)	promoter-TSS (YJR057W)	20	YJR057W_mRNA		YJR057W
Day0_0_peak_1597;Day10_0_peak_1962;Day28_0_peak_1909;Day3_0_peak_1802;Day7_0_peak_1683	1877	chrX	544973	546108	1136	+	0	NA	promoter-TSS (YJR059W_mRNA)	promoter-TSS (YJR058C)	-247	YJR059W_mRNA		YJR059W
Day0_0_peak_1598;Day10_0_peak_1963;Day28_0_peak_1910;Day3_0_peak_1803;Day7_0_peak_1684	1878	chrX	547851	548954	1104	+	0	NA	promoter-TSS (YJR060W_mRNA)	promoter-TSS (YJR060W)	-357	YJR060W_mRNA		YJR060W
Day0_0_peak_1599;Day10_0_peak_1964;Day28_0_peak_1911;Day3_0_peak_1804;Day7_0_peak_1685	1879	chrX	549850	550372	523	+	0	NA	promoter-TSS (YJR061W_mRNA)	promoter-TSS (YJR061W)	-400	YJR061W_mRNA		YJR061W
Day10_0_peak_1965	1880	chrX	551733	551959	227	+	0	NA	exon (YJR061W_mRNA, exon 1 of 1)	exon (YJR061W, exon 1 of 1)	1335	YJR061W_mRNA		YJR061W
Day0_0_peak_1600;Day10_0_peak_1966;Day28_0_peak_1912;Day3_0_peak_1805;Day3_0_peak_1806;Day7_0_peak_1686	1881	chrX	554719	556170	1452	+	0	NA	promoter-TSS (YJR062C_mRNA)	promoter-TSS (YJR062C)	249	YJR063W_mRNA		YJR063W
Day0_0_peak_1601;Day10_0_peak_1967;Day28_0_peak_1913;Day3_0_peak_1807;Day7_0_peak_1687	1882	chrX	558695	559675	981	+	0	NA	promoter-TSS (YJR065C_mRNA)	promoter-TSS (YJR065C)	-27	YJR065C_mRNA		YJR065C
Day0_0_peak_1602;Day10_0_peak_1968;Day28_0_peak_1914;Day3_0_peak_1808;Day7_0_peak_1688	1883	chrX	567121	567938	818	+	0	NA	promoter-TSS (YJR068W_mRNA)	promoter-TSS (YJR067C)	-85	YJR067C_mRNA		YJR067C
Day0_0_peak_1603;Day10_0_peak_1969;Day28_0_peak_1915;Day28_0_peak_1916;Day3_0_peak_1809;Day3_0_peak_1810;Day7_0_peak_1689	1884	chrX	570660	574049	3390	+	0	NA	promoter-TSS (YJR072C_mRNA)	promoter-TSS (YJR072C)	-230	YJR072C_mRNA		YJR072C
Day0_0_peak_1604;Day10_0_peak_1970;Day28_0_peak_1917;Day3_0_peak_1811	1885	chrX	576528	576962	435	+	0	NA	promoter-TSS (YJR076C_mRNA)	promoter-TSS (YJR076C)	-144	YJR076C_mRNA		YJR076C
Day0_0_peak_1605;Day10_0_peak_1971;Day28_0_peak_1918;Day3_0_peak_1812;Day7_0_peak_1690	1886	chrX	577864	580197	2334	+	0	NA	promoter-TSS (YJR077C_mRNA)	promoter-TSS (YJR077C)	170	YJR078W_mRNA		YJR078W
Day0_0_peak_1606;Day10_0_peak_1972;Day28_0_peak_1919;Day28_0_peak_1920;Day3_0_peak_1813;Day7_0_peak_1691	1887	chrX	584498	586501	2004	+	0	NA	promoter-TSS (YJR085C_mRNA)	promoter-TSS (YJR085C)	-62	YJR085C_mRNA		YJR085C
Day0_0_peak_1607;Day10_0_peak_1973;Day28_0_peak_1921;Day3_0_peak_1814;Day7_0_peak_1692	1888	chrX	586801	588105	1305	+	0	NA	promoter-TSS (YJR088C_mRNA)	promoter-TSS (YJR088C)	-80	YJR088C_mRNA		YJR088C
Day0_0_peak_1608;Day10_0_peak_1974;Day28_0_peak_1922	1889	chrX	590636	591090	455	+	0	NA	TTS (YJR090C_mRNA)	TTS (YJR089W)	3145	YJR089W_mRNA		YJR089W
Day0_0_peak_1609;Day10_0_peak_1975;Day28_0_peak_1923;Day3_0_peak_1815;Day7_0_peak_1693	1890	chrX	594325	595597	1273	+	0	NA	promoter-TSS (YJR090C_mRNA)	promoter-TSS (YJR090C)	-634	YJR090C_mRNA		YJR090C
Day0_0_peak_1610;Day10_0_peak_1976;Day28_0_peak_1924;Day3_0_peak_1816;Day7_0_peak_1694	1891	chrX	598011	598953	943	+	0	NA	promoter-TSS (YJR091C_mRNA)	promoter-TSS (YJR091C)	-146	YJR091C_mRNA		YJR091C
Day0_0_peak_1611;Day10_0_peak_1977;Day28_0_peak_1925;Day3_0_peak_1817;Day7_0_peak_1695	1892	chrX	603932	604397	466	+	0	NA	promoter-TSS (YJR093C_mRNA)	promoter-TSS (YJR093C)	39	YJR093C_mRNA		YJR093C
Day0_0_peak_1612;Day10_0_peak_1978;Day10_0_peak_1979;Day28_0_peak_1926;Day28_0_peak_1927;Day3_0_peak_1818;Day3_0_peak_1819;Day7_0_peak_1696	1893	chrX	606281	609798	3518	+	0	NA	promoter-TSS (IRT1_ncRNA)	promoter-TSS (YJR094W-A)	-266	YJR094W-A_mRNA		YJR094W-A
Day0_0_peak_1613;Day10_0_peak_1980;Day10_0_peak_1981;Day28_0_peak_1928;Day3_0_peak_1820;Day3_0_peak_1821;Day7_0_peak_1697;Day7_0_peak_1698	1894	chrX	610895	612268	1374	+	0	NA	promoter-TSS (YJR097W_mRNA)	promoter-TSS (YJR097W)	386	YJR096W_mRNA		YJR096W
Day10_0_peak_1982;Day28_0_peak_1929	1895	chrX	613099	613424	326	+	0	NA	TTS (YJR098C_mRNA)	TTS (YJR097W)	848	YJR097W_mRNA		YJR097W
Day0_0_peak_1614;Day10_0_peak_1983;Day28_0_peak_1930;Day3_0_peak_1822;Day7_0_peak_1699	1896	chrX	615251	615736	486	+	0	NA	promoter-TSS (YJR098C_mRNA)	promoter-TSS (YJR098C)	-83	YJR099W_mRNA		YJR099W
Day0_0_peak_1615;Day10_0_peak_1984;Day28_0_peak_1931;Day3_0_peak_1823;Day7_0_peak_1700	1897	chrX	617177	618647	1471	+	0	NA	promoter-TSS (YJR101W_mRNA)	promoter-TSS (YJR100C)	-7	tL(UAG)J_tRNA		tL(UAG)J
Day0_0_peak_1616;Day10_0_peak_1985;Day28_0_peak_1932;Day3_0_peak_1824;Day7_0_peak_1701	1898	chrX	620439	621218	780	+	0	NA	promoter-TSS (YJR103W_mRNA)	promoter-TSS (YJR103W)	74	YJR103W_mRNA		YJR103W
Day0_0_peak_1617;Day10_0_peak_1986;Day28_0_peak_1933;Day3_0_peak_1825;Day7_0_peak_1702	1899	chrX	621834	624849	3016	+	0	NA	promoter-TSS (YJR105W_mRNA)	promoter-TSS (YJR104C)	-240	YJR105W_mRNA		YJR105W
Day0_0_peak_1618;Day10_0_peak_1987;Day28_0_peak_1934;Day3_0_peak_1826;Day7_0_peak_1703	1900	chrX	628375	629485	1111	+	0	NA	TTS (YJR107W_mRNA)	TTS (YJR107W)	218	YJR108W_mRNA		YJR108W
Day3_0_peak_1827	1901	chrX	630515	630751	237	+	0	NA	exon (YJR109C_mRNA, exon 1 of 1)	exon (YJR109C, exon 1 of 1)	1921	YJR108W_mRNA		YJR108W
Day0_0_peak_1619;Day10_0_peak_1988;Day28_0_peak_1935;Day3_0_peak_1828;Day7_0_peak_1704	1902	chrX	632442	633846	1405	+	0	NA	promoter-TSS (YJR109C_mRNA)	promoter-TSS (YJR109C)	-203	YJR109C_mRNA		YJR109C
Day10_0_peak_1989	1903	chrX	637717	637923	207	+	0	NA	promoter-TSS (YJR114W_mRNA)	promoter-TSS (YJR112W-A)	30	YJR112W-A_mRNA		YJR112W-A
Day0_0_peak_1620;Day10_0_peak_1990;Day28_0_peak_1936;Day3_0_peak_1829;Day7_0_peak_1705	1904	chrX	638329	641440	3112	+	0	NA	promoter-TSS (YJR113C_mRNA)	promoter-TSS (YJR113C)	-58	YJR115W_mRNA		YJR115W
Day0_0_peak_1621;Day10_0_peak_1991;Day28_0_peak_1937;Day3_0_peak_1830;Day7_0_peak_1706	1905	chrX	646285	647684	1400	+	0	NA	promoter-TSS (YJR119C_mRNA)	promoter-TSS (YJR119C)	-142	YJR120W_mRNA		YJR120W
Day0_0_peak_1622;Day10_0_peak_1992;Day28_0_peak_1938;Day3_0_peak_1831;Day7_0_peak_1707	1906	chrX	649371	649845	475	+	0	NA	promoter-TSS (YJR122W_mRNA)	promoter-TSS (YJR122W)	-168	YJR122W_mRNA		YJR122W
Day0_0_peak_1623;Day10_0_peak_1993;Day28_0_peak_1939;Day3_0_peak_1832;Day7_0_peak_1708	1907	chrX	650987	652075	1089	+	0	NA	promoter-TSS (YJR123W_mRNA)	promoter-TSS (YJR123W)	-370	YJR123W_mRNA		YJR123W
Day10_0_peak_1994;Day28_0_peak_1940	1908	chrX	653914	654375	462	+	0	NA	promoter-TSS (YJR124C_mRNA)	promoter-TSS (YJR124C)	94	YJR124C_mRNA		YJR124C
Day0_0_peak_1624;Day10_0_peak_1995;Day28_0_peak_1941;Day3_0_peak_1833;Day7_0_peak_1709	1909	chrX	655857	657064	1208	+	0	NA	promoter-TSS (YJR125C_mRNA)	promoter-TSS (YJR125C)	-497	YJR125C_mRNA		YJR125C
Day0_0_peak_1625;Day10_0_peak_1996;Day28_0_peak_1942;Day3_0_peak_1834;Day7_0_peak_1710	1910	chrX	658361	659205	845	+	0	NA	promoter-TSS (YJR126C_mRNA)	promoter-TSS (YJR126C)	-94	YJR126C_mRNA		YJR126C
Day0_0_peak_1626;Day10_0_peak_1997;Day28_0_peak_1943;Day3_0_peak_1835;Day7_0_peak_1711	1911	chrX	662367	665123	2757	+	0	NA	promoter-TSS (snR3_snoRNA)	promoter-TSS (YJR127C)	-4	snR3_snoRNA		snR3
Day0_0_peak_1627;Day10_0_peak_1998;Day28_0_peak_1944;Day3_0_peak_1836;Day7_0_peak_1712	1912	chrX	666937	667920	984	+	0	NA	promoter-TSS (YJR130C_mRNA)	promoter-TSS (YJR130C)	-216	YJR131W_mRNA		YJR131W
Day0_0_peak_1628;Day10_0_peak_1999;Day28_0_peak_1945;Day7_0_peak_1713	1913	chrX	668922	669725	804	+	0	NA	promoter-TSS (YJR132W_mRNA)	promoter-TSS (YJR132W)	-199	YJR132W_mRNA		YJR132W
Day0_0_peak_1629;Day10_0_peak_2000;Day28_0_peak_1946;Day3_0_peak_1837;Day7_0_peak_1714	1914	chrX	672204	673589	1386	+	0	NA	promoter-TSS (YJR133W_mRNA)	promoter-TSS (YJR133W)	-95	YJR133W_mRNA		YJR133W
Day10_0_peak_2001;Day28_0_peak_1947;Day3_0_peak_1838	1915	chrX	675628	676047	420	+	0	NA	promoter-TSS (YJR134C_mRNA)	promoter-TSS (YJR134C)	15	YJR134C_mRNA		YJR134C
Day10_0_peak_2002;Day28_0_peak_1948;Day3_0_peak_1839;Day7_0_peak_1715	1916	chrX	676650	677100	451	+	0	NA	promoter-TSS (YJR135C_mRNA)	promoter-TSS (YJR135C)	-96	YJR135W-A_mRNA		YJR135W-A
Day0_0_peak_1630;Day10_0_peak_2003;Day28_0_peak_1949;Day3_0_peak_1840	1917	chrX	678578	679233	656	+	0	NA	promoter-TSS (YJR136C_mRNA)	promoter-TSS (YJR136C)	-199	YJR136C_mRNA		YJR136C
Day10_0_peak_2004;Day28_0_peak_1950	1918	chrX	681140	681401	262	+	0	NA	exon (YJR137C_mRNA, exon 1 of 1)	exon (YJR137C, exon 1 of 1)	2015	YJR137C_mRNA		YJR137C
Day0_0_peak_1631;Day10_0_peak_2005;Day28_0_peak_1951;Day3_0_peak_1841;Day7_0_peak_1716	1919	chrX	683134	684887	1754	+	0	NA	promoter-TSS (YJR138W_mRNA)	promoter-TSS (YJR137C)	-557	YJR138W_mRNA		YJR138W
Day10_0_peak_2006;Day28_0_peak_1952	1920	chrX	688436	689639	1204	+	0	NA	TTS (YJR139C_mRNA)	TTS (YJR139C)	1487	YJR139C_mRNA		YJR139C
Day0_0_peak_1632;Day10_0_peak_2007;Day28_0_peak_1953;Day3_0_peak_1842;Day7_0_peak_1717	1921	chrX	690336	691641	1306	+	0	NA	promoter-TSS (YJR139C_mRNA)	promoter-TSS (YJR139C)	27	YJR140W-A_mRNA		YJR140W-A
Day10_0_peak_2008;Day28_0_peak_1954	1922	chrX	695616	696059	444	+	0	NA	promoter-TSS (YJR141W_mRNA)	promoter-TSS (YJR140C)	-69	YJR141W_mRNA		YJR141W
Day0_0_peak_1633;Day10_0_peak_2009;Day28_0_peak_1955;Day7_0_peak_1718	1923	chrX	697064	697585	522	+	0	NA	TTS (YJR141W_mRNA)	TTS (YJR141W)	183	YJR142W_mRNA		YJR142W
Day28_0_peak_1956	1924	chrX	698235	698505	271	+	0	NA	TTS (YJR143C_mRNA)	TTS (YJR142W)	1229	YJR142W_mRNA		YJR142W
Day0_0_peak_1634;Day10_0_peak_2010;Day10_0_peak_2011;Day28_0_peak_1957;Day28_0_peak_1958;Day3_0_peak_1843;Day3_0_peak_1844;Day7_0_peak_1719	1925	chrX	703115	706293	3179	+	0	NA	TTS (YJR146W_mRNA)	TTS (YJR146W)	508	YJR147W_mRNA		YJR147W
Day28_0_peak_1959	1926	chrX	707130	707299	170	+	0	NA	promoter-TSS (YJR149W_mRNA)	promoter-TSS (YJR149W)	54	YJR149W_mRNA		YJR149W
Day0_0_peak_1635;Day10_0_peak_2012;Day28_0_peak_1960;Day3_0_peak_1845;Day7_0_peak_1720	1927	chrX	708813	710602	1790	+	0	NA	promoter-TSS (YJR150C_mRNA)	promoter-TSS (YJR150C)	0	YJR150C_mRNA		YJR150C
Day10_0_peak_2013;Day28_0_peak_1961	1928	chrX	712348	712694	347	+	0	NA	exon (YJR151C_mRNA, exon 1 of 1)	exon (YJR151C, exon 1 of 1)	-2814	YJR150C_mRNA		YJR150C
Day10_0_peak_2014;Day28_0_peak_1962	1929	chrX	714725	714946	222	+	0	NA	exon (YJR151C_mRNA, exon 1 of 1)	exon (YJR151C, exon 1 of 1)	905	YJR151C_mRNA		YJR151C
Day0_0_peak_1636;Day10_0_peak_2015;Day28_0_peak_1963;Day28_0_peak_1964;Day3_0_peak_1846;Day3_0_peak_1847;Day7_0_peak_1721	1930	chrX	715381	718661	3281	+	0	NA	promoter-TSS (YJR151W-A_mRNA)	promoter-TSS (YJR151W-A)	-559	YJR151W-A_mRNA		YJR151W-A
Day0_0_peak_1637;Day10_0_peak_2016;Day28_0_peak_1965;Day3_0_peak_1848;Day7_0_peak_1722	1931	chrX	718893	719542	650	+	0	NA	promoter-TSS (YJR152W_mRNA)	promoter-TSS (YJR152W)	-449	YJR152W_mRNA		YJR152W
Day0_0_peak_1638;Day10_0_peak_2017;Day28_0_peak_1966;Day3_0_peak_1849;Day7_0_peak_1723	1932	chrX	721151	721996	846	+	0	NA	TTS (YJR152W_mRNA)	TTS (YJR152W)	-1242	YJR153W_mRNA		YJR153W
Day0_0_peak_1639;Day10_0_peak_2018;Day28_0_peak_1967;Day3_0_peak_1850;Day7_0_peak_1724	1933	chrX	724100	724546	447	+	0	NA	TTS (YJR153W_mRNA)	TTS (YJR153W)	-1461	YJR154W_mRNA		YJR154W
Day0_0_peak_1640;Day10_0_peak_2019;Day28_0_peak_1968;Day3_0_peak_1851;Day7_0_peak_1725	1934	chrX	725064	725881	818	+	0	NA	promoter-TSS (YJR154W_mRNA)	promoter-TSS (YJR154W)	-312	YJR154W_mRNA		YJR154W
Day10_0_peak_2020;Day28_0_peak_1969;Day3_0_peak_1852;Day7_0_peak_1726	1935	chrX	726526	727171	646	+	0	NA	promoter-TSS (YJR155W_mRNA)	promoter-TSS (YJR155W)	-557	YJR155W_mRNA		YJR155W
Day3_0_peak_1853	1936	chrX	727669	727907	239	+	0	NA	TTS (YJR156C_mRNA)	TTS (YJR154W)	383	YJR155W_mRNA		YJR155W
Day0_0_peak_1641;Day10_0_peak_2021;Day28_0_peak_1970;Day3_0_peak_1854;Day7_0_peak_1727	1937	chrX	744977	745633	657	+	0	NA	promoter-TSS (YJR162C_mRNA)	promoter-TSS (YJR162C)	-44	YJR162C_mRNA		YJR162C
Day0_0_peak_1642;Day10_0_peak_2022;Day28_0_peak_1971;Day3_0_peak_1855;Day7_0_peak_1728	1938	chrXI	69	1272	1204	+	0	NA	exon (YKL225W_mRNA, exon 1 of 1)	exon (YKL225W, exon 1 of 1)	219	YKL225W_mRNA		YKL225W
Day0_0_peak_1643;Day10_0_peak_2023;Day3_0_peak_1856	1939	chrXI	2347	2932	586	+	0	NA	promoter-TSS (YKL224C_mRNA)	promoter-TSS (YKL224C)	250	YKL223W_mRNA		YKL223W
Day0_0_peak_1644;Day10_0_peak_2024;Day28_0_peak_1972;Day3_0_peak_1857;Day7_0_peak_1729	1940	chrXI	5567	6229	663	+	0	NA	promoter-TSS (YKL221W_mRNA)	promoter-TSS (YKL222C)	-209	YKL221W_mRNA		YKL221W
Day10_0_peak_2025	1941	chrXI	6723	7101	379	+	0	NA	exon (YKL221W_mRNA, exon 1 of 1)	exon (YKL221W, exon 1 of 1)	805	YKL221W_mRNA		YKL221W
Day0_0_peak_1645;Day10_0_peak_2026;Day28_0_peak_1973;Day3_0_peak_1858;Day7_0_peak_1730	1942	chrXI	7931	8560	630	+	0	NA	TTS (YKL221W_mRNA)	TTS (YKL221W)	2138	YKL221W_mRNA		YKL221W
Day0_0_peak_1646;Day3_0_peak_1859;Day7_0_peak_1731	1943	chrXI	13668	14594	927	+	0	NA	promoter-TSS (YKL219W_mRNA)	promoter-TSS (YKL219W)	-354	YKL219W_mRNA		YKL219W
Day0_0_peak_1647;Day0_0_peak_1648;Day10_0_peak_2027;Day10_0_peak_2028;Day28_0_peak_1974;Day28_0_peak_1975;Day3_0_peak_1860;Day3_0_peak_1861;Day7_0_peak_1732	1944	chrXI	20208	25152	4945	+	0	NA	exon (YKL217W_mRNA, exon 1 of 1)	exon (YKL217W, exon 1 of 1)	446	YKL217W_mRNA		YKL217W
Day0_0_peak_1649;Day10_0_peak_2029;Day10_0_peak_2030;Day28_0_peak_1976;Day28_0_peak_1977;Day3_0_peak_1862;Day7_0_peak_1733	1945	chrXI	30431	32108	1678	+	0	NA	promoter-TSS (YKL215C_mRNA)	promoter-TSS (YKL215C)	424	YKL214C_mRNA		YKL214C
Day0_0_peak_1650;Day10_0_peak_2031;Day28_0_peak_1978;Day3_0_peak_1863;Day7_0_peak_1734	1946	chrXI	33681	34652	972	+	0	NA	promoter-TSS (YKL213C_mRNA)	promoter-TSS (YKL213C)	-59	YKL213C_mRNA		YKL213C
Day0_0_peak_1651;Day10_0_peak_2032;Day28_0_peak_1979;Day3_0_peak_1864;Day7_0_peak_1735	1947	chrXI	37611	39720	2110	+	0	NA	promoter-TSS (YKL210W_mRNA)	promoter-TSS (YKL211C)	-146	snR64_snoRNA		snR64
Day10_0_peak_2033	1948	chrXI	42467	42651	185	+	0	NA	TTS (YKL210W_mRNA)	TTS (YKL210W)	3396	YKL210W_mRNA		YKL210W
Day0_0_peak_1652;Day10_0_peak_2034;Day28_0_peak_1980;Day3_0_peak_1865;Day3_0_peak_1866;Day7_0_peak_1736	1949	chrXI	46136	49217	3082	+	0	NA	promoter-TSS (tT(CGU)K_tRNA)	promoter-TSS (YKL207W)	-518	YKL207W_mRNA		YKL207W
Day0_0_peak_1653;Day10_0_peak_2035;Day28_0_peak_1981;Day3_0_peak_1867;Day7_0_peak_1737	1950	chrXI	49530	49925	396	+	0	NA	promoter-TSS (YKL206C_mRNA)	promoter-TSS (YKL206C)	82	YKL206C_mRNA		YKL206C
Day0_0_peak_1654;Day10_0_peak_2036	1951	chrXI	53143	53632	490	+	0	NA	promoter-TSS (YKL204W_mRNA)	promoter-TSS (YKL204W)	-317	YKL204W_mRNA		YKL204W
Day0_0_peak_1655;Day10_0_peak_2037;Day28_0_peak_1982;Day28_0_peak_1983;Day3_0_peak_1868;Day7_0_peak_1738	1952	chrXI	55061	57120	2060	+	0	NA	TTS (YKL204W_mRNA)	TTS (YKL204W)	2386	YKL204W_mRNA		YKL204W
Day28_0_peak_1984	1953	chrXI	57383	57624	242	+	0	NA	exon (YKL203C_mRNA, exon 1 of 1)	exon (YKL203C, exon 1 of 1)	3799	YKL204W_mRNA		YKL204W
Day0_0_peak_1656;Day10_0_peak_2038;Day7_0_peak_1739	1954	chrXI	63431	63829	399	+	0	NA	promoter-TSS (YKL203C_mRNA)	promoter-TSS (YKL203C)	-191	YKL202W_mRNA		YKL202W
Day0_0_peak_1657;Day10_0_peak_2039;Day10_0_peak_2040;Day28_0_peak_1985;Day28_0_peak_1986;Day3_0_peak_1869;Day3_0_peak_1870;Day7_0_peak_1740;Day7_0_peak_1741	1955	chrXI	67462	71133	3672	+	0	NA	exon (YKL198C_mRNA, exon 1 of 1)	exon (YKL198C, exon 1 of 1)	923	YKL198C_mRNA		YKL198C
Day0_0_peak_1658;Day10_0_peak_2041;Day10_0_peak_2042;Day28_0_peak_1987;Day28_0_peak_1988;Day3_0_peak_1871;Day3_0_peak_1872;Day7_0_peak_1742	1956	chrXI	73931	76099	2169	+	0	NA	promoter-TSS (YKL195W_mRNA)	promoter-TSS (YKL195W)	391	tN(GUU)K_tRNA		tN(GUU)K
Day0_0_peak_1659;Day10_0_peak_2043;Day28_0_peak_1989;Day3_0_peak_1873;Day7_0_peak_1743	1957	chrXI	79939	81506	1568	+	0	NA	promoter-TSS (YKL192C_mRNA)	promoter-TSS (YKL193C)	-185	YKL192C_mRNA		YKL192C
Day0_0_peak_1660;Day10_0_peak_2044;Day10_0_peak_2045;Day28_0_peak_1990;Day28_0_peak_1991;Day3_0_peak_1874;Day3_0_peak_1875;Day7_0_peak_1744	1958	chrXI	82220	84783	2564	+	0	NA	promoter-TSS (tL(UAA)K_tRNA)	TTS (YKL191W)	554	YKL190W_mRNA		YKL190W
Day0_0_peak_1661;Day10_0_peak_2046;Day28_0_peak_1992;Day3_0_peak_1876;Day7_0_peak_1745	1959	chrXI	90879	94124	3246	+	0	NA	promoter-TSS (YKL187C_mRNA)	promoter-TSS (YKL187C)	797	YKL186C_mRNA		YKL186C
Day0_0_peak_1662;Day10_0_peak_2047;Day28_0_peak_1993;Day3_0_peak_1877;Day7_0_peak_1746	1960	chrXI	98436	100364	1929	+	0	NA	promoter-TSS (YKL183C-A_mRNA)	promoter-TSS (YKL183C-A)	679	YKL183W_mRNA		YKL183W
Day0_0_peak_1663;Day10_0_peak_2048;Day28_0_peak_1994;Day3_0_peak_1878;Day7_0_peak_1747	1961	chrXI	104913	107596	2684	+	0	NA	exon (YKL182W_mRNA, exon 1 of 1)	exon (YKL182W, exon 1 of 1)	-1062	YKL181W_mRNA		YKL181W
Day0_0_peak_1664;Day10_0_peak_2049;Day28_0_peak_1995;Day3_0_peak_1879;Day7_0_peak_1748	1962	chrXI	108480	109393	914	+	0	NA	promoter-TSS (YKL180W_mRNA)	promoter-TSS (YKL180W)	-333	YKL180W_mRNA		YKL180W
Day0_0_peak_1665;Day10_0_peak_2050;Day28_0_peak_1996;Day3_0_peak_1880;Day7_0_peak_1749	1963	chrXI	112362	112948	587	+	0	NA	promoter-TSS (YKL179C_mRNA)	promoter-TSS (YKL179C)	-152	YKL179C_mRNA		YKL179C
Day0_0_peak_1666;Day10_0_peak_2051;Day28_0_peak_1997;Day3_0_peak_1881;Day7_0_peak_1750	1964	chrXI	114467	115459	993	+	0	NA	promoter-TSS (YKL178C_mRNA)	promoter-TSS (YKL178C)	-336	YKL178C_mRNA		YKL178C
Day0_0_peak_1667;Day10_0_peak_2052;Day28_0_peak_1998;Day3_0_peak_1882;Day7_0_peak_1751	1965	chrXI	117884	119418	1535	+	0	NA	promoter-TSS (YKL175W_mRNA)	promoter-TSS (YKL176C)	-142	YKL175W_mRNA		YKL175W
Day0_0_peak_1668;Day10_0_peak_2053;Day28_0_peak_1999;Day3_0_peak_1883;Day7_0_peak_1752	1966	chrXI	122219	122800	582	+	0	NA	promoter-TSS (YKL173W_mRNA)	promoter-TSS (YKL174C)	-8	YKL173W_mRNA		YKL173W
Day0_0_peak_1669;Day10_0_peak_2054;Day28_0_peak_2000;Day3_0_peak_1884;Day7_0_peak_1753	1967	chrXI	125207	125847	641	+	0	NA	promoter-TSS (YKL172W_mRNA)	promoter-TSS (YKL172W)	-232	YKL172W_mRNA		YKL172W
Day0_0_peak_1670;Day10_0_peak_2055;Day28_0_peak_2001;Day3_0_peak_1885;Day7_0_peak_1754	1968	chrXI	126810	127828	1019	+	0	NA	promoter-TSS (YKL171W_mRNA)	promoter-TSS (YKL171W)	-156	YKL171W_mRNA		YKL171W
Day0_0_peak_1671;Day10_0_peak_2056;Day28_0_peak_2002;Day3_0_peak_1886;Day7_0_peak_1755	1969	chrXI	129963	131152	1190	+	0	NA	promoter-TSS (YKL170W_mRNA)	promoter-TSS (YKL170W)	-77	YKL170W_mRNA		YKL170W
Day0_0_peak_1672;Day10_0_peak_2057;Day28_0_peak_2003;Day28_0_peak_2004;Day3_0_peak_1887;Day3_0_peak_1888;Day7_0_peak_1756	1970	chrXI	133048	134851	1804	+	0	NA	promoter-TSS (YKL168C_mRNA)	promoter-TSS (YKL168C)	185	YKL167C_mRNA		YKL167C
Day0_0_peak_1673;Day10_0_peak_2058;Day28_0_peak_2005;Day28_0_peak_2006;Day3_0_peak_1889;Day7_0_peak_1757	1971	chrXI	135585	136627	1043	+	0	NA	promoter-TSS (YKL166C_mRNA)	promoter-TSS (YKL166C)	-83	YKL165C-A_mRNA		YKL165C-A
Day10_0_peak_2059;Day28_0_peak_2007;Day7_0_peak_1758	1972	chrXI	137697	138056	360	+	0	NA	TTS (YKL165C_mRNA)	TTS (YKL165C)	-1853	YKL165C-A_mRNA		YKL165C-A
Day0_0_peak_1674;Day10_0_peak_2060;Day28_0_peak_2008;Day3_0_peak_1890;Day7_0_peak_1759	1973	chrXI	140551	141576	1026	+	0	NA	promoter-TSS (YKL165C_mRNA)	promoter-TSS (YKL165C)	26	tE(UUC)K_tRNA		tE(UUC)K
Day0_0_peak_1675;Day10_0_peak_2061;Day28_0_peak_2009;Day3_0_peak_1891;Day7_0_peak_1760	1974	chrXI	142671	144565	1895	+	0	NA	promoter-TSS (YKL164C_mRNA)	promoter-TSS (YKL164C)	-783	YKL163W_mRNA		YKL163W
Day0_0_peak_1676;Day10_0_peak_2062;Day28_0_peak_2010;Day3_0_peak_1892;Day7_0_peak_1761	1975	chrXI	145679	146524	846	+	0	NA	promoter-TSS (YKL162C-A_mRNA)	promoter-TSS (YKL162C-A)	-27	YKL162C-A_mRNA		YKL162C-A
Day0_0_peak_1677;Day10_0_peak_2063;Day28_0_peak_2011;Day3_0_peak_1893;Day7_0_peak_1762	1976	chrXI	146859	147420	562	+	0	NA	TTS (YKL162C_mRNA)	TTS (YKL162C)	-1065	YKL162C-A_mRNA		YKL162C-A
Day10_0_peak_2064	1977	chrXI	148924	149240	317	+	0	NA	promoter-TSS (YKL162C_mRNA)	promoter-TSS (YKL162C)	-244	YKL162C_mRNA		YKL162C
Day0_0_peak_1678;Day10_0_peak_2065;Day28_0_peak_2012;Day3_0_peak_1894;Day7_0_peak_1763	1978	chrXI	150601	151516	916	+	0	NA	promoter-TSS (YKL161C_mRNA)	promoter-TSS (YKL161C)	-371	YKL161C_mRNA		YKL161C
Day0_0_peak_1679;Day10_0_peak_2066;Day28_0_peak_2013;Day3_0_peak_1895;Day7_0_peak_1764	1979	chrXI	152677	153631	955	+	0	NA	promoter-TSS (YKL160W_mRNA)	promoter-TSS (YKL160W)	-115	YKL160W_mRNA		YKL160W
Day0_0_peak_1680;Day10_0_peak_2067;Day28_0_peak_2014;Day3_0_peak_1896;Day7_0_peak_1765	1980	chrXI	153917	155516	1600	+	0	NA	promoter-TSS (YKL159C_mRNA)	promoter-TSS (YKL159C)	-265	YKL159C_mRNA		YKL159C
Day0_0_peak_1681;Day10_0_peak_2068;Day28_0_peak_2015;Day3_0_peak_1897;Day7_0_peak_1766	1981	chrXI	157948	158742	795	+	0	NA	promoter-TSS (YKL156W_mRNA)	promoter-TSS (YKL156W)	-268	YKL156W_mRNA		YKL156W
Day0_0_peak_1682;Day10_0_peak_2069;Day28_0_peak_2016;Day3_0_peak_1898	1982	chrXI	162279	162824	546	+	0	NA	promoter-TSS (tR(UCU)K_tRNA)	TTS (YKL154W)	7	tR(UCU)K_tRNA		tR(UCU)K
Day0_0_peak_1683;Day10_0_peak_2070;Day28_0_peak_2017;Day28_0_peak_2018;Day3_0_peak_1899;Day7_0_peak_1767	1983	chrXI	163801	167017	3217	+	0	NA	exon (YKL151C_mRNA, exon 1 of 1)	exon (YKL151C, exon 1 of 1)	521	YKL151C_mRNA		YKL151C
Day0_0_peak_1684;Day10_0_peak_2071;Day28_0_peak_2019;Day3_0_peak_1900;Day7_0_peak_1768	1984	chrXI	170476	172429	1954	+	0	NA	promoter-TSS (YKL146W_mRNA)	promoter-TSS (YKL148C)	-323	YKL148C_mRNA		YKL148C
Day0_0_peak_1685;Day10_0_peak_2072;Day28_0_peak_2020;Day3_0_peak_1901;Day7_0_peak_1769	1985	chrXI	173528	174444	917	+	0	NA	promoter-TSS (YKL145W_mRNA)	promoter-TSS (YKL145W)	-227	YKL145W_mRNA		YKL145W
Day0_0_peak_1686;Day10_0_peak_2073;Day28_0_peak_2021;Day3_0_peak_1902;Day7_0_peak_1770	1986	chrXI	176382	177057	676	+	0	NA	promoter-TSS (YKL144C_mRNA)	promoter-TSS (YKL144C)	-62	YKL143W_mRNA		YKL143W
Day0_0_peak_1687;Day10_0_peak_2074;Day28_0_peak_2022;Day3_0_peak_1903;Day7_0_peak_1771	1987	chrXI	177899	178908	1010	+	0	NA	promoter-TSS (YKL142W_mRNA)	promoter-TSS (YKL142W)	-112	YKL142W_mRNA		YKL142W
Day0_0_peak_1688;Day10_0_peak_2075;Day28_0_peak_2023;Day3_0_peak_1904;Day3_0_peak_1905;Day7_0_peak_1772	1988	chrXI	179340	180677	1338	+	0	NA	promoter-TSS (YKL140W_mRNA)	promoter-TSS (YKL140W)	341	YKL141W_mRNA		YKL141W
Day0_0_peak_1689;Day10_0_peak_2076;Day7_0_peak_1773	1989	chrXI	182247	183056	810	+	0	NA	promoter-TSS (YKL139W_mRNA)	promoter-TSS (YKL139W)	-307	YKL139W_mRNA		YKL139W
Day0_0_peak_1690;Day10_0_peak_2077;Day28_0_peak_2024;Day3_0_peak_1906;Day7_0_peak_1774	1990	chrXI	185145	186418	1274	+	0	NA	promoter-TSS (YKL138C_mRNA)	promoter-TSS (YKL138C-A)	-100	YKL138C_mRNA		YKL138C
Day0_0_peak_1691;Day10_0_peak_2078;Day28_0_peak_2025;Day3_0_peak_1907;Day7_0_peak_1775	1991	chrXI	188633	189293	661	+	0	NA	promoter-TSS (YKL135C_mRNA)	promoter-TSS (YKL135C)	-323	YKL135C_mRNA		YKL135C
Day0_0_peak_1692;Day10_0_peak_2079;Day28_0_peak_2026;Day3_0_peak_1908;Day7_0_peak_1776	1992	chrXI	191362	191952	591	+	0	NA	promoter-TSS (YKL134C_mRNA)	promoter-TSS (YKL134C)	-215	YKL134C_mRNA		YKL134C
Day0_0_peak_1693;Day10_0_peak_2080;Day28_0_peak_2027;Day3_0_peak_1909;Day7_0_peak_1777	1993	chrXI	194669	195176	508	+	0	NA	promoter-TSS (YKL132C_mRNA)	promoter-TSS (YKL132C)	-56	YKL132C_mRNA		YKL132C
Day0_0_peak_1694;Day10_0_peak_2081;Day28_0_peak_2028;Day3_0_peak_1910;Day7_0_peak_1778	1994	chrXI	196148	197251	1104	+	0	NA	promoter-TSS (YKL130C_mRNA)	promoter-TSS (YKL130C)	-671	YKL130C_mRNA		YKL130C
Day0_0_peak_1695;Day10_0_peak_2082;Day28_0_peak_2029;Day28_0_peak_2030;Day3_0_peak_1911;Day3_0_peak_1912;Day7_0_peak_1779	1995	chrXI	200113	202286	2174	+	0	NA	exon (YKL128C_mRNA, exon 1 of 1)	exon (YKL128C, exon 1 of 1)	572	YKL128C_mRNA		YKL128C
Day0_0_peak_1696;Day10_0_peak_2083;Day28_0_peak_2031;Day3_0_peak_1913;Day7_0_peak_1780	1996	chrXI	202941	203776	836	+	0	NA	promoter-TSS (YKL127W_mRNA)	promoter-TSS (YKL127W)	-183	YKL127W_mRNA		YKL127W
Day0_0_peak_1697;Day10_0_peak_2084;Day28_0_peak_2032;Day3_0_peak_1914;Day7_0_peak_1781	1997	chrXI	204712	205695	984	+	0	NA	promoter-TSS (YKL126W_mRNA)	promoter-TSS (YKL126W)	-504	YKL126W_mRNA		YKL126W
Day0_0_peak_1698;Day10_0_peak_2085;Day28_0_peak_2033;Day3_0_peak_1915;Day7_0_peak_1782	1998	chrXI	207470	208298	829	+	0	NA	promoter-TSS (YKL125W_mRNA)	promoter-TSS (YKL125W)	-363	YKL125W_mRNA		YKL125W
Day0_0_peak_1699;Day10_0_peak_2086;Day28_0_peak_2034;Day3_0_peak_1916;Day7_0_peak_1783	1999	chrXI	209978	210770	793	+	0	NA	promoter-TSS (YKL124W_mRNA)	promoter-TSS (YKL124W)	-219	YKL124W_mRNA		YKL124W
[truncated: 1,516 more rows]

## Sheet: ATACseq_rawcounts
PeakID	index	d0b	d0c	d3	d3p	d7a	d7c	d10	d10p	d28	d28p	Gene
Day0_0_peak_1;Day10_0_peak_1;Day28_0_peak_1;Day3_0_peak_1;Day7_0_peak_1	1	5058	7405	10039	8405	11646	8843	4624	6739	2105	5814	YAL068W-A
Day0_0_peak_2;Day10_0_peak_2;Day28_0_peak_2;Day3_0_peak_2;Day7_0_peak_2	2	948	999	1370	1063	1359	1288	864	1516	466	953	YAL067W-A
Day3_0_peak_3;Day7_0_peak_3	3	936	1235	1259	840	1704	1592	736	1144	321	835	YAL067C
Day0_0_peak_3;Day10_0_peak_3;Day28_0_peak_3;Day3_0_peak_4;Day7_0_peak_4	4	1114	1299	1274	795	1611	1437	914	1500	428	922	YAL067C
Day10_0_peak_4;Day28_0_peak_4;Day3_0_peak_5	5	501	524	507	457	343	311	495	1025	273	479	YAL064C-A
Day10_0_peak_5;Day28_0_peak_5;Day3_0_peak_6;Day7_0_peak_5	6	979	1074	1305	936	1187	1137	932	1587	590	964	YAL064C-A
Day0_0_peak_4;Day10_0_peak_6;Day28_0_peak_6;Day3_0_peak_7;Day7_0_peak_6	7	2752	4038	5037	3595	6193	5128	2350	3475	1262	2799	YAL064W
Day0_0_peak_5;Day10_0_peak_7;Day28_0_peak_7;Day3_0_peak_8;Day7_0_peak_7	8	861	1008	1141	840	1022	949	880	1741	550	831	YAL063C-A
Day0_0_peak_6;Day10_0_peak_8;Day28_0_peak_8;Day3_0_peak_9;Day7_0_peak_8	9	2106	2724	2679	1956	3405	3079	1710	2858	814	1999	YAL063C
Day0_0_peak_7;Day10_0_peak_9;Day28_0_peak_9;Day3_0_peak_10;Day7_0_peak_9	10	2220	3125	3231	2241	4018	3632	1735	2594	752	2171	YAL062W
Day0_0_peak_8;Day10_0_peak_10;Day28_0_peak_10;Day28_0_peak_11;Day3_0_peak_11;Day7_0_peak_10	11	15728	25345	24036	20691	29044	25261	11864	17264	5269	13430	YAL061W
Day28_0_peak_12	12	854	1097	1091	815	1614	1378	771	1233	364	798	YAL056C-A
Day0_0_peak_9;Day10_0_peak_11;Day10_0_peak_12;Day10_0_peak_13;Day28_0_peak_13;Day28_0_peak_14;Day28_0_peak_15;Day3_0_peak_12;Day3_0_peak_13;Day3_0_peak_14;Day7_0_peak_11;Day7_0_peak_12	13	12346	18294	17914	15271	37263	30985	10105	14516	4262	11086	YAL054C
Day0_0_peak_10;Day10_0_peak_14;Day28_0_peak_16;Day3_0_peak_15;Day7_0_peak_13	14	2574	3171	3402	2462	3360	2938	2156	3199	1052	2266	YAL051W
Day0_0_peak_11;Day10_0_peak_15;Day28_0_peak_17;Day3_0_peak_16;Day7_0_peak_14	15	1388	1717	1508	1128	1662	1494	1106	2123	607	1280	YAL049C
Day0_0_peak_12;Day10_0_peak_16;Day28_0_peak_18;Day3_0_peak_17;Day7_0_peak_15	16	4566	5581	5441	4536	5755	5091	4202	7182	2312	4433	YAL045C
Day0_0_peak_13;Day10_0_peak_17;Day10_0_peak_18;Day28_0_peak_19;Day3_0_peak_18;Day3_0_peak_19;Day7_0_peak_16	17	5898	7775	7844	6930	8698	7826	5449	9881	3006	5983	YAL042C-A
Day0_0_peak_14;Day10_0_peak_19;Day10_0_peak_20;Day28_0_peak_20;Day28_0_peak_21;Day3_0_peak_20;Day3_0_peak_21;Day7_0_peak_17;Day7_0_peak_18	18	18355	27668	32851	27088	35946	29500	15159	21275	7529	20383	YAL039C
Day0_0_peak_15;Day10_0_peak_21;Day28_0_peak_22;Day3_0_peak_22;Day7_0_peak_19	19	1465	1785	1803	1566	2110	1900	1464	2604	831	1460	YAL036C
Day0_0_peak_16;Day10_0_peak_22;Day28_0_peak_23;Day3_0_peak_23	20	871	927	889	641	812	793	774	1465	399	826	YAL034W-A
Day0_0_peak_17;Day10_0_peak_23;Day28_0_peak_24;Day3_0_peak_24;Day7_0_peak_20	21	4722	6321	5335	4595	7395	6389	4150	6627	1839	4060	YAL034C
Day0_0_peak_18;Day10_0_peak_24;Day28_0_peak_25;Day3_0_peak_25;Day3_0_peak_26;Day7_0_peak_21;Day7_0_peak_22	22	2760	3650	2996	2771	3408	3124	2642	4681	1359	2548	YAL032C
Day0_0_peak_19;Day10_0_peak_25;Day28_0_peak_26;Day3_0_peak_27;Day7_0_peak_23	23	1996	2632	2232	1751	2776	2535	1745	2897	836	1704	YAL030W
Day0_0_peak_20;Day10_0_peak_26;Day28_0_peak_27;Day3_0_peak_28;Day7_0_peak_24	24	3005	3513	3350	2568	3806	3447	2411	3571	1048	2608	YAL028W
Day10_0_peak_27;Day28_0_peak_28	25	790	788	692	526	693	656	768	1515	485	710	YAL024C
Day0_0_peak_21;Day10_0_peak_28;Day28_0_peak_29;Day3_0_peak_29;Day7_0_peak_25	26	2587	3119	2854	2472	3160	2931	2559	4710	1393	2613	YAL023C
Day0_0_peak_22;Day10_0_peak_29;Day28_0_peak_30;Day3_0_peak_30;Day7_0_peak_26	27	4721	5541	5688	5321	6631	5871	4737	8865	2978	4844	YAL019W-A
Day0_0_peak_23;Day10_0_peak_30;Day28_0_peak_31;Day3_0_peak_31;Day7_0_peak_27	28	1417	1786	1588	1303	1911	1797	1330	2362	695	1341	YAL018C
Day0_0_peak_24;Day10_0_peak_31;Day28_0_peak_32;Day3_0_peak_32;Day7_0_peak_28	29	1796	2091	1657	1285	1939	1818	1490	2576	749	1463	YAL016C-B
Day0_0_peak_25;Day10_0_peak_32;Day10_0_peak_33;Day10_0_peak_34;Day28_0_peak_33;Day28_0_peak_34;Day28_0_peak_35;Day3_0_peak_33;Day3_0_peak_34;Day3_0_peak_35;Day7_0_peak_29;Day7_0_peak_30	30	8975	10994	8933	8338	10156	9457	8012	14708	4256	8219	YAL013W
Day10_0_peak_35;Day28_0_peak_36	31	1172	1293	1136	875	1184	1148	1076	2016	529	1030	YAL008W
Day0_0_peak_26;Day10_0_peak_36;Day28_0_peak_37;Day3_0_peak_36;Day7_0_peak_31	32	4842	6711	6176	4664	6413	5592	3819	5853	1709	4199	tP(UGG)A
Day0_0_peak_27;Day10_0_peak_37;Day28_0_peak_38;Day3_0_peak_37;Day7_0_peak_32	33	5314	7409	8164	6636	9912	8290	4513	6933	1925	5891	YAL005C
Day0_0_peak_28;Day10_0_peak_38;Day28_0_peak_39;Day3_0_peak_38;Day7_0_peak_33	34	1802	2146	2136	1696	2417	2163	1570	3021	900	1822	YAL002W
Day10_0_peak_39;Day28_0_peak_40;Day3_0_peak_39	35	1052	1158	1203	972	1171	997	1086	1875	543	1030	YAL001C
Day0_0_peak_29;Day10_0_peak_40;Day28_0_peak_41;Day3_0_peak_40;Day7_0_peak_34	36	1819	1944	1520	1032	1854	1656	1306	2442	431	1245	YAL001C
Day0_0_peak_30;Day10_0_peak_41;Day28_0_peak_42;Day3_0_peak_41;Day7_0_peak_35	37	1289	1269	1319	1011	1305	1229	1258	2621	640	1157	YAR003W
Day10_0_peak_42;Day28_0_peak_43	38	827	823	817	667	881	868	813	1774	485	756	YAR008W
Day10_0_peak_43;Day28_0_peak_44;Day3_0_peak_42	39	658	699	771	491	704	663	656	1358	378	698	YAR008W
Day0_0_peak_31;Day10_0_peak_44;Day28_0_peak_45;Day3_0_peak_43;Day7_0_peak_36	40	1887	2027	2617	1741	1870	1623	1723	3071	945	2120	tA(UGC)A
Day0_0_peak_32;Day10_0_peak_45;Day28_0_peak_46;Day3_0_peak_44;Day7_0_peak_37	41	1514	1715	1918	1440	1931	1668	1528	3045	955	1548	YAR015W
Day10_0_peak_46	42	553	599	634	386	474	437	619	1197	372	563	YAR018C
Day0_0_peak_33;Day10_0_peak_47;Day28_0_peak_47;Day3_0_peak_45;Day7_0_peak_38	43	1153	1271	1328	1120	1386	1236	1305	2675	886	1276	YAR019W-A
Day10_0_peak_48;Day28_0_peak_48;Day3_0_peak_46	44	1297	1203	1256	1102	1058	936	1280	2919	764	1279	YAR020C
Day0_0_peak_34;Day10_0_peak_49;Day28_0_peak_49;Day3_0_peak_47;Day7_0_peak_39	45	6400	7810	8017	5762	8337	7316	5727	10041	2875	6445	tL(CAA)A
Day0_0_peak_35;Day10_0_peak_50;Day28_0_peak_50;Day3_0_peak_48;Day7_0_peak_40	46	1242	1473	1271	998	1640	1362	1104	2265	664	1216	YAR028W
Day0_0_peak_36;Day10_0_peak_51;Day28_0_peak_51;Day3_0_peak_49;Day7_0_peak_41	47	15790	24010	28078	26266	39095	31667	14153	20937	8295	16782	YAR035W
Day0_0_peak_37;Day10_0_peak_52;Day28_0_peak_52;Day3_0_peak_50;Day7_0_peak_42	48	911	1438	1909	1235	2133	1664	811	1075	299	936	YBL113W-A
Day10_0_peak_53	49	329	338	521	384	300	259	397	876	280	373	YBL113C
Day0_0_peak_38;Day10_0_peak_54;Day10_0_peak_55;Day28_0_peak_53;Day28_0_peak_54;Day3_0_peak_51;Day7_0_peak_43	50	4219	6451	8206	6601	10434	8183	3538	4910	1492	4154	YBL109W
Day0_0_peak_39;Day10_0_peak_56;Day28_0_peak_55;Day3_0_peak_52;Day7_0_peak_44	51	1086	1661	1846	1490	2165	1870	1072	1523	461	990	YBL108W
Day0_0_peak_40;Day10_0_peak_57;Day28_0_peak_56;Day3_0_peak_53;Day3_0_peak_54;Day7_0_peak_45	52	3421	4169	4451	3179	4475	3901	3060	5175	1465	3359	YBL107C
Day0_0_peak_41;Day10_0_peak_58;Day28_0_peak_57;Day3_0_peak_55;Day7_0_peak_46	53	1267	1514	1497	1108	1452	1253	1103	1793	589	1146	YBL106C
Day0_0_peak_42;Day10_0_peak_59;Day28_0_peak_58;Day3_0_peak_56;Day7_0_peak_47	54	1940	2439	2441	1751	2723	2389	1808	3128	917	1915	YBL105C
Day0_0_peak_43;Day10_0_peak_60;Day28_0_peak_59;Day3_0_peak_57;Day7_0_peak_48	55	1467	1941	1800	1303	2110	1805	1248	2072	602	1356	YBL104C
Day0_0_peak_44;Day10_0_peak_61;Day10_0_peak_62;Day28_0_peak_60;Day28_0_peak_61;Day3_0_peak_58;Day3_0_peak_59;Day7_0_peak_49	56	3582	4960	4398	3514	5589	5038	3275	5441	1539	3380	YBL102W
Day0_0_peak_45;Day10_0_peak_63;Day28_0_peak_62;Day3_0_peak_60;Day7_0_peak_50	57	4797	6766	6916	5189	10729	9342	4286	6313	1983	4683	YBL100W-C
Day0_0_peak_46;Day10_0_peak_64;Day28_0_peak_63;Day3_0_peak_61;Day7_0_peak_51	58	4087	5905	6747	5399	7921	6483	3588	4890	1787	4289	tF(GAA)B
Day28_0_peak_64	59	541	668	551	474	542	480	428	812	254	521	YBL100C
Day0_0_peak_47;Day10_0_peak_65;Day28_0_peak_65;Day3_0_peak_62	60	665	880	784	476	663	632	604	940	241	518	YBL098W
Day0_0_peak_48;Day10_0_peak_66;Day28_0_peak_66;Day3_0_peak_63;Day7_0_peak_52	61	1418	1747	1757	1346	1812	1612	1311	2247	701	1273	YBL096C
Day0_0_peak_49;Day10_0_peak_67;Day28_0_peak_67;Day3_0_peak_64;Day7_0_peak_53	62	6643	9563	10974	9256	12867	10567	5700	8195	2949	6948	YBL093C
Day0_0_peak_50;Day10_0_peak_68;Day28_0_peak_68;Day3_0_peak_65;Day7_0_peak_54	63	2129	2523	2629	2085	2691	2319	1936	3587	1085	2200	YBL091C-A
Day0_0_peak_51;Day10_0_peak_69;Day28_0_peak_69;Day3_0_peak_66;Day7_0_peak_55	64	1555	1814	1655	1251	1721	1670	1402	2744	731	1481	YBL089W
Day10_0_peak_70;Day28_0_peak_70	65	868	903	891	593	750	679	824	1718	466	862	YBL089W
Day0_0_peak_52;Day10_0_peak_71;Day10_0_peak_72;Day28_0_peak_71;Day3_0_peak_67;Day3_0_peak_68;Day7_0_peak_56	66	4710	6126	6822	5103	6984	6069	4289	7252	2179	4987	YBL087C
Day0_0_peak_53;Day10_0_peak_73;Day28_0_peak_72;Day3_0_peak_69;Day7_0_peak_57	67	3361	4413	4059	3150	4978	4459	3066	5004	1593	3208	YBL086C
Day10_0_peak_74;Day28_0_peak_73	68	597	589	639	530	433	390	627	1296	419	595	YBL085W
Day0_0_peak_54;Day0_0_peak_55;Day10_0_peak_75;Day28_0_peak_74;Day3_0_peak_70;Day3_0_peak_71;Day7_0_peak_58;Day7_0_peak_59	69	3760	3811	4325	3539	4055	3713	4183	8542	2691	4203	YBL082C
Day0_0_peak_56;Day10_0_peak_76;Day28_0_peak_75;Day3_0_peak_72;Day7_0_peak_60	70	2999	3305	3585	2563	4104	3768	2793	4412	1269	2818	YBL080C
Day0_0_peak_57;Day10_0_peak_77;Day28_0_peak_76;Day3_0_peak_73;Day7_0_peak_61	71	2513	2928	2742	1880	3013	2687	2165	3694	1044	2187	YBL078C
Day0_0_peak_58;Day10_0_peak_78;Day28_0_peak_77;Day3_0_peak_74;Day7_0_peak_62	72	1889	2341	2319	1904	2575	2269	1838	2987	860	1772	YBL076C
Day0_0_peak_59;Day10_0_peak_79;Day28_0_peak_78;Day3_0_peak_75;Day7_0_peak_63	73	2253	2740	2677	1916	2876	2617	1965	3253	1041	2268	snR56
Day0_0_peak_60;Day10_0_peak_80;Day28_0_peak_79;Day28_0_peak_80;Day3_0_peak_76;Day7_0_peak_64	74	5496	7432	8090	6627	9989	8516	4679	6957	2293	5476	YBL071W-A
Day0_0_peak_61;Day10_0_peak_81;Day28_0_peak_81;Day3_0_peak_77;Day7_0_peak_65	75	1523	1971	1601	1054	3057	2435	1257	2059	525	1144	YBL067C
Day0_0_peak_62;Day10_0_peak_82;Day28_0_peak_82;Day3_0_peak_78;Day7_0_peak_66	76	6844	9265	8309	6712	12928	11076	5415	8514	2666	5850	YBL064C
Day0_0_peak_63;Day10_0_peak_83;Day28_0_peak_83;Day3_0_peak_79;Day7_0_peak_67	77	1997	2443	2277	1617	2654	2244	1829	3039	1017	1862	YBL060W
Day0_0_peak_64;Day10_0_peak_84;Day10_0_peak_85;Day28_0_peak_84;Day28_0_peak_85;Day3_0_peak_80;Day7_0_peak_68	78	2325	2885	2236	1793	3157	2846	1939	3267	836	2026	YBL058W
Day0_0_peak_65;Day10_0_peak_86;Day28_0_peak_86;Day3_0_peak_81;Day7_0_peak_69	79	3017	3853	3243	2702	4318	3831	2501	4083	1161	2729	YBL057C
Day0_0_peak_66;Day10_0_peak_87;Day28_0_peak_87;Day3_0_peak_82;Day7_0_peak_70	80	4580	6452	6942	5636	7590	6711	4112	6789	2407	4868	YBL055C
[truncated: 3,435 more rows]

## Sheet: ATACseq_norm
regions	index	Gene	d0b	d0c	d3	d3p	d7a	d7c	d10	d10p	d28	d28p	Gene
[truncated: 3,515 more rows]

[truncated: 2 more sheets: ATACseq_norm_average+LR, ATACseq_av_std+clusters]
