# Supplementary material for: Phenotypic selection during laboratory evolution of yeast populations leads to a genome-wide sustainable chromatin compaction shift
Source: Front Microbiol. 2022 Oct 13;13:974055. doi: 10.3389/fmicb.2022.974055 (PMC9615041; doi:10.3389/fmicb.2022.974055)
Supplement: DATA SHEET 2 — Supplementary File 2. [file Data_Sheet_2.XLSX]

## Sheet: Day0_vs_Day3
Near Gene (syst)	Peaks	mean1	mean2	baseMean	log2FoldChange	lfcSE	stat	pvalue	padj	-log10pval	d0b.d0b.bam	d0c.d0c.bam	d3.d3.bam	d3p.d3p.bam	Chr	Start	End	Strand	Peak Score	Focus Ratio/Region Size	Annotation	Detailed Annotation	Distance to TSS	Nearest PromoterID	Entrez ID	Nearest Unigene	Nearest Refseq	Nearest Ensembl	Gene Name	Gene Alias	Gene Description	Gene Type
YAL068W-A	Day3_0_peak_1,Day0_0_peak_1	5919.45	9512.37	7715.91	0.683762	0.111303	-6.14322	8.0863e-10	7.74814e-08	7.1108	5411.45	6427.45	8961.35	10063.4	chrI	49	1526	+	0	NA	TTS (YAL069W_mRNA)	TTS (YAL069W)	249	YAL068W-A_mRNA	NA	NA	NA	NA	NA	NA	NA	NA
YAL067W-A	Day3_0_peak_2,Day0_0_peak_2	939.28	1246.95	1093.11	0.410317	0.105611	-3.88518	0.000102255	0.00115064	2.93906	1013.18	865.384	1221.15	1272.74	chrI	2283	2789	+	0	NA	promoter-TSS (YAL067W-A_mRNA)	promoter-TSS (YAL068C)	56	YAL067W-A_mRNA	NA	NA	NA	NA	NA	NA	NA	NA
YAL067C	Day3_0_peak_3	961.746	1004.39	983.069	0.0633194	0.107774	-0.587519	0.556855	0.67905	0.168098	920.097	1003.39	1053.33	955.454	chrI	6365	6661	+	0	NA	TTS (YAL067C_mRNA)	TTS (YAL067C)	2503	YAL067C_mRNA	NA	NA	NA	NA	NA	NA	NA	NA
YAL067C	Day3_0_peak_4,Day0_0_peak_3	1148.39	1035.9	1092.14	-0.144842	0.108293	1.3375	0.181058	0.308296	0.511032	1177.94	1118.84	1128.31	943.481	chrI	9197	9714	+	0	NA	promoter-TSS (YAL067C_mRNA)	promoter-TSS (YAL067C)	-439	YAL067C_mRNA	NA	NA	NA	NA	NA	NA	NA	NA
YAL064C-A	Day3_0_peak_5	458.164	446.264	452.214	-0.0386791	0.180727	0.21402	0.830532	0.889765	0.0507247	495.355	420.974	412.406	480.121	chrI	13464	13632	+	0	NA	exon (YAL064C-A_mRNA, exon 1 of 1)	exon (YAL064C-A, exon 1 of 1)	195	YAL064C-A_mRNA	NA	NA	NA	NA	NA	NA	NA	NA
YAL064C-A	Day3_0_peak_6	988.514	1142.8	1065.66	0.21168	0.103087	-2.05341	0.0400328	0.100384	0.998337	1047.41	929.615	1164.91	1120.68	chrI	14577	14995	+	0	NA	Intergenic	Intergenic	-1043	YAL064C-A_mRNA	NA	NA	NA	NA	NA	NA	NA	NA
YAL064W	Day3_0_peak_7,Day0_0_peak_4	3224.62	4400.31	3812.47	0.44767	0.0848668	-5.27498	1.32774e-07	5.38246e-06	5.26902	2944.31	3504.94	4496.29	4304.33	chrI	20544	21463	+	0	NA	promoter-TSS (YAL064W_mRNA)	promoter-TSS (YAL064W)	-563	YAL064W_mRNA	NA	NA	NA	NA	NA	NA	NA	NA
YAL063C-A	Day3_0_peak_8,Day0_0_peak_5	883.818	989.444	936.631	0.164041	0.105562	-1.55397	0.12019	0.228117	0.641843	908.328	859.308	997.094	981.795	chrI	24404	24987	+	0	NA	exon (YAL063C_mRNA, exon 1 of 1)	exon (YAL063C, exon 1 of 1)	-2010	YAL063C-A_mRNA	NA	NA	NA	NA	NA	NA	NA	NA
YAL063C	Day3_0_peak_9,Day0_0_peak_6	2022.08	2092.44	2057.26	0.0485201	0.0753676	-0.643779	0.519719	0.646316	0.189555	1937.55	2106.61	2107.55	2077.33	chrI	28448	28971	+	0	NA	promoter-TSS (YAL063C_mRNA)	promoter-TSS (YAL063C)	-741	YAL063C_mRNA	NA	NA	NA	NA	NA	NA	NA	NA
YAL062W	Day3_0_peak_10,Day0_0_peak_7	2381.7	2652.41	2517.06	0.154791	0.0788398	-1.96336	0.0496044	0.117843	0.928696	2221.07	2542.34	2734.2	2570.63	chrI	29777	30130	+	0	NA	Intergenic	Intergenic	-1614	YAL062W_mRNA	NA	NA	NA	NA	NA	NA	NA	NA
YAL061W	Day3_0_peak_11,Day0_0_peak_8	18644	22428.4	20536.2	0.266521	0.197276	-1.35101	0.176693	0.302846	0.518778	16076	21211.9	20674.7	24182.1	chrI	31579	35669	+	0	NA	TTS (YAL062W_mRNA)	TTS (YAL062W)	176	YAL061W_mRNA	NA	NA	NA	NA	NA	NA	NA	NA
YAL054C	Day0_0_peak_9,Day3_0_peak_12,Day3_0_peak_13,Day3_0_peak_14	14543.9	17137.6	15840.7	0.236609	0.160911	-1.47043	0.141445	0.256451	0.590996	13208.7	15879	15991	18284.1	chrI	41981	46517	+	0	NA	exon (YAL054C_mRNA, exon 1 of 1)	exon (YAL054C, exon 1 of 1)	773	YAL054C_mRNA	NA	NA	NA	NA	NA	NA	NA	NA
YAL051W	Day0_0_peak_10,Day3_0_peak_15	2660.01	2907.27	2783.64	0.128564	0.0663118	-1.93878	0.0525283	0.123124	0.909657	2650.09	2669.93	2942.19	2872.35	chrI	48021	48811	+	0	NA	promoter-TSS (YAL051W_mRNA)	promoter-TSS (YAL051W)	-148	YAL051W_mRNA	NA	NA	NA	NA	NA	NA	NA	NA
YAL049C	Day0_0_peak_11,Day3_0_peak_16	1487.66	1348.34	1418	-0.141992	0.0837862	1.6947	0.0901329	0.186031	0.730414	1484.99	1490.34	1346.12	1350.57	chrI	52064	52965	+	0	NA	promoter-TSS (YAL049C_mRNA)	promoter-TSS (YAL049C)	81	YAL049C_mRNA	NA	NA	NA	NA	NA	NA	NA	NA
YAL045C	Day0_0_peak_12,Day3_0_peak_17	4608.38	4890.85	4749.62	0.0849502	0.0789487	-1.07602	0.28192	0.426317	0.370267	4593	4623.77	4617.7	5164	chrI	56902	59011	+	0	NA	promoter-TSS (YAL046C_mRNA)	promoter-TSS (YAL046C)	-160	YAL045C_mRNA	NA	NA	NA	NA	NA	NA	NA	NA
YAL042C-A	Day3_0_peak_18,Day0_0_peak_13,Day3_0_peak_19	6242.25	7381.1	6811.67	0.241094	0.101177	-2.3829	0.0171768	0.0545312	1.26336	6008.45	6476.06	6776.13	7986.06	chrI	60760	63107	+	0	NA	promoter-TSS (YAL041W_mRNA)	promoter-TSS (YAL043C)	-325	YAL042C-A_mRNA	NA	NA	NA	NA	NA	NA	NA	NA
YAL039C	Day0_0_peak_14,Day3_0_peak_20,Day3_0_peak_21	21668.8	30707.5	26188.1	0.502922	0.209156	-2.40454	0.016193	0.0520879	1.28326	19455.8	23881.8	29155.8	32259.1	chrI	67848	71521	+	0	NA	promoter-TSS (YAL039C_mRNA)	promoter-TSS (YAL039C)	-159	YAL039C_mRNA	NA	NA	NA	NA	NA	NA	NA	NA
YAL036C	Day3_0_peak_22,Day0_0_peak_15	1527.87	1692.8	1610.33	0.145562	0.0888475	-1.63833	0.101352	0.20303	0.692439	1538.49	1517.24	1569.28	1816.32	chrI	75857	76553	+	0	NA	promoter-TSS (YAL036C_mRNA)	promoter-TSS (YAL036C)	-53	YAL036C_mRNA	NA	NA	NA	NA	NA	NA	NA	NA
YAL034W-A	Day3_0_peak_23,Day0_0_peak_16	769.676	651.728	710.702	-0.237299	0.129456	1.83305	0.0667955	0.147801	0.830323	816.319	723.034	671.275	632.18	chrI	79434	79835	+	0	NA	promoter-TSS (YAL034W-A_mRNA)	promoter-TSS (YAL034W-A)	-84	YAL034W-A_mRNA	NA	NA	NA	NA	NA	NA	NA	NA
YAL034C	Day0_0_peak_17,Day3_0_peak_24	5187.45	5051.11	5119.28	-0.0395684	0.0890391	0.444393	0.656758	0.75985	0.119272	4976.01	5398.89	4678.4	5423.82	chrI	80430	83039	+	0	NA	promoter-TSS (YAL033W_mRNA)	promoter-TSS (YAL033W)	217	YAL034C_mRNA	NA	NA	NA	NA	NA	NA	NA	NA
YAL032C	Day3_0_peak_25,Day0_0_peak_18,Day3_0_peak_26	3073.67	3006.21	3039.94	-0.034443	0.0902497	0.381641	0.702728	0.798428	0.0977644	2963.57	3183.78	2685.1	3327.33	chrI	83315	85241	+	0	NA	promoter-TSS (YAL031W-A_mRNA)	promoter-TSS (YAL031W-A)	196	YAL032C_mRNA	NA	NA	NA	NA	NA	NA	NA	NA
YAL030W	Day3_0_peak_27,Day0_0_peak_19	2185.3	2032.06	2108.68	-0.10669	0.0743573	1.43483	0.151336	0.269744	0.569049	2117.29	2253.3	1980.8	2083.32	chrI	86934	87925	+	0	NA	promoter-TSS (YAL031C_mRNA)	promoter-TSS (YAL031C)	143	YAL030W_mRNA	NA	NA	NA	NA	NA	NA	NA	NA
YAL028W	Day0_0_peak_20,Day3_0_peak_28	3124.5	3023.14	3073.82	-0.0474818	0.0677943	0.70038	0.48369	0.613981	0.211845	3203.22	3045.77	2982.35	3063.92	chrI	92215	93423	+	0	NA	promoter-TSS (YAL028W_mRNA)	promoter-TSS (YAL029C)	-81	YAL028W_mRNA	NA	NA	NA	NA	NA	NA	NA	NA
YAL023C	Day0_0_peak_21,Day3_0_peak_29	2361.99	2331.69	2346.84	-0.0206704	0.0774993	0.266717	0.789687	0.861031	0.0649811	2370.85	2353.12	2178.97	2484.42	chrI	108322	109488	+	0	NA	promoter-TSS (YAL023C_mRNA)	promoter-TSS (YAL023C)	-354	YAL023C_mRNA	NA	NA	NA	NA	NA	NA	NA	NA
YAL019W-A	Day3_0_peak_30,Day0_0_peak_22	4891.59	5683.23	5287.41	0.21565	0.100024	-2.15598	0.0310853	0.0833686	1.079	5004.9	4778.27	5047.06	6319.4	chrI	113126	115141	+	0	NA	promoter-TSS (YAL019W-A_mRNA)	promoter-TSS (YAL021C)	-117	YAL019W-A_mRNA	NA	NA	NA	NA	NA	NA	NA	NA
YAL018C	Day0_0_peak_23,Day3_0_peak_31	1485.44	1449.43	1467.44	-0.0379432	0.0876222	0.433032	0.664992	0.765733	0.115923	1461.46	1509.43	1374.69	1524.18	chrI	119378	120018	+	0	NA	promoter-TSS (YAL017W_mRNA)	promoter-TSS (YAL018C)	-157	YAL018C_mRNA	NA	NA	NA	NA	NA	NA	NA	NA
YAL016C-B	Day0_0_peak_24,Day3_0_peak_32	1761.26	1427.94	1594.6	-0.302608	0.0817114	3.70337	0.000212752	0.00190543	2.72001	1813.45	1709.07	1405.93	1449.94	chrI	124096	124933	+	0	NA	promoter-TSS (YAL016W_mRNA)	promoter-TSS (YAL016C-B)	-22	YAL016C-B_mRNA	NA	NA	NA	NA	NA	NA	NA	NA
YAL013W	Day0_0_peak_25,Day3_0_peak_33,Day3_0_peak_34,Day3_0_peak_35	9562.63	8969.82	9266.22	-0.0926934	0.123988	0.747602	0.4547	0.587954	0.230657	9590.41	9534.85	7966.04	9973.6	chrI	127116	132526	+	0	NA	promoter-TSS (YAL012W_mRNA)	promoter-TSS (YAL014C)	551	YAL013W_mRNA	NA	NA	NA	NA	NA	NA	NA	NA
tP(UGG)A	Day0_0_peak_26,Day3_0_peak_36	5502.71	5548.64	5525.68	0.0114572	0.083904	-0.136552	0.891385	0.927768	0.0325606	5180.36	5825.07	5513.03	5584.26	chrI	138426	140031	+	0	NA	promoter-TSS (tP(UGG)A_tRNA)	promoter-TSS (YAL007C)	76	tP(UGG)A_tRNA	NA	NA	NA	NA	NA	NA	NA	NA
YAL005C	Day0_0_peak_27,Day3_0_peak_37	6052.09	7609.31	6830.7	0.329729	0.0965592	-3.41478	0.000638328	0.00450534	2.34627	5681.06	6423.11	7284.05	7934.58	chrI	141184	142403	+	0	NA	promoter-TSS (snR18_snoRNA)	promoter-TSS (YAL005C)	-362	YAL005C_mRNA	NA	NA	NA	NA	NA	NA	NA	NA
YAL002W	Day0_0_peak_28,Day3_0_peak_38	1712.08	1753.1	1732.59	0.0336687	0.0772673	-0.435743	0.663023	0.76458	0.116577	1724.65	1699.52	1724.61	1781.6	chrI	143343	144062	+	0	NA	promoter-TSS (YAL002W_mRNA)	promoter-TSS (YAL002W)	-5	YAL002W_mRNA	NA	NA	NA	NA	NA	NA	NA	NA
YAL002W	Day3_0_peak_39	782.342	855.496	818.919	0.126613	0.11958	-1.05881	0.289687	0.433708	0.362803	789.572	775.113	796.247	914.745	chrI	147278	147511	+	0	NA	TTS (YAL001C_mRNA)	TTS (YAL001C)	3687	YAL002W_mRNA	NA	NA	NA	NA	NA	NA	NA	NA
YAL001C	Day0_0_peak_29,Day3_0_peak_40	1691.25	1184.92	1438.08	-0.509866	0.0970896	5.2515	1.50865e-07	6.01228e-06	5.22096	1816.66	1565.85	1244.36	1125.47	chrI	150886	151780	+	0	NA	promoter-TSS (YAL001C_mRNA)	promoter-TSS (YAL001C)	-167	YAL001C_mRNA	NA	NA	NA	NA	NA	NA	NA	NA
YAR002C-A	Day0_0_peak_30,Day3_0_peak_41	1092.15	1014.33	1053.24	-0.103799	0.112194	0.925171	0.354877	0.496143	0.304393	1198.27	986.034	1033.69	994.965	chrI	154469	155220	+	0	NA	promoter-TSS (YAR003W_mRNA)	promoter-TSS (YAR002C-A)	-120	YAR002C-A_mRNA	NA	NA	NA	NA	NA	NA	NA	NA
YAR008W	Day3_0_peak_42	427.38	425.261	426.32	-0.00272592	0.19267	0.0141481	0.988712	0.990905	0.00396777	445.07	409.69	479.355	371.166	chrI	159974	160112	+	0	NA	TTS (YAR008W_mRNA)	TTS (YAR008W)	1077	YAR008W_mRNA	NA	NA	NA	NA	NA	NA	NA	NA
tA(UGC)A	Day0_0_peak_31,Day3_0_peak_43	1719.46	2042.71	1881.08	0.251688	0.0878441	-2.86517	0.00416791	0.0189353	1.72273	1816.66	1622.27	2174.5	1910.91	chrI	165893	166583	+	0	NA	promoter-TSS (tA(UGC)A_tRNA)	promoter-TSS (YAR010C)	-29	tA(UGC)A_tRNA	NA	NA	NA	NA	NA	NA	NA	NA
YAR014C	Day3_0_peak_44,Day0_0_peak_32	1423.96	1566.49	1495.22	0.138723	0.0838368	-1.65468	0.09799	0.197605	0.704202	1472.16	1375.76	1569.28	1563.69	chrI	168719	169353	+	0	NA	promoter-TSS (YAR014C_mRNA)	promoter-TSS (YAR014C)	-165	YAR014C_mRNA	NA	NA	NA	NA	NA	NA	NA	NA
YAR019C	Day3_0_peak_45,Day0_0_peak_33	884.394	948.393	916.393	0.100352	0.110079	-0.911635	0.361961	0.502644	0.298739	919.027	849.76	911.399	985.386	chrI	175018	175421	+	0	NA	promoter-TSS (YAR019C_mRNA)	promoter-TSS (YAR019C)	-84	YAR019C_mRNA	NA	NA	NA	NA	NA	NA	NA	NA
YAR020C	Day3_0_peak_46	334.312	386.983	360.648	0.211543	0.210184	-1.00647	0.314192	0.459729	0.337498	364.829	303.796	366.881	407.086	chrI	177378	177513	+	0	NA	promoter-TSS (YAR020C_mRNA)	promoter-TSS (YAR020C)	-422	YAR020C_mRNA	NA	NA	NA	NA	NA	NA	NA	NA
tL(CAA)A	Day0_0_peak_34,Day3_0_peak_47	6704.06	6924.5	6814.28	0.0468966	0.0847591	-0.553293	0.580063	0.699372	0.155292	6740.25	6667.88	7066.24	6782.76	chrI	179954	183290	+	0	NA	TTS (tS(AGA)A_tRNA)	Intergenic	481	tL(CAA)A_tRNA	NA	NA	NA	NA	NA	NA	NA	NA
YAR028W	Day0_0_peak_35,Day3_0_peak_48	999.484	891.181	945.332	-0.166739	0.104675	1.59291	0.11118	0.216279	0.664985	984.29	1014.68	874.8	907.561	chrI	184546	184978	+	0	NA	promoter-TSS (YAR028W_mRNA)	promoter-TSS (YAR028W)	-130	YAR028W_mRNA	NA	NA	NA	NA	NA	NA	NA	NA
YAR035W	Day0_0_peak_36,Day3_0_peak_49	18866.9	28256.2	23561.6	0.582632	0.209114	-2.7862	0.00533301	0.0229741	1.63876	16893.4	20840.4	25063.9	31448.6	chrI	189493	192617	+	0	NA	exon (YAR035W_mRNA, exon 1 of 1)	exon (YAR035W, exon 1 of 1)	862	YAR035W_mRNA	NA	NA	NA	NA	NA	NA	NA	NA
YBL113W-A	Day3_0_peak_50,Day0_0_peak_37	1111.41	1591.38	1351.4	0.516939	0.114005	-4.53436	5.77788e-06	0.000121798	3.91436	974.661	1248.17	1704.08	1478.68	chrII	64	429	+	0	NA	promoter-TSS (YBL113W-A_mRNA)	promoter-TSS (YBL113W-A)	-400	YBL113W-A_mRNA	NA	NA	NA	NA	NA	NA	NA	NA
YBL109W	Day3_0_peak_51,Day0_0_peak_38	5056.61	7614.28	6335.44	0.589762	0.105838	-5.5723	2.51401e-08	1.44533e-06	5.84003	4513.83	5599.39	7325.11	7903.45	chrII	5701	7268	+	0	NA	TTS (YBL109W_mRNA)	TTS (YBL109W)	694	YBL109W_mRNA	NA	NA	NA	NA	NA	NA	NA	NA
YBL108W	Day3_0_peak_52,Day0_0_peak_39	1287.28	1699.51	1493.39	0.397328	0.103122	-3.85299	0.000116683	0.00126353	2.89841	1145.84	1428.71	1628.2	1770.82	chrII	8273	8681	+	0	NA	promoter-TSS (YBL107W-A_mRNA)	promoter-TSS (YBL108C-A)	300	YBL108W_mRNA	NA	NA	NA	NA	NA	NA	NA	NA
YBL107C	Day0_0_peak_40,Day3_0_peak_53,Day3_0_peak_54	3449.31	3676.89	3563.1	0.092931	0.0685488	-1.35569	0.175197	0.300909	0.521564	3453.57	3445.04	3778.6	3575.17	chrII	9469	11091	+	0	NA	TTS (YBL107W-A_mRNA)	TTS (YBL107W-A)	271	YBL107C_mRNA	NA	NA	NA	NA	NA	NA	NA	NA
YBL106C	Day3_0_peak_55,Day0_0_peak_41	1280.21	1281.92	1281.07	0.00257313	0.0885384	-0.0290624	0.976815	0.984286	0.00687882	1300.97	1259.45	1286.31	1277.53	chrII	13840	14489	+	0	NA	promoter-TSS (YBL106C_mRNA)	promoter-TSS (YBL106C)	-285	YBL106C_mRNA	NA	NA	NA	NA	NA	NA	NA	NA
YBL105C	Day3_0_peak_56,Day0_0_peak_42	2096.3	2137.73	2117.01	0.0287542	0.0717531	-0.400738	0.688613	0.786805	0.104133	2075.57	2117.02	2178.97	2096.49	chrII	17818	18748	+	0	NA	promoter-TSS (YBL105C_mRNA)	promoter-TSS (YBL105C)	-587	YBL105C_mRNA	NA	NA	NA	NA	NA	NA	NA	NA
YBL104C	Day3_0_peak_57,Day0_0_peak_43	1615.08	1572.55	1593.81	-0.0389461	0.0822633	0.473432	0.635905	0.743173	0.12891	1556.68	1673.48	1593.39	1551.71	chrII	21011	21655	+	0	NA	promoter-TSS (YBL104C_mRNA)	promoter-TSS (YBL104C)	-40	YBL104C_mRNA	NA	NA	NA	NA	NA	NA	NA	NA
YBL102W	Day0_0_peak_44,Day3_0_peak_58,Day3_0_peak_59	3951.2	3940.03	3945.62	-0.00540764	0.0787365	0.0686802	0.945244	0.962907	0.0164158	3717.83	4184.57	3815.2	4064.87	chrII	23642	25636	+	0	NA	TTS (YBL101C_mRNA)	TTS (YBL101C)	541	YBL102W_mRNA	NA	NA	NA	NA	NA	NA	NA	NA
YBL100W-C	Day3_0_peak_60,Day0_0_peak_45	5436.66	6143.07	5789.87	0.175725	0.087878	-1.99965	0.0455378	0.110569	0.956367	5069.09	5804.24	6127.17	6158.96	chrII	27821	29553	+	0	NA	promoter-TSS (YBL101C_mRNA)	promoter-TSS (YBL101C)	260	YBL100W-C_mRNA	NA	NA	NA	NA	NA	NA	NA	NA
tF(GAA)B	Day3_0_peak_61,Day0_0_peak_46	4675.89	6142.76	5409.33	0.392713	0.0927282	-4.2351	2.28451e-05	0.000376231	3.42455	4282.73	5069.05	5929	6356.52	chrII	36075	37171	+	0	NA	promoter-TSS (YBL099W_mRNA)	promoter-TSS (YBL099W)	225	tF(GAA)B_tRNA	NA	NA	NA	NA	NA	NA	NA	NA
YBL098W	Day0_0_peak_47,Day3_0_peak_62	707.875	611.465	659.67	-0.208778	0.143838	1.45148	0.146645	0.26338	0.579417	671.885	743.866	672.168	550.763	chrII	38991	39240	+	0	NA	promoter-TSS (YBL098W_mRNA)	promoter-TSS (YBL098W)	-30	YBL098W_mRNA	NA	NA	NA	NA	NA	NA	NA	NA
YBL096C	Day3_0_peak_63,Day0_0_peak_48	1439.36	1502.1	1470.73	0.0609607	0.0827135	-0.73701	0.461116	0.593668	0.226456	1442.2	1436.52	1480.02	1524.18	chrII	43153	43614	+	0	NA	promoter-TSS (YBL096C_mRNA)	promoter-TSS (YBL096C)	99	YBL096C_mRNA	NA	NA	NA	NA	NA	NA	NA	NA
YBL093C	Day0_0_peak_49,Day3_0_peak_64	7710.37	10439.1	9074.76	0.436722	0.118684	-3.6797	0.000233513	0.00203407	2.69163	7111.49	8309.25	9795.98	11082.3	chrII	44296	45993	+	0	NA	promoter-TSS (YBL093C_mRNA)	promoter-TSS (YBL093C)	-226	YBL093C_mRNA	NA	NA	NA	NA	NA	NA	NA	NA
YBL091C-A	Day0_0_peak_50,Day3_0_peak_65	2048.21	2226.94	2137.58	0.119976	0.0717831	-1.67137	0.094648	0.192461	0.715657	2062.73	2033.7	2175.4	2278.48	chrII	46820	47641	+	0	NA	promoter-TSS (YBL091C-A_mRNA)	promoter-TSS (YBL091C-A)	-50	YBL091C-A_mRNA	NA	NA	NA	NA	NA	NA	NA	NA
YBL089W	Day0_0_peak_51,Day3_0_peak_66	1589.43	1455.51	1522.47	-0.126456	0.0830577	1.52251	0.127882	0.238421	0.622655	1639.06	1539.81	1444.31	1466.71	chrII	48691	49719	+	0	NA	promoter-TSS (YBL089W_mRNA)	promoter-TSS (YBL091C)	-369	YBL089W_mRNA	NA	NA	NA	NA	NA	NA	NA	NA
YBL087C	Day0_0_peak_52,Day3_0_peak_67,Day3_0_peak_68	5067.89	6007.82	5537.85	0.245164	0.0776593	-3.15691	0.00159449	0.00918359	2.03699	4913.96	5221.82	6011.13	6004.51	chrII	59455	61473	+	0	NA	TTS (YBL086C_mRNA)	TTS (YBL086C)	275	YBL087C_mRNA	NA	NA	NA	NA	NA	NA	NA	NA
YBL086C	Day3_0_peak_69,Day0_0_peak_53	3602.82	3567.4	3585.11	-0.0153161	0.0709484	0.215876	0.829084	0.88957	0.0508197	3470.69	3734.95	3504.56	3630.25	chrII	62552	63896	+	0	NA	promoter-TSS (YBL086C_mRNA)	promoter-TSS (YBL086C)	-622	YBL086C_mRNA	NA	NA	NA	NA	NA	NA	NA	NA
YBL084C	Day3_0_peak_70,Day0_0_peak_54	1425.61	1549.71	1487.66	0.12186	0.0943348	-1.29178	0.196434	0.327252	0.485118	1544.91	1306.32	1523.76	1575.66	chrII	69405	70050	+	0	NA	promoter-TSS (YBL084C_mRNA)	promoter-TSS (YBL084C)	-282	YBL084C_mRNA	NA	NA	NA	NA	NA	NA	NA	NA
YBL082C	Day3_0_peak_71,Day0_0_peak_55	1573.26	1632.2	1602.73	0.0546263	0.0913521	-0.597975	0.549856	0.67398	0.171353	1702.18	1444.33	1615.7	1648.7	chrII	70851	71536	+	0	NA	promoter-TSS (YBL082C_mRNA)	promoter-TSS (YBL082C)	-66	YBL082C_mRNA	NA	NA	NA	NA	NA	NA	NA	NA
YBL080C	Day0_0_peak_56,Day3_0_peak_72	2973.28	3054.43	3013.86	0.0405216	0.0743267	-0.545182	0.585628	0.702068	0.153621	3136.89	2809.68	3128.75	2980.11	chrII	74356	75505	+	0	NA	promoter-TSS (YBL080C_mRNA)	promoter-TSS (YBL080C)	-235	YBL080C_mRNA	NA	NA	NA	NA	NA	NA	NA	NA
YBL078C	Day0_0_peak_57,Day3_0_peak_73	2479.75	2186.03	2332.89	-0.179604	0.0746174	2.407	0.0160843	0.0518436	1.2853	2533.48	2426.03	2292.33	2079.73	chrII	79720	81163	+	0	NA	promoter-TSS (YBL077W_mRNA)	promoter-TSS (YBL077W)	290	YBL078C_mRNA	NA	NA	NA	NA	NA	NA	NA	NA
YBL076C	Day3_0_peak_74,Day0_0_peak_58	2020.54	2166.66	2093.6	0.0989355	0.0760201	-1.30144	0.193108	0.323145	0.490602	2017.79	2023.28	2062.03	2271.3	chrII	84002	84844	+	0	NA	promoter-TSS (YBL076C_mRNA)	promoter-TSS (YBL076C)	-162	YBL076C_mRNA	NA	NA	NA	NA	NA	NA	NA	NA
snR56	Day0_0_peak_59,Day3_0_peak_75	2394.8	2341.84	2368.32	-0.0312632	0.0691939	0.45182	0.651399	0.756139	0.121398	2410.44	2379.16	2389.63	2294.05	chrII	87666	88529	+	0	NA	promoter-TSS (YBL074C_mRNA)	promoter-TSS (YBL074C)	-93	snR56_snoRNA	NA	NA	NA	NA	NA	NA	NA	NA
YBL071W-A	Day0_0_peak_60,Day3_0_peak_76	5859.7	7260.99	6560.35	0.30871	0.0930063	-3.31924	0.000902637	0.00600871	2.22122	5546.26	6173.13	6950.2	7571.79	chrII	89205	90825	+	0	NA	promoter-TSS (YBL071W-A_mRNA)	promoter-TSS (YBL072C)	37	YBL071W-A_mRNA	NA	NA	NA	NA	NA	NA	NA	NA
YBL067C	Day0_0_peak_61,Day3_0_peak_77	1592.37	1286.14	1439.25	-0.305947	0.0930244	3.2889	0.00100581	0.00657103	2.18237	1545.98	1638.76	1377.36	1194.92	chrII	95987	96666	+	0	NA	promoter-TSS (YBL067C_mRNA)	promoter-TSS (YBL067C)	-444	YBL067C_mRNA	NA	NA	NA	NA	NA	NA	NA	NA
YBL064C	Day0_0_peak_62,Day3_0_peak_78	7347.91	7481.76	7414.84	0.0255742	0.0975253	-0.262232	0.793143	0.863906	0.0635337	6968.13	7727.7	7196.57	7766.95	chrII	99827	102154	+	0	NA	promoter-TSS (YBL066C_mRNA)	promoter-TSS (YBL066C)	166	YBL064C_mRNA	NA	NA	NA	NA	NA	NA	NA	NA
YBL060W	Day0_0_peak_63,Day3_0_peak_79	1966.42	1830.16	1898.29	-0.102388	0.0753358	1.35909	0.174117	0.299541	0.523543	1968.58	1964.26	1879.93	1780.4	chrII	107372	108156	+	0	NA	promoter-TSS (YBL061C_mRNA)	promoter-TSS (YBL061C)	-168	YBL060W_mRNA	NA	NA	NA	NA	NA	NA	NA	NA
YBL058W	Day0_0_peak_64,Day3_0_peak_80	2498.31	2067.04	2282.68	-0.274997	0.0718056	3.82974	0.000128277	0.00134308	2.8719	2486.4	2510.22	1993.29	2140.79	chrII	110410	111724	+	0	NA	promoter-TSS (YBL059C-A_mRNA)	promoter-TSS (YBL059C-A)	-370	YBL058W_mRNA	NA	NA	NA	NA	NA	NA	NA	NA
YBL057C	Day0_0_peak_65,Day3_0_peak_81	2737.43	2537.08	2637.25	-0.111674	0.0726289	1.5376	0.124146	0.233521	0.631674	2688.61	2786.24	2413.73	2660.42	chrII	112770	113920	+	0	NA	promoter-TSS (YBL057C_mRNA)	promoter-TSS (YBL057C)	82	YBL057C_mRNA	NA	NA	NA	NA	NA	NA	NA	NA
YBL055C	Day0_0_peak_66,Day3_0_peak_82	5093.73	6327.15	5710.44	0.311992	0.0908748	-3.43321	0.000596479	0.00425749	2.37085	4741.71	5445.76	6079.86	6574.43	chrII	116258	117746	+	0	NA	promoter-TSS (YBL055C_mRNA)	promoter-TSS (YBL055C)	-173	YBL055C_mRNA	NA	NA	NA	NA	NA	NA	NA	NA
YBL052C	Day0_0_peak_67	1010.48	646.07	828.273	-0.641221	0.12522	5.12076	3.04299e-07	1.01284e-05	4.99446	994.989	1025.96	711.445	580.696	chrII	122024	122530	+	0	NA	promoter-TSS (YBL052C_mRNA)	promoter-TSS (YBL052C)	-403	YBL052C_mRNA	NA	NA	NA	NA	NA	NA	NA	NA
YBL050W	Day0_0_peak_68,Day3_0_peak_83	2114.78	2176.56	2145.67	0.0394351	0.0769005	-0.512806	0.608087	0.721761	0.141607	2101.25	2128.31	2056.67	2296.44	chrII	124677	125584	+	0	NA	promoter-TSS (YBL050W_mRNA)	promoter-TSS (YBL051C)	5	YBL050W_mRNA	NA	NA	NA	NA	NA	NA	NA	NA
YBL049W	Day0_0_peak_69,Day3_0_peak_84	2005.02	1925.98	1965.5	-0.0579265	0.0761187	0.761003	0.446655	0.582402	0.234777	1940.76	2069.28	1970.98	1880.97	chrII	125805	126785	+	0	NA	promoter-TSS (YBL049W_mRNA)	promoter-TSS (YBL049W)	-533	YBL049W_mRNA	NA	NA	NA	NA	NA	NA	NA	NA
YBL048W	Day0_0_peak_70,Day3_0_peak_85,Day3_0_peak_86	2339.67	1907.51	2123.59	-0.294922	0.0709656	4.15584	3.24092e-05	0.000483387	3.31571	2350.53	2328.81	1889.75	1925.28	chrII	127498	129039	+	0	NA	TTS (YBL048W_mRNA)	TTS (YBL048W)	969	YBL048W_mRNA	NA	NA	NA	NA	NA	NA	NA	NA
YBL047C	Day0_0_peak_71,Day3_0_peak_87	1743.58	1663.87	1703.73	-0.0682131	0.0778577	0.876126	0.380962	0.521924	0.282393	1750.32	1736.84	1633.56	1694.19	chrII	131861	132368	+	0	NA	promoter-TSS (YBL046W_mRNA)	promoter-TSS (YBL047C)	-74	YBL047C_mRNA	NA	NA	NA	NA	NA	NA	NA	NA
YBL044W	Day0_0_peak_72,Day3_0_peak_88	9638.76	14051.2	11845	0.543498	0.143903	-3.77685	0.000158826	0.00157162	2.80365	8626.45	10651.1	13039	15063.4	chrII	135388	136621	+	0	NA	promoter-TSS (YBL045C_mRNA)	promoter-TSS (YBL045C)	6	YBL044W_mRNA	NA	NA	NA	NA	NA	NA	NA	NA
YBL041W	Day0_0_peak_73,Day3_0_peak_89	7620.63	9882.94	8751.79	0.374599	0.123052	-3.04423	0.00233276	0.0123408	1.90866	6790.53	8450.73	9410.35	10355.5	chrII	140269	141454	+	0	NA	promoter-TSS (YBL041W_mRNA)	promoter-TSS (YBL042C)	-386	YBL041W_mRNA	NA	NA	NA	NA	NA	NA	NA	NA
YBL040C	Day0_0_peak_74,Day3_0_peak_90	2132.38	1842.79	1987.58	-0.209757	0.0730806	2.87022	0.00410188	0.0186984	1.72819	2159.02	2105.74	1862.07	1823.5	chrII	142534	143588	+	0	NA	promoter-TSS (YBL039W-B_mRNA)	promoter-TSS (YBL040C)	-193	YBL040C_mRNA	NA	NA	NA	NA	NA	NA	NA	NA
YBL038W	Day3_0_peak_91,Day0_0_peak_75,Day3_0_peak_92	2840.59	2720.25	2780.42	-0.0629438	0.0669631	0.939977	0.347229	0.489714	0.310057	2783.83	2897.34	2719.02	2721.49	chrII	145877	147214	+	0	NA	promoter-TSS (YBL037W_mRNA)	promoter-TSS (YBL039C)	358	YBL038W_mRNA	NA	NA	NA	NA	NA	NA	NA	NA
YBL036C	Day0_0_peak_76,Day3_0_peak_93	1138.29	1167.52	1152.9	0.0355956	0.0937438	-0.379711	0.70416	0.799439	0.0972146	1116.96	1159.63	1156.88	1178.15	chrII	151256	151595	+	0	NA	promoter-TSS (YBL036C_mRNA)	promoter-TSS (YBL036C)	-205	YBL036C_mRNA	NA	NA	NA	NA	NA	NA	NA	NA
YBL035C	Day0_0_peak_77,Day3_0_peak_94	1136.65	1061.16	1098.9	-0.0976158	0.096791	1.00852	0.313204	0.458708	0.338463	1150.12	1123.18	1089.04	1033.28	chrII	153563	154041	+	0	NA	promoter-TSS (YBL035C_mRNA)	promoter-TSS (YBL035C)	-192	YBL035C_mRNA	NA	NA	NA	NA	NA	NA	NA	NA
YBL033C	Day3_0_peak_95,Day0_0_peak_78	6421.28	7181.81	6801.54	0.161104	0.0870397	-1.85093	0.0641797	0.143621	0.842783	6300.53	6542.03	6954.66	7408.96	chrII	158306	160392	+	0	NA	promoter-TSS (YBL032W_mRNA)	promoter-TSS (YBL034C)	344	YBL033C_mRNA	NA	NA	NA	NA	NA	NA	NA	NA
YBL029C-A	Day3_0_peak_96,Day0_0_peak_79	12525.6	17120	14822.8	0.450649	0.155763	-2.89316	0.00381382	0.0177082	1.75182	11288.3	13762.8	16149.9	18090.2	chrII	164144	165838	+	0	NA	promoter-TSS (YBL029C-A_mRNA)	promoter-TSS (YBL030C)	-219	YBL029C-A_mRNA	NA	NA	NA	NA	NA	NA	NA	NA
YBL027W	Day3_0_peak_97,Day0_0_peak_80	4430.96	6226.95	5328.96	0.489801	0.101233	-4.83836	1.30917e-06	3.56863e-05	4.4475	3982.09	4879.83	5853.13	6600.77	chrII	167922	168555	+	0	NA	promoter-TSS (YBL027W_mRNA)	promoter-TSS (YBL028C)	-185	YBL027W_mRNA	NA	NA	NA	NA	NA	NA	NA	NA
YBL025W	Day3_0_peak_98,Day0_0_peak_81,Day3_0_peak_99	3255.75	2668.5	2962.12	-0.284819	0.0745669	3.81965	0.000133644	0.00137202	2.86264	3361.56	3149.93	2808.29	2528.72	chrII	170069	172121	+	0	NA	promoter-TSS (YBL025W_mRNA)	promoter-TSS (YBL025W)	-386	YBL025W_mRNA	NA	NA	NA	NA	NA	NA	NA	NA
YBL023C	Day0_0_peak_82,Day3_0_peak_100	1375.13	1235.15	1305.14	-0.152661	0.0922864	1.65421	0.0980858	0.197672	0.704055	1442.2	1308.06	1262.21	1208.09	chrII	177616	178489	+	0	NA	promoter-TSS (YBL023C_mRNA)	promoter-TSS (YBL023C)	-526	YBL023C_mRNA	NA	NA	NA	NA	NA	NA	NA	NA
YBL021C	Day0_0_peak_83,Day3_0_peak_101	3283.93	3277.45	3280.69	-0.00394523	0.0767399	0.0514104	0.958998	0.972502	0.0121093	3365.84	3202.01	3070.73	3484.17	chrII	181113	182587	+	0	NA	promoter-TSS (YBL020W_mRNA)	promoter-TSS (YBL022C)	244	YBL021C_mRNA	NA	NA	NA	NA	NA	NA	NA	NA
YBL018C	Day0_0_peak_84,Day3_0_peak_102	1971.72	2032.43	2002.07	0.0429807	0.0727181	-0.591059	0.554481	0.677723	0.168948	1955.74	1987.69	2006.68	2058.18	chrII	186190	187191	+	0	NA	promoter-TSS (YBL018C_mRNA)	promoter-TSS (YBL018C)	-216	YBL018C_mRNA	NA	NA	NA	NA	NA	NA	NA	NA
YBL016W	Day3_0_peak_103,Day0_0_peak_85	2995.13	3211.12	3103.12	0.0996279	0.072456	-1.37501	0.169128	0.293303	0.532683	2839.46	3150.8	3231.41	3190.83	chrII	191769	192549	+	0	NA	promoter-TSS (YBL017C_mRNA)	promoter-TSS (YBL017C)	-292	YBL016W_mRNA	NA	NA	NA	NA	NA	NA	NA	NA
YBL015W	Day0_0_peak_86,Day3_0_peak_104	8881.73	12198	10539.9	0.457372	0.145826	-3.13641	0.00171028	0.00963975	2.01593	7801.57	9961.9	11037.7	13358.4	chrII	192963	194442	+	0	NA	promoter-TSS (YBL015W_mRNA)	promoter-TSS (YBL015W)	-420	YBL015W_mRNA	NA	NA	NA	NA	NA	NA	NA	NA
tI(AAU)B	Day0_0_peak_87,Day3_0_peak_105	1430.08	1418.38	1424.23	-0.0123767	0.0889588	0.139128	0.889349	0.927175	0.0328385	1357.68	1502.49	1447.88	1388.88	chrII	195921	196258	+	0	NA	TTS (YBL015W_mRNA)	TTS (YBL015W)	-1405	tI(AAU)B_tRNA	NA	NA	NA	NA	NA	NA	NA	NA
tI(AAU)B	Day3_0_peak_106,Day0_0_peak_88	1800.55	2231.54	2016.05	0.312031	0.0788913	-3.9552	7.64696e-05	0.000933579	3.02985	1857.31	1743.79	2337.86	2125.23	chrII	197423	197759	+	0	NA	promoter-TSS (tI(AAU)B_tRNA)	Intergenic	97	tI(AAU)B_tRNA	NA	NA	NA	NA	NA	NA	NA	NA
YBL013W	Day3_0_peak_107,Day0_0_peak_89	10816.8	14082.3	12449.6	0.38037	0.140964	-2.69834	0.00696857	0.0279796	1.55316	10008.7	11625	12997	15167.5	chrII	201744	203792	+	0	NA	promoter-TSS (YBL011W_mRNA)	promoter-TSS (YBL011W)	712	YBL013W_mRNA	NA	NA	NA	NA	NA	NA	NA	NA
YBL007C	Day0_0_peak_90	592.583	502.016	547.3	-0.243212	0.16496	1.47437	0.140383	0.255403	0.592774	604.482	580.684	436.507	567.525	chrII	212887	213171	+	0	NA	TTS (YBL008W_mRNA)	TTS (YBL008W)	3337	YBL007C_mRNA	NA	NA	NA	NA	NA	NA	NA	NA
YBL006W-A	Day0_0_peak_91,Day3_0_peak_108	5281.51	5366.53	5324.02	0.0220235	0.0972473	-0.226469	0.820836	0.882984	0.0540471	5223.16	5339.86	4801.58	5931.48	chrII	215915	217686	+	0	NA	promoter-TSS (YBL007C_mRNA)	promoter-TSS (YBL007C)	89	YBL006W-A_mRNA	NA	NA	NA	NA	NA	NA	NA	NA
YBL005W-A	Day0_0_peak_92,Day3_0_peak_109	1073.32	813.211	943.263	-0.399131	0.105357	3.78837	0.000151637	0.00152215	2.81754	1099.84	1046.79	823.026	803.395	chrII	220480	221070	+	0	NA	promoter-TSS (YBL005W-A)	promoter-TSS (YBL005W-B)	-555	YBL005W-A	852279	NA	NM_001180047	NA	YBL005W-A	-	gag protein	protein-coding
tS(AGA)B	Day0_0_peak_93,Day3_0_peak_110	2472.79	2824.29	2648.54	0.193895	0.074206	-2.61293	0.00897702	0.0339188	1.46956	2551.66	2393.91	2961.82	2686.76	chrII	226870	227509	+	0	NA	promoter-TSS (YBL004W_mRNA)	promoter-TSS (YBL004W)	114	tS(AGA)B_tRNA	NA	NA	NA	NA	NA	NA	NA	NA
YBL001C	Day0_0_peak_94,Day3_0_peak_111,Day3_0_peak_112	9343.33	8260.9	8802.12	-0.177533	0.0984115	1.80399	0.0712332	0.155983	0.806923	9455.6	9231.05	8352.56	8169.25	chrII	235252	239002	+	0	NA	TTS (YBL002W_mRNA)	TTS (YBL002W)	340	YBL001C_mRNA	NA	NA	NA	NA	NA	NA	NA	NA
YBR002C	Day0_0_peak_95,Day3_0_peak_113,Day3_0_peak_114	3239.45	2807.2	3023.32	-0.206654	0.0671674	3.07671	0.00209302	0.0113518	1.94493	3303.79	3175.1	2770.8	2843.61	chrII	241285	242918	+	0	NA	promoter-TSS (YBR001C_mRNA)	promoter-TSS (YBR001C)	467	YBR002C_mRNA	NA	NA	NA	NA	NA	NA	NA	NA
YBR006W	Day0_0_peak_96,Day3_0_peak_115	5382.58	5431.06	5406.82	0.0120227	0.0872298	-0.137828	0.890376	0.927328	0.0327664	5291.63	5473.53	5044.38	5817.73	chrII	245490	248088	+	0	NA	promoter-TSS (YBR006W_mRNA)	promoter-TSS (YBR006W)	-221	YBR006W_mRNA	NA	NA	NA	NA	NA	NA	NA	NA
YBR006W	Day0_0_peak_97	664.274	558.168	611.221	-0.249417	0.137949	1.80803	0.0706011	0.155244	0.808986	669.745	658.803	577.547	538.79	chrII	248677	248988	+	0	NA	TTS (YBR007C_mRNA)	TTS (YBR006W)	1822	YBR006W_mRNA	NA	NA	NA	NA	NA	NA	NA	NA
YBR007C	Day3_0_peak_116,Day0_0_peak_98	3480.28	4265.7	3872.99	0.292875	0.0692329	-4.23028	2.33401e-05	0.000378891	3.42149	3446.08	3514.48	4166.01	4365.39	chrII	250974	251668	+	0	NA	promoter-TSS (YBR007C_mRNA)	promoter-TSS (YBR007C)	-305	YBR007C_mRNA	NA	NA	NA	NA	NA	NA	NA	NA
YBR010W	Day0_0_peak_99,Day3_0_peak_117,Day3_0_peak_118,Day3_0_peak_119	10391.7	10234.7	10313.2	-0.0221115	0.112737	0.196134	0.844505	0.898401	0.0465299	9937.05	10846.4	10085.2	10384.3	chrII	254475	258509	+	0	NA	promoter-TSS (YBR009C_mRNA)	promoter-TSS (YBR009C)	161	YBR010W_mRNA	NA	NA	NA	NA	NA	NA	NA	NA
YBR014C	Day3_0_peak_120,Day0_0_peak_100,Day3_0_peak_121	2423.94	2267.08	2345.51	-0.0946612	0.0745356	1.27001	0.20408	0.337678	0.471498	2539.9	2307.98	2315.54	2218.62	chrII	266407	267739	+	0	NA	TTS (YBR015C_mRNA)	TTS (YBR015C)	263	YBR014C_mRNA	NA	NA	NA	NA	NA	NA	NA	NA
YBR016W	Day0_0_peak_101,Day3_0_peak_122	5414.61	6012.76	5713.69	0.150375	0.0865205	-1.73802	0.0822065	0.174618	0.75791	5272.37	5556.86	5659.42	6366.1	chrII	269281	271106	+	0	NA	promoter-TSS (YBR015C_mRNA)	promoter-TSS (YBR015C)	-54	YBR016W_mRNA	NA	NA	NA	NA	NA	NA	NA	NA
YBR018C	Day3_0_peak_123,Day0_0_peak_102,Day3_0_peak_124	4132.5	4144.94	4138.72	0.00506761	0.0709359	-0.0714393	0.943048	0.961909	0.016866	4241.01	4023.99	4210.65	4079.24	chrII	275468	277089	+	0	NA	promoter-TSS (YBR018C_mRNA)	promoter-TSS (YBR018C)	-751	YBR018C_mRNA	NA	NA	NA	NA	NA	NA	NA	NA
YBR019C	Day0_0_peak_103,Day3_0_peak_125	5471.29	7789.38	6630.34	0.509049	0.0917031	-5.55105	2.83954e-08	1.5752e-06	5.80267	5298.05	5644.53	7375.99	8202.77	chrII	278337	279002	+	0	NA	promoter-TSS (YBR019C_mRNA)	promoter-TSS (YBR019C)	-317	YBR019C_mRNA	NA	NA	NA	NA	NA	NA	NA	NA
YBR021W	Day0_0_peak_104,Day3_0_peak_126	2678.08	2480.06	2579.07	-0.110053	0.0673575	1.63387	0.102287	0.204315	0.689701	2703.59	2652.57	2512.82	2447.3	chrII	280792	281565	+	0	NA	promoter-TSS (YBR021W_mRNA)	promoter-TSS (YBR021W)	-265	YBR021W_mRNA	NA	NA	NA	NA	NA	NA	NA	NA
YBR022W	Day0_0_peak_105,Day3_0_peak_127	2100.57	1557.56	1829.07	-0.429016	0.0870637	4.92762	8.32394e-07	2.3712e-05	4.62503	2254.24	1946.9	1600.53	1514.6	chrII	282797	283996	+	0	NA	promoter-TSS (YBR022W_mRNA)	promoter-TSS (YBR022W)	-342	YBR022W_mRNA	NA	NA	NA	NA	NA	NA	NA	NA
YBR023C	Day0_0_peak_106,Day3_0_peak_128,Day3_0_peak_129	3069.39	2718.21	2893.8	-0.176677	0.0702553	2.51478	0.0119107	0.0418463	1.37834	3079.12	3059.66	2601.19	2835.23	chrII	287771	289484	+	0	NA	promoter-TSS (YBR024W_mRNA)	promoter-TSS (YBR023C)	-702	YBR023C_mRNA	NA	NA	NA	NA	NA	NA	NA	NA
YBR024W	Day0_0_peak_107	690.93	572.646	631.788	-0.268129	0.139984	1.91542	0.0554394	0.128519	0.891034	736.078	645.783	590.937	554.355	chrII	290084	290382	+	0	NA	TTS (YBR025C_mRNA)	TTS (YBR025C)	788	YBR024W_mRNA	NA	NA	NA	NA	NA	NA	NA	NA
YBR025C	Day3_0_peak_130,Day0_0_peak_108	2500.57	2598.09	2549.33	0.0560375	0.0716123	-0.782512	0.433913	0.569545	0.244472	2611.58	2389.57	2582.45	2613.73	chrII	291718	292721	+	0	NA	promoter-TSS (YBR025C_mRNA)	promoter-TSS (YBR025C)	-354	YBR025C_mRNA	NA	NA	NA	NA	NA	NA	NA	NA
YBR026C	Day3_0_peak_131,Day0_0_peak_109	1108.04	1045.16	1076.6	-0.0858729	0.0989487	0.867853	0.385475	0.526045	0.278977	1067.74	1148.35	1031.91	1058.42	chrII	293800	294341	+	0	NA	promoter-TSS (YBR026C_mRNA)	promoter-TSS (YBR026C)	-51	YBR026C_mRNA	NA	NA	NA	NA	NA	NA	NA	NA
YBR029C	Day3_0_peak_132,Day0_0_peak_110	1742.2	1989.47	1865.83	0.191482	0.0756238	-2.53203	0.0113405	0.0402905	1.3948	1777.07	1707.33	1960.27	2018.67	chrII	297512	298198	+	0	NA	promoter-TSS (YBR030W_mRNA)	promoter-TSS (YBR029C)	-113	YBR029C_mRNA	NA	NA	NA	NA	NA	NA	NA	NA
YBR031W	Day0_0_peak_111,Day3_0_peak_133	792.83	686.637	739.733	-0.204674	0.12659	1.61683	0.105915	0.209389	0.679046	840.926	744.734	708.767	664.507	chrII	299867	300265	+	0	NA	promoter-TSS (YBR031W_mRNA)	promoter-TSS (YBR031W)	-100	YBR031W_mRNA	NA	NA	NA	NA	NA	NA	NA	NA
YBR033W	Day0_0_peak_112,Day3_0_peak_134	4419.82	3861.87	4140.85	-0.19569	0.0748946	2.61287	0.00897851	0.0339188	1.46956	4222.82	4616.83	3778.6	3945.14	chrII	301149	302675	+	0	NA	promoter-TSS (YBR033W_mRNA)	promoter-TSS (YBR033W)	-32	YBR033W_mRNA	NA	NA	NA	NA	NA	NA	NA	NA
YBR035C	Day0_0_peak_113,Day3_0_peak_135,Day3_0_peak_136	5249.73	4647.29	4948.51	-0.175313	0.076851	2.2812	0.0225365	0.0661656	1.17937	5176.08	5323.37	4838.18	4456.39	chrII	305764	308171	+	0	NA	promoter-TSS (YBR035C_mRNA)	promoter-TSS (YBR034C)	-12	YBR035C_mRNA	NA	NA	NA	NA	NA	NA	NA	NA
YBR037C	Day0_0_peak_114,Day3_0_peak_137,Day3_0_peak_138	5246.7	5427.51	5337.11	0.0481026	0.0842464	-0.570975	0.568017	0.69	0.161151	5235.99	5257.4	5079.2	5775.83	chrII	310053	312252	+	0	NA	promoter-TSS (YBR038W_mRNA)	promoter-TSS (YBR036C)	300	YBR037C_mRNA	NA	NA	NA	NA	NA	NA	NA	NA
YBR039W	Day0_0_peak_115,Day3_0_peak_139	1465.36	1400.57	1432.97	-0.062779	0.0882578	0.711314	0.47689	0.6073	0.216597	1524.58	1406.14	1446.99	1354.16	chrII	315013	315654	+	0	NA	promoter-TSS (YBR039W_mRNA)	promoter-TSS (YBR039W)	-242	YBR039W_mRNA	NA	NA	NA	NA	NA	NA	NA	NA
YBR043C	Day3_0_peak_140,Day0_0_peak_116	1316.31	1374.38	1345.34	0.0632075	0.0932403	-0.677899	0.497836	0.626655	0.202972	1398.33	1234.28	1347.91	1400.85	chrII	323931	324490	+	0	NA	promoter-TSS (YBR043C_mRNA)	promoter-TSS (YBR043C)	-265	YBR043C_mRNA	NA	NA	NA	NA	NA	NA	NA	NA
tV(UAC)B	Day0_0_peak_117,Day3_0_peak_141	3923.35	3646.87	3785.11	-0.104319	0.0711323	1.46655	0.142499	0.257759	0.588786	4020.61	3826.09	3754.5	3539.25	chrII	325612	327448	+	0	NA	promoter-TSS (YBR044C_mRNA)	promoter-TSS (YBR044C)	335	tV(UAC)B_tRNA	NA	NA	NA	NA	NA	NA	NA	NA
YBR045C	Day3_0_peak_142	705.948	646.532	676.24	-0.130019	0.13328	0.975532	0.329296	0.473719	0.324479	683.654	728.242	607.004	686.059	chrII	329668	329873	+	0	NA	TTS (YBR046C_mRNA)	TTS (YBR046C)	322	YBR045C_mRNA	NA	NA	NA	NA	NA	NA	NA	NA
YBR047W	Day0_0_peak_118,Day3_0_peak_143,Day3_0_peak_144	4973.03	5314.83	5143.93	0.0952606	0.0762683	-1.24902	0.211658	0.346051	0.46086	4856.19	5089.88	5174.71	5454.95	chrII	331229	332889	+	0	NA	promoter-TSS (YBR046C_mRNA)	promoter-TSS (YBR046C)	226	YBR047W_mRNA	NA	NA	NA	NA	NA	NA	NA	NA
YBR049C	Day0_0_peak_119,Day3_0_peak_145	4346.28	5209.1	4777.69	0.260063	0.0848337	-3.06556	0.00217261	0.0117032	1.93169	4142.58	4549.99	4896.2	5522	chrII	336735	337709	+	0	NA	promoter-TSS (YBR049C_mRNA)	promoter-TSS (YBR049C)	-404	YBR049C_mRNA	NA	NA	NA	NA	NA	NA	NA	NA
YBR052C	Day0_0_peak_120,Day3_0_peak_146	6406.48	6882.19	6644.34	0.102616	0.110852	-0.925702	0.354601	0.496127	0.304407	5706.74	7106.22	6500.3	7264.08	chrII	338078	339681	+	0	NA	promoter-TSS (YBR050C_mRNA)	promoter-TSS (YBR050C)	473	YBR052C_mRNA	NA	NA	NA	NA	NA	NA	NA	NA
YBR053C	Day0_0_peak_121,Day3_0_peak_147	8738.2	9844.95	9291.57	0.171878	0.114324	-1.50343	0.132728	0.244572	0.611593	8046.57	9429.82	9955.76	9734.13	chrII	340780	342489	+	0	NA	promoter-TSS (YBR053C_mRNA)	promoter-TSS (YBR053C)	-883	YBR053C_mRNA	NA	NA	NA	NA	NA	NA	NA	NA
tL(UAA)B2	Day0_0_peak_122,Day3_0_peak_148	2782.39	2657.94	2720.17	-0.0644775	0.071584	0.900724	0.367735	0.508186	0.293977	2774.2	2790.58	2785.97	2529.92	chrII	347136	348106	+	0	NA	promoter-TSS (YBR056W_mRNA)	promoter-TSS (YBR055C)	18	tL(UAA)B2_tRNA	NA	NA	NA	NA	NA	NA	NA	NA
tQ(UUG)B	Day0_0_peak_123,Day3_0_peak_149	5693.3	5486.79	5590.05	-0.0537965	0.0807654	0.666083	0.505358	0.634356	0.197667	5447.83	5938.77	5426.44	5547.14	chrII	349502	351799	+	0	NA	promoter-TSS (YBR056W-A_mRNA)	promoter-TSS (YBR056W-A)	-177	tQ(UUG)B_tRNA	NA	NA	NA	NA	NA	NA	NA	NA
YBR058C-A	Day0_0_peak_124,Day3_0_peak_150	3385.26	3067.25	3226.25	-0.143738	0.0717112	2.00441	0.0450265	0.109692	0.959827	3243.88	3526.64	2993.96	3140.55	chrII	355999	357223	+	0	NA	promoter-TSS (YBR058C_mRNA)	promoter-TSS (YBR058C)	-45	YBR058C-A_mRNA	NA	NA	NA	NA	NA	NA	NA	NA
YBR059C	Day0_0_peak_125,Day3_0_peak_151	2412.3	2282.64	2347.47	-0.0781638	0.0728373	1.07313	0.283213	0.427393	0.369172	2513.15	2311.45	2315.54	2249.75	chrII	360084	361034	+	0	NA	promoter-TSS (YBR059C_mRNA)	promoter-TSS (YBR059C)	-372	YBR059C_mRNA	NA	NA	NA	NA	NA	NA	NA	NA
YBR060C	Day0_0_peak_126,Day3_0_peak_152	1829.15	1785.26	1807.21	-0.0343741	0.0770995	0.44584	0.655713	0.759201	0.119643	1801.68	1856.63	1830.83	1739.69	chrII	362294	362972	+	0	NA	promoter-TSS (YBR060C_mRNA)	promoter-TSS (YBR060C)	-119	YBR060C_mRNA	NA	NA	NA	NA	NA	NA	NA	NA
YBR061C	Day0_0_peak_127	708.805	542.394	625.6	-0.384201	0.140049	2.74332	0.00608206	0.0254721	1.59393	755.336	662.275	547.197	537.592	chrII	365555	365838	+	0	NA	promoter-TSS (YBR061C_mRNA)	promoter-TSS (YBR061C)	23	YBR061C_mRNA	NA	NA	NA	NA	NA	NA	NA	NA
YBR066C	Day3_0_peak_153,Day0_0_peak_128,Day3_0_peak_154	10165.7	12253.1	11209.4	0.269256	0.127504	-2.11174	0.0347086	0.0906265	1.04274	9303.68	11027.8	12142.8	12363.4	chrII	369626	371822	+	0	NA	promoter-TSS (YBR066C_mRNA)	promoter-TSS (YBR066C)	-25	YBR066C_mRNA	NA	NA	NA	NA	NA	NA	NA	NA
YBR067C	Day3_0_peak_155,Day0_0_peak_129	5365.3	6736.82	6051.06	0.327999	0.0878067	-3.73547	0.000187363	0.00174762	2.75755	5034.86	5695.74	6766.31	6707.33	chrII	372904	373940	+	0	NA	promoter-TSS (YBR067C_mRNA)	promoter-TSS (YBR067C)	-687	YBR067C_mRNA	NA	NA	NA	NA	NA	NA	NA	NA
YBR068C	Day0_0_peak_130,Day3_0_peak_156	5291.46	6933.15	6112.31	0.388965	0.116043	-3.3519	0.000802589	0.00543423	2.26486	4597.28	5985.64	6475.31	7391	chrII	375824	376314	+	0	NA	promoter-TSS (YBR068C_mRNA)	promoter-TSS (YBR068C)	-379	YBR068C_mRNA	NA	NA	NA	NA	NA	NA	NA	NA
YBR069C	Day0_0_peak_131,Day3_0_peak_157	3973.37	4663.81	4318.59	0.230385	0.0740065	-3.11304	0.00185168	0.0103629	1.98452	3805.56	4141.17	4618.59	4709.02	chrII	378581	379447	+	0	NA	promoter-TSS (YBR069C_mRNA)	promoter-TSS (YBR069C)	-581	YBR069C_mRNA	NA	NA	NA	NA	NA	NA	NA	NA
YBR071W	Day0_0_peak_132,Day3_0_peak_158,Day3_0_peak_159	7916.66	8796.9	8356.78	0.151578	0.127129	-1.19231	0.233139	0.374396	0.426669	7030.18	8803.13	8084.76	9509.04	chrII	379838	382138	+	0	NA	TTS (YBR071W_mRNA)	TTS (YBR071W)	577	YBR071W_mRNA	NA	NA	NA	NA	NA	NA	NA	NA
YBR072C-A	Day0_0_peak_133,Day3_0_peak_160	1327.18	1205.3	1266.24	-0.14189	0.0947029	1.49827	0.134064	0.24646	0.608254	1302.04	1352.33	1135.46	1275.14	chrII	382609	383078	+	0	NA	promoter-TSS (YBR073W_mRNA)	promoter-TSS (YBR073W)	178	YBR072C-A_mRNA	NA	NA	NA	NA	NA	NA	NA	NA
YBR077C	Day0_0_peak_134,Day3_0_peak_161	11501.3	14310.4	12905.9	0.315091	0.137552	-2.29071	0.0219803	0.0649229	1.1876	10626.1	12376.6	13722.8	14898.1	chrII	391159	393431	+	0	NA	promoter-TSS (YBR078W_mRNA)	promoter-TSS (YBR076C-A)	-2	YBR077C_mRNA	NA	NA	NA	NA	NA	NA	NA	NA
YBR079C	Day3_0_peak_162	699.671	740.463	720.067	0.08212	0.124875	-0.65762	0.510782	0.63966	0.19405	727.519	671.823	726.62	754.306	chrII	398328	398479	+	0	NA	promoter-TSS (YBR079C_mRNA)	promoter-TSS (YBR079C)	-126	YBR079C_mRNA	NA	NA	NA	NA	NA	NA	NA	NA
YBR080C	Day0_0_peak_135,Day3_0_peak_163	2033.21	2094.88	2064.05	0.0433289	0.0715454	-0.605613	0.544772	0.669431	0.174294	2050.96	2015.47	2093.27	2096.49	chrII	400760	401470	+	0	NA	promoter-TSS (YBR080C_mRNA)	promoter-TSS (YBR080C)	-225	YBR080C_mRNA	NA	NA	NA	NA	NA	NA	NA	NA
YBR082C	Day0_0_peak_136,Day3_0_peak_164,Day3_0_peak_165	15061.7	16594.7	15828.2	0.139743	0.14918	-0.936739	0.348893	0.491403	0.308563	14240.1	15883.3	15933.9	17255.6	chrII	405442	409355	+	0	NA	promoter-TSS (YBR082C_mRNA)	promoter-TSS (YBR082C)	-229	YBR082C_mRNA	NA	NA	NA	NA	NA	NA	NA	NA
YBR084W	Day3_0_peak_166	1455.93	1498.69	1477.31	0.0442782	0.0985251	-0.449411	0.653136	0.757599	0.120561	1599.47	1312.4	1517.51	1479.88	chrII	410769	410979	+	0	NA	promoter-TSS (YBR084W_mRNA)	promoter-TSS (YBR084W)	-180	YBR084W_mRNA	NA	NA	NA	NA	NA	NA	NA	NA
YBR084C-A	Day0_0_peak_137,Day3_0_peak_167	4381.7	6222.85	5302.28	0.505149	0.0854245	-5.9134	3.35125e-09	2.46434e-07	6.6083	4136.16	4627.24	5971.85	6473.86	chrII	415180	415842	+	0	NA	promoter-TSS (YBR084C-A_mRNA)	promoter-TSS (YBR084C-A)	-250	YBR084C-A_mRNA	NA	NA	NA	NA	NA	NA	NA	NA
YBR085C-A	Day0_0_peak_138,Day3_0_peak_168,Day3_0_peak_169	11735.8	15164.3	13450.1	0.369565	0.158185	-2.33628	0.0194768	0.0595605	1.22504	10116.8	13354.9	14521.7	15806.9	chrII	418162	420445	+	0	NA	promoter-TSS (YBR085C-A_mRNA)	promoter-TSS (YBR085C-A)	-139	YBR085C-A_mRNA	NA	NA	NA	NA	NA	NA	NA	NA
YBR087W	Day0_0_peak_139,Day3_0_peak_170	1215.18	940.684	1077.93	-0.365484	0.111112	3.28932	0.0010043	0.00657103	2.18237	1214.31	1216.05	1037.26	844.104	chrII	423349	423660	+	0	NA	promoter-TSS (YBR086C_mRNA)	promoter-TSS (YBR086C)	-261	YBR087W_mRNA	NA	NA	NA	NA	NA	NA	NA	NA
YBR090C	Day0_0_peak_140,Day3_0_peak_171	6737.93	7264.81	7001.37	0.108093	0.09684	-1.1162	0.264336	0.407722	0.389636	6308.01	7167.84	7026.07	7503.54	chrII	425731	427994	+	0	NA	promoter-TSS (YBR089C-A_mRNA)	promoter-TSS (YBR089C-A)	196	YBR090C_mRNA	NA	NA	NA	NA	NA	NA	NA	NA
YBR092C	Day0_0_peak_141,Day3_0_peak_172	1570.13	1654.65	1612.39	0.0769306	0.0812914	-0.946355	0.343967	0.487069	0.31241	1623.01	1517.24	1666.58	1642.71	chrII	428936	429679	+	0	NA	promoter-TSS (YBR092C_mRNA)	promoter-TSS (YBR092C)	-206	YBR092C_mRNA	NA	NA	NA	NA	NA	NA	NA	NA
YBR094W	Day3_0_peak_173,Day0_0_peak_142	2074.86	1966.19	2020.52	-0.0756583	0.0755243	1.00177	0.316453	0.461329	0.335989	2115.15	2034.56	2037.03	1895.34	chrII	431283	432024	+	0	NA	promoter-TSS (YBR093C_mRNA)	promoter-TSS (YBR093C)	-383	YBR094W_mRNA	NA	NA	NA	NA	NA	NA	NA	NA
YBR095C	Day0_0_peak_143,Day3_0_peak_174	1582.63	1375.32	1478.97	-0.201858	0.082591	2.44406	0.0145229	0.0479348	1.31935	1603.75	1561.51	1384.51	1366.13	chrII	435468	436229	+	0	NA	promoter-TSS (YBR095C_mRNA)	promoter-TSS (YBR095C)	-150	YBR095C_mRNA	NA	NA	NA	NA	NA	NA	NA	NA
YBR098W	Day0_0_peak_144,Day3_0_peak_175	797.079	665.804	731.442	-0.255194	0.135084	1.88915	0.0588719	0.13441	0.87157	853.765	740.394	718.586	613.023	chrII	441343	441633	+	0	NA	promoter-TSS (YBR098W_mRNA)	promoter-TSS (YBR098W)	-27	YBR098W_mRNA	NA	NA	NA	NA	NA	NA	NA	NA
YBR101C	Day0_0_peak_145,Day3_0_peak_176	2333.37	2579.67	2456.52	0.142212	0.0807387	-1.76138	0.0781733	0.167924	0.774887	2274.57	2392.17	2385.17	2774.17	chrII	444461	445253	+	0	NA	promoter-TSS (YBR101C_mRNA)	promoter-TSS (YBR101C)	-164	YBR101C_mRNA	NA	NA	NA	NA	NA	NA	NA	NA
YBR102C	Day0_0_peak_146,Day3_0_peak_177	932.225	792.145	862.185	-0.234848	0.118805	1.97675	0.0480694	0.115148	0.938743	998.198	866.252	760.541	823.75	chrII	447253	447646	+	0	NA	promoter-TSS (YBR102C_mRNA)	promoter-TSS (YBR102C)	-126	YBR102C_mRNA	NA	NA	NA	NA	NA	NA	NA	NA
YBR103C-A	Day0_0_peak_147,Day3_0_peak_178	1300.78	1254.34	1277.56	-0.0524038	0.0882341	0.593918	0.552567	0.675645	0.170282	1307.39	1294.17	1251.5	1257.18	chrII	449193	449660	+	0	NA	promoter-TSS (YBR103C-A_mRNA)	promoter-TSS (YBR103C-A)	37	YBR103C-A_mRNA	NA	NA	NA	NA	NA	NA	NA	NA
YBR106W	Day3_0_peak_179,Day0_0_peak_148	7210.86	7970.75	7590.8	0.144166	0.0954453	-1.51045	0.130928	0.242205	0.615817	6909.29	7512.44	7737.52	8203.97	chrII	451625	453672	+	0	NA	promoter-TSS (YBR106W_mRNA)	promoter-TSS (YBR105C)	-10	YBR106W_mRNA	NA	NA	NA	NA	NA	NA	NA	NA
YBR107C	Day0_0_peak_149,Day3_0_peak_180	1742.03	1576.85	1659.44	-0.143815	0.0788865	1.82307	0.0682932	0.150588	0.82221	1770.65	1713.41	1557.68	1596.01	chrII	454319	454928	+	0	NA	promoter-TSS (YBR107C_mRNA)	promoter-TSS (YBR107C)	-93	YBR107C_mRNA	NA	NA	NA	NA	NA	NA	NA	NA
YBR108W	Day3_0_peak_181	912.986	975.503	944.245	0.0913843	0.124679	-0.732958	0.463584	0.595051	0.225446	895.49	930.483	854.269	1096.74	chrII	455579	455981	+	0	NA	exon (YBR108W_mRNA, exon 1 of 1)	exon (YBR108W, exon 1 of 1)	958	YBR108W_mRNA	NA	NA	NA	NA	NA	NA	NA	NA
YBR109C	Day0_0_peak_150,Day3_0_peak_182	2675.2	2500.07	2587.64	-0.0967286	0.069185	1.39812	0.162078	0.284876	0.545345	2650.09	2700.31	2577.98	2422.16	chrII	457960	458973	+	0	NA	promoter-TSS (YBR109W-A_mRNA)	promoter-TSS (YBR109C)	-104	YBR109C_mRNA	NA	NA	NA	NA	NA	NA	NA	NA
YBR111C	Day0_0_peak_151	658.521	526.231	592.376	-0.321983	0.141308	2.27859	0.0226913	0.0663123	1.17841	654.767	662.275	547.197	505.265	chrII	460587	460966	+	0	NA	TTS (YBR111C_mRNA)	TTS (YBR110W)	1097	YBR111C_mRNA	NA	NA	NA	NA	NA	NA	NA	NA
YBR111C	Day0_0_peak_152,Day3_0_peak_183	2243.78	1936.32	2090.05	-0.21287	0.074598	2.85356	0.00432325	0.0195288	1.70933	2162.23	2325.34	1966.52	1906.12	chrII	461542	462272	+	0	NA	promoter-TSS (YBR111W-A_mRNA)	promoter-TSS (YBR111C)	-34	YBR111C_mRNA	NA	NA	NA	NA	NA	NA	NA	NA
YBR114W	Day0_0_peak_153,Day3_0_peak_184	10604.6	14197.8	12401.2	0.420762	0.140336	-2.99825	0.00271534	0.0137816	1.8607	9649.25	11559.9	13400.5	14995.1	chrII	465764	467511	+	0	NA	promoter-TSS (YBR114W_mRNA)	promoter-TSS (YBR112C)	-611	YBR114W_mRNA	NA	NA	NA	NA	NA	NA	NA	NA
YBR117C	Day3_0_peak_185,Day0_0_peak_154,Day3_0_peak_186	16915.3	20511.5	18713.4	0.27801	0.177078	-1.56999	0.116417	0.223234	0.651241	14971.9	18858.8	19836.5	21186.4	chrII	473867	477738	+	0	NA	exon (YBR117C_mRNA, exon 1 of 1)	exon (YBR117C, exon 1 of 1)	635	YBR117C_mRNA	NA	NA	NA	NA	NA	NA	NA	NA
YBR119W	Day0_0_peak_155	1049.24	827.606	938.424	-0.339323	0.120767	2.80973	0.00495825	0.0216846	1.66385	1005.69	1092.8	914.077	741.135	chrII	479041	479255	+	0	NA	promoter-TSS (YBR119W_mRNA)	promoter-TSS (YBR119W)	-190	YBR119W_mRNA	NA	NA	NA	NA	NA	NA	NA	NA
YBR122C	Day0_0_peak_156,Day3_0_peak_187,Day3_0_peak_188	3231	3123.62	3177.31	-0.0484134	0.0670378	0.72218	0.470184	0.601424	0.220819	3301.65	3160.34	3112.68	3134.56	chrII	483213	484949	+	0	NA	promoter-TSS (YBR121C_mRNA)	promoter-TSS (YBR121C)	422	YBR122C_mRNA	NA	NA	NA	NA	NA	NA	NA	NA
YBR123C	Day3_0_peak_189	1065.67	963.146	1014.41	-0.145144	0.100435	1.44515	0.148416	0.265586	0.575794	1060.25	1071.1	982.811	943.481	chrII	486629	486863	+	0	NA	promoter-TSS (YBR123C_mRNA)	promoter-TSS (YBR123C)	-55	YBR123C_mRNA	NA	NA	NA	NA	NA	NA	NA	NA
YBR126C	Day0_0_peak_157,Day3_0_peak_190,Day3_0_peak_191	13000.6	15776.9	14388.7	0.279047	0.157577	-1.77086	0.0765843	0.165409	0.78144	11870.3	14130.8	14310.1	17243.7	chrII	488431	491489	+	0	NA	promoter-TSS (YBR126W-A_mRNA)	promoter-TSS (YBR126W-A)	432	YBR126C_mRNA	NA	NA	NA	NA	NA	NA	NA	NA
YBR127C	Day3_0_peak_192,Day0_0_peak_158	1315.79	1367.79	1341.79	0.0562942	0.0878978	-0.640451	0.52188	0.647104	0.189026	1287.07	1344.51	1400.57	1335	chrII	492847	493216	+	0	NA	promoter-TSS (YBR127C_mRNA)	promoter-TSS (YBR127C)	-209	YBR127C_mRNA	NA	NA	NA	NA	NA	NA	NA	NA
YBR129C	Day3_0_peak_193	998.213	1014.05	1006.13	0.0219225	0.103547	-0.211715	0.832329	0.890643	0.0502963	1026.02	970.411	975.67	1052.44	chrII	495274	495681	+	0	NA	promoter-TSS (YBR129C_mRNA)	promoter-TSS (YBR129C)	-138	YBR129C_mRNA	NA	NA	NA	NA	NA	NA	NA	NA
YBR130C	Day3_0_peak_194	971.385	1002.3	986.84	0.0426668	0.105372	-0.404917	0.685538	0.784536	0.105387	953.263	989.506	953.354	1051.24	chrII	496932	497081	+	0	NA	promoter-TSS (YBR131W_mRNA)	promoter-TSS (YBR130C)	-137	YBR130C_mRNA	NA	NA	NA	NA	NA	NA	NA	NA
YBR132C	Day3_0_peak_195,Day0_0_peak_159	3275.17	3582.05	3428.61	0.127466	0.0800654	-1.59203	0.111378	0.216458	0.664625	3222.48	3327.87	3309.96	3854.14	chrII	501098	502313	+	0	NA	promoter-TSS (YBR132C_mRNA)	promoter-TSS (YBR132C)	-263	YBR132C_mRNA	NA	NA	NA	NA	NA	NA	NA	NA
YBR135W	Day0_0_peak_160,Day3_0_peak_196	4481.78	4717.56	4599.67	0.073674	0.0712158	-1.03452	0.300894	0.445217	0.351429	4391.86	4571.69	4710.53	4724.59	chrII	504146	505644	+	0	NA	promoter-TSS (YBR135W_mRNA)	promoter-TSS (YBR133C)	41	YBR135W_mRNA	NA	NA	NA	NA	NA	NA	NA	NA
YBR137W	Day0_0_peak_161,Day3_0_peak_197	1986	1938.48	1962.24	-0.034739	0.0728387	0.47693	0.633412	0.741247	0.130037	1992.12	1979.88	1943.31	1933.66	chrII	512424	513287	+	0	NA	promoter-TSS (YBR137W_mRNA)	promoter-TSS (YBR137W)	-189	YBR137W_mRNA	NA	NA	NA	NA	NA	NA	NA	NA
YBR139W	Day3_0_peak_198,Day0_0_peak_162	1628.27	1694	1661.13	0.0554161	0.0814701	-0.680201	0.496377	0.625316	0.2039	1563.1	1693.44	1671.05	1716.94	chrII	515292	515909	+	0	NA	promoter-TSS (YBR138C_mRNA)	promoter-TSS (YBR138C)	-64	YBR139W_mRNA	NA	NA	NA	NA	NA	NA	NA	NA
YBR139W	Day0_0_peak_163	847.342	667.13	757.236	-0.343408	0.121114	2.8354	0.00457683	0.0203258	1.69195	880.512	814.173	675.739	658.521	chrII	517081	517559	+	0	NA	TTS (YBR140C_mRNA)	TTS (YBR139W)	1656	YBR139W_mRNA	NA	NA	NA	NA	NA	NA	NA	NA
YBR141W-A	Day0_0_peak_164,Day3_0_peak_199	1610.26	1695.37	1652.81	0.0737645	0.0790306	-0.933366	0.350631	0.493192	0.306984	1625.15	1595.36	1663.01	1727.72	chrII	526773	527344	+	0	NA	promoter-TSS (YBR141W-A_mRNA)	promoter-TSS (YBR140C)	-109	YBR141W-A_mRNA	NA	NA	NA	NA	NA	NA	NA	NA
YBR144C	Day0_0_peak_165,Day3_0_peak_200,Day3_0_peak_201	3862.09	4028.27	3945.18	0.060463	0.0679306	-0.89007	0.373428	0.515175	0.288046	3845.15	3879.04	3989.27	4067.26	chrII	532135	534128	+	0	NA	promoter-TSS (YBR145W_mRNA)	promoter-TSS (YBR143C)	418	YBR144C_mRNA	NA	NA	NA	NA	NA	NA	NA	NA
YBR146W	Day0_0_peak_166,Day3_0_peak_202	1333.31	1143.78	1238.55	-0.218744	0.0934453	2.34088	0.0192382	0.0591167	1.22829	1371.59	1295.04	1187.23	1100.33	chrII	534674	535366	+	0	NA	promoter-TSS (YBR146W_mRNA)	promoter-TSS (YBR146W)	-240	YBR146W_mRNA	NA	NA	NA	NA	NA	NA	NA	NA
YBR147W	Day0_0_peak_167,Day3_0_peak_203	1316.49	1174.32	1245.4	-0.164263	0.0895962	1.83337	0.0667478	0.147799	0.83033	1326.65	1306.32	1183.66	1164.98	chrII	535965	536581	+	0	NA	promoter-TSS (YBR147W_mRNA)	promoter-TSS (YBR147W)	-302	YBR147W_mRNA	NA	NA	NA	NA	NA	NA	NA	NA
YBR148W	Day0_0_peak_168,Day3_0_peak_204	1551.28	1202.76	1377.02	-0.367883	0.0856738	4.29399	1.75487e-05	0.000299941	3.52296	1556.68	1545.89	1181.87	1223.65	chrII	537223	537980	+	0	NA	promoter-TSS (YBR148W_mRNA)	promoter-TSS (YBR148W)	-275	YBR148W_mRNA	NA	NA	NA	NA	NA	NA	NA	NA
YBR149W	Day0_0_peak_169,Day3_0_peak_205	2404.12	2395.97	2400.05	-0.00759998	0.080012	0.0949856	0.924326	0.948012	0.0231864	2288.47	2519.77	2254.84	2537.1	chrII	539396	540417	+	0	NA	promoter-TSS (YBR149W_mRNA)	promoter-TSS (YBR149W)	-81	YBR149W_mRNA	NA	NA	NA	NA	NA	NA	NA	NA
YBR149W	Day0_0_peak_170	992.691	643.552	818.122	-0.625304	0.115274	5.42449	5.81193e-08	2.70255e-06	5.56823	962.892	1022.49	652.53	634.575	chrII	540900	541406	+	0	NA	TTS (YBR149W_mRNA)	TTS (YBR149W)	1166	YBR149W_mRNA	NA	NA	NA	NA	NA	NA	NA	NA
YBR150C	Day3_0_peak_206,Day0_0_peak_171	2825.47	3025.57	2925.52	0.098904	0.0666591	-1.48373	0.137881	0.252157	0.598329	2789.18	2861.76	3069.83	2981.3	chrII	544304	545201	+	0	NA	promoter-TSS (YBR151W_mRNA)	promoter-TSS (YBR150C)	-259	YBR150C_mRNA	NA	NA	NA	NA	NA	NA	NA	NA
YBR153W	Day0_0_peak_172,Day3_0_peak_207	1537.2	1224.43	1380.81	-0.328471	0.0883653	3.71719	0.00020145	0.00182517	2.7387	1476.43	1597.97	1244.36	1204.49	chrII	547204	547897	+	0	NA	promoter-TSS (YBR153W_mRNA)	promoter-TSS (YBR153W)	90	YBR153W_mRNA	NA	NA	NA	NA	NA	NA	NA	NA
YBR155W	Day3_0_peak_208,Day0_0_peak_173	1776.91	1487.06	1631.99	-0.254043	0.086044	2.95248	0.00315233	0.0154537	1.81097	1855.17	1698.65	1554.11	1420.01	chrII	549151	549855	+	0	NA	promoter-TSS (YBR154C_mRNA)	promoter-TSS (YBR154C)	-268	YBR155W_mRNA	NA	NA	NA	NA	NA	NA	NA	NA
YBR157C	Day0_0_peak_174,Day3_0_peak_209	10586.9	14321.5	12454.2	0.43578	0.135735	-3.21051	0.00132499	0.00810373	2.09131	9646.04	11527.7	14426.2	14216.9	chrII	554234	556255	+	0	NA	promoter-TSS (YBR157C_mRNA)	promoter-TSS (YBR157C)	-934	YBR157C_mRNA	NA	NA	NA	NA	NA	NA	NA	NA
YBR161W	Day0_0_peak_175,Day3_0_peak_210	5370.71	5657.58	5514.15	0.074415	0.0944287	-0.788056	0.430664	0.567636	0.24593	4866.89	5874.54	5618.36	5696.8	chrII	560445	561865	+	0	NA	promoter-TSS (YBR161W_mRNA)	promoter-TSS (YBR161W)	-479	YBR161W_mRNA	NA	NA	NA	NA	NA	NA	NA	NA
YBR162W-A	Day0_0_peak_176,Day3_0_peak_211	5225.61	5592.62	5409.11	0.0974024	0.0824237	-1.18173	0.237313	0.379366	0.420942	4934.29	5516.93	5571.05	5614.19	chrII	564613	565957	+	0	NA	promoter-TSS (YBR162C_mRNA)	promoter-TSS (YBR162C)	54	YBR162W-A_mRNA	NA	NA	NA	NA	NA	NA	NA	NA
YBR165W	Day0_0_peak_177,Day3_0_peak_212	1454.23	1290.71	1372.47	-0.170774	0.0873693	1.95462	0.0506281	0.119825	0.921453	1503.18	1405.27	1301.49	1279.92	chrII	568427	569121	+	0	NA	promoter-TSS (YBR164C_mRNA)	promoter-TSS (YBR164C)	-78	YBR165W_mRNA	NA	NA	NA	NA	NA	NA	NA	NA
YBR166C	Day0_0_peak_178,Day3_0_peak_213	1409.71	1002.07	1205.89	-0.490009	0.0963165	5.08749	3.62825e-07	1.17067e-05	4.93157	1477.5	1341.91	1028.34	975.808	chrII	571021	571969	+	0	NA	promoter-TSS (YBR166C_mRNA)	promoter-TSS (YBR166C)	-295	YBR166C_mRNA	NA	NA	NA	NA	NA	NA	NA	NA
YBR169C	Day0_0_peak_179,Day3_0_peak_214	2068.97	1859.45	1964.21	-0.153896	0.0753956	2.04117	0.0412334	0.102259	0.990299	2011.38	2126.57	1897.78	1821.11	chrII	575808	576689	+	0	NA	promoter-TSS (YBR169C_mRNA)	promoter-TSS (YBR169C)	-252	YBR169C_mRNA	NA	NA	NA	NA	NA	NA	NA	NA
YBR170C	Day0_0_peak_180,Day3_0_peak_215	1563.6	1554.92	1559.26	-0.00720126	0.0808266	0.0890952	0.929006	0.951577	0.0215561	1563.1	1564.11	1584.46	1525.37	chrII	577790	578481	+	0	NA	promoter-TSS (YBR170C_mRNA)	promoter-TSS (YBR170C)	-49	YBR170C_mRNA	NA	NA	NA	NA	NA	NA	NA	NA
YBR173C	Day3_0_peak_216,Day0_0_peak_181	3620.23	3554.06	3587.15	-0.0273357	0.0682485	0.400532	0.688765	0.786805	0.104133	3540.23	3700.23	3512.59	3595.52	chrII	581358	582985	+	0	NA	promoter-TSS (YBR172C_mRNA)	promoter-TSS (YBR172C)	1	YBR173C_mRNA	NA	NA	NA	NA	NA	NA	NA	NA
YBR176W	Day0_0_peak_182,Day3_0_peak_217	1895.35	1616.8	1756.08	-0.228878	0.0773621	2.95853	0.00309114	0.0152246	1.81746	1937.55	1853.15	1611.24	1622.36	chrII	583336	584713	+	0	NA	TTS (YBR175W_mRNA)	TTS (YBR175W)	304	YBR176W_mRNA	NA	NA	NA	NA	NA	NA	NA	NA
YBR177C	Day0_0_peak_183,Day3_0_peak_218	2370.05	2369.3	2369.67	-0.00124466	0.0699395	0.0177962	0.985801	0.989243	0.00469709	2304.52	2435.57	2365.53	2373.07	chrII	585893	586711	+	0	NA	promoter-TSS (YBR177C_mRNA)	promoter-TSS (YBR177C)	-140	YBR177C_mRNA	NA	NA	NA	NA	NA	NA	NA	NA
YBR179C	Day3_0_peak_219,Day0_0_peak_184	2595.91	3133.49	2864.7	0.27043	0.0676376	-3.99821	6.38223e-05	0.000815411	3.08862	2554.87	2636.95	3065.37	3201.61	chrII	589049	589646	+	0	NA	promoter-TSS (YBR180W_mRNA)	promoter-TSS (YBR179C)	-233	YBR179C_mRNA	NA	NA	NA	NA	NA	NA	NA	NA
YBR181C	Day3_0_peak_220,Day0_0_peak_185	825.39	674.004	749.697	-0.286515	0.154189	1.85821	0.0631399	0.141997	0.84772	900.839	749.942	779.286	568.722	chrII	591252	591547	+	0	NA	TTS (YBR180W_mRNA)	TTS (YBR180W)	1375	YBR181C_mRNA	NA	NA	NA	NA	NA	NA	NA	NA
YBR181C	Day0_0_peak_186,Day3_0_peak_221	3234.6	4166.56	3700.58	0.363685	0.086187	-4.21973	2.44599e-05	0.000393303	3.40527	2944.31	3524.9	4038.36	4294.75	chrII	592684	593343	+	0	NA	promoter-TSS (YBR181C_mRNA)	promoter-TSS (YBR181C)	-239	YBR181C_mRNA	NA	NA	NA	NA	NA	NA	NA	NA
YBR183W	Day0_0_peak_187,Day3_0_peak_222	7205.33	7906.62	7555.98	0.133689	0.10214	-1.30888	0.190575	0.320361	0.494361	6648.24	7762.42	7909.8	7903.45	chrII	594933	597224	+	0	NA	promoter-TSS (YBR183W_mRNA)	promoter-TSS (YBR182C-A)	-37	YBR183W_mRNA	NA	NA	NA	NA	NA	NA	NA	NA
YBR185C	Day3_0_peak_223,Day0_0_peak_188	979.55	812.835	896.193	-0.265212	0.121511	2.18262	0.0290641	0.0794302	1.10001	980.01	979.09	898.902	726.767	chrII	600058	600430	+	0	NA	promoter-TSS (YBR185C_mRNA)	promoter-TSS (YBR185C)	-285	YBR185C_mRNA	NA	NA	NA	NA	NA	NA	NA	NA
YBR187W	Day0_0_peak_189,Day3_0_peak_224	1882.74	2130.37	2006.55	0.177241	0.0759117	-2.33483	0.0195525	0.0596766	1.2242	1803.82	1961.65	2137.9	2122.83	chrII	602173	602679	+	0	NA	promoter-TSS (YBR187W_mRNA)	promoter-TSS (YBR187W)	-208	YBR187W_mRNA	NA	NA	NA	NA	NA	NA	NA	NA
YBR188C	Day0_0_peak_190,Day3_0_peak_225	2758.73	2911.7	2835.22	0.0771017	0.0666739	-1.1564	0.247518	0.389573	0.409412	2744.24	2773.22	2860.06	2963.34	chrII	603652	604597	+	0	NA	promoter-TSS (YBR189W_mRNA)	promoter-TSS (YBR188C)	-17	YBR188C_mRNA	NA	NA	NA	NA	NA	NA	NA	NA
YBR190W	Day0_0_peak_191,Day3_0_peak_226	3855.03	5540.08	4697.55	0.521904	0.0884106	-5.90318	3.56566e-09	2.54089e-07	6.59501	3678.25	4031.8	5121.15	5959.01	chrII	605666	606383	+	0	NA	promoter-TSS (YBR191W_mRNA)	promoter-TSS (YBR190W)	58	YBR190W_mRNA	NA	NA	NA	NA	NA	NA	NA	NA
YBR192W	Day0_0_peak_192,Day3_0_peak_227	702.659	636.283	669.471	-0.139092	0.139687	0.995742	0.319375	0.464092	0.333396	749.986	655.331	681.095	591.471	chrII	607334	607580	+	0	NA	promoter-TSS (YBR192W_mRNA)	promoter-TSS (YBR192W)	-195	YBR192W_mRNA	NA	NA	NA	NA	NA	NA	NA	NA
YBR193C	Day0_0_peak_193,Day3_0_peak_228	1006.33	918.896	962.612	-0.129524	0.109819	1.17943	0.238227	0.380247	0.419935	1075.23	937.427	915.862	921.929	chrII	609464	610029	+	0	NA	promoter-TSS (YBR193C_mRNA)	promoter-TSS (YBR193C)	7	YBR193C_mRNA	NA	NA	NA	NA	NA	NA	NA	NA
YBR196C-B	Day0_0_peak_194,Day3_0_peak_229	8156.82	10763.4	9460.13	0.399997	0.102896	-3.88741	0.000101321	0.0011483	2.93994	8145	8168.63	10603.8	10923.1	chrII	613809	616380	+	0	NA	promoter-TSS (YBR196C-B_mRNA)	promoter-TSS (YBR196C-A)	-464	YBR196C-B_mRNA	NA	NA	NA	NA	NA	NA	NA	NA
YBR198C	Day3_0_peak_230,Day0_0_peak_195	1914.47	2142.51	2028.49	0.160644	0.0746681	-2.15145	0.0314411	0.0839399	1.07603	1873.36	1955.58	2080.77	2204.25	chrII	618297	618966	+	0	NA	promoter-TSS (YBR198C_mRNA)	promoter-TSS (YBR198C)	-108	YBR198C_mRNA	NA	NA	NA	NA	NA	NA	NA	NA
YBR200W	Day0_0_peak_196,Day3_0_peak_231	1123.4	1027.97	1075.68	-0.125358	0.101049	1.24057	0.214765	0.349864	0.456101	1152.26	1094.53	1076.54	979.4	chrII	620336	620781	+	0	NA	promoter-TSS (YBR200W_mRNA)	promoter-TSS (YBR200W)	-314	YBR200W_mRNA	NA	NA	NA	NA	NA	NA	NA	NA
YBR200W-A	Day0_0_peak_197	1436.82	1295.13	1365.97	-0.146605	0.0929935	1.57651	0.114909	0.22155	0.654529	1479.64	1393.99	1373.79	1216.47	chrII	622799	623522	+	0	NA	promoter-TSS (YBR201W_mRNA)	promoter-TSS (YBR201W)	177	YBR200W-A_mRNA	NA	NA	NA	NA	NA	NA	NA	NA
YBR201C-A	Day0_0_peak_198,Day3_0_peak_232	6206.18	8037.14	7121.66	0.372727	0.0963082	-3.87015	0.00010877	0.00120256	2.91989	5800.89	6611.46	8158.85	7915.42	chrII	624599	625818	+	0	NA	promoter-TSS (YBR201C-A_mRNA)	promoter-TSS (YBR201C-A)	-512	YBR201C-A_mRNA	NA	NA	NA	NA	NA	NA	NA	NA
YBR203W	Day0_0_peak_199,Day3_0_peak_233	5477.1	7017.07	6247.09	0.356767	0.100512	-3.54949	0.000385973	0.00300603	2.52201	4950.34	6003.87	6839.51	7194.64	chrII	628105	629104	+	0	NA	promoter-TSS (YBR203W_mRNA)	promoter-TSS (YBR203W)	-564	YBR203W_mRNA	NA	NA	NA	NA	NA	NA	NA	NA
YBR205W	Day0_0_peak_200,Day3_0_peak_234	904.136	906.65	905.393	0.00500855	0.108126	-0.0463214	0.963054	0.975081	0.0109595	935.075	873.196	906.936	906.364	chrII	633446	633764	+	0	NA	promoter-TSS (YBR204C_mRNA)	promoter-TSS (YBR204C)	-17	YBR205W_mRNA	NA	NA	NA	NA	NA	NA	NA	NA
YBR207W	Day3_0_peak_235,Day0_0_peak_201	1194.19	1236.57	1215.38	0.0519863	0.0967653	-0.537241	0.591101	0.70636	0.150974	1267.81	1120.57	1236.32	1236.82	chrII	634604	635196	+	0	NA	promoter-TSS (YBR207W_mRNA)	promoter-TSS (YBR207W)	-246	YBR207W_mRNA	NA	NA	NA	NA	NA	NA	NA	NA
YBR207W	Day3_0_peak_236	740.902	758.829	749.865	0.0382599	0.135345	-0.282685	0.777418	0.852061	0.0695293	819.528	662.275	790.891	726.767	chrII	636602	636960	+	0	NA	TTS (YBR208C_mRNA)	TTS (YBR207W)	1635	YBR207W_mRNA	NA	NA	NA	NA	NA	NA	NA	NA
YBR209W	Day0_0_peak_202,Day3_0_peak_237	3211.66	3871.7	3541.68	0.269432	0.0674778	-3.99289	6.52723e-05	0.000828879	3.08151	3151.87	3271.45	3896.43	3846.96	chrII	642377	643153	+	0	NA	promoter-TSS (YBR208C_mRNA)	promoter-TSS (YBR208C)	182	YBR209W_mRNA	NA	NA	NA	NA	NA	NA	NA	NA
tE(UUC)B	Day0_0_peak_203,Day3_0_peak_238	2808.97	2831.25	2820.11	0.0134164	0.0776026	-0.172886	0.862741	0.908723	0.0415683	2821.27	2796.66	3036.81	2625.7	chrII	644741	645834	+	0	NA	promoter-TSS (YBR210W_mRNA)	promoter-TSS (YBR210W)	120	tE(UUC)B_tRNA	NA	NA	NA	NA	NA	NA	NA	NA
YBR211C	Day0_0_peak_204,Day3_0_peak_239	1699.97	1632.19	1666.08	-0.0584702	0.0788417	0.741615	0.458321	0.591997	0.22768	1734.28	1665.67	1619.27	1645.1	chrII	647096	647461	+	0	NA	promoter-TSS (YBR211C_mRNA)	promoter-TSS (YBR211C)	-146	YBR211C_mRNA	NA	NA	NA	NA	NA	NA	NA	NA
YBR213W	Day0_0_peak_205,Day3_0_peak_240	6036.02	6421.54	6228.78	0.0884889	0.0978966	-0.903901	0.366048	0.506983	0.295006	5713.16	6358.88	5944.18	6898.9	chrII	649750	651839	+	0	NA	promoter-TSS (YBR214W_mRNA)	promoter-TSS (YBR214W)	426	YBR213W_mRNA	NA	NA	NA	NA	NA	NA	NA	NA
YBR215W	Day0_0_peak_206,Day3_0_peak_241	2358.82	2078.77	2218.79	-0.183738	0.0713886	2.57378	0.0100595	0.0366032	1.43648	2328.06	2389.57	2026.32	2131.21	chrII	652310	653637	+	0	NA	promoter-TSS (YBR215W_mRNA)	promoter-TSS (YBR215W)	-383	YBR215W_mRNA	NA	NA	NA	NA	NA	NA	NA	NA
YBR218C	Day3_0_peak_242,Day0_0_peak_207	4919.81	6011.06	5465.43	0.288084	0.0887602	-3.24564	0.00117185	0.00742566	2.12927	4618.67	5220.95	5729.05	6293.06	chrII	661732	663250	+	0	NA	promoter-TSS (YBR218C_mRNA)	promoter-TSS (YBR218C)	-242	YBR218C_mRNA	NA	NA	NA	NA	NA	NA	NA	NA
YBR220C	Day0_0_peak_208,Day3_0_peak_243	1553.07	1302.43	1427.75	-0.252402	0.093064	2.71213	0.0066852	0.0273109	1.56366	1488.2	1617.93	1383.61	1221.26	chrII	664586	665093	+	0	NA	promoter-TSS (YBR220C_mRNA)	promoter-TSS (YBR220C)	-162	YBR220C_mRNA	NA	NA	NA	NA	NA	NA	NA	NA
YBR221W-A	Day0_0_peak_209,Day3_0_peak_244	2706.98	2803.05	2755.02	0.0482645	0.0755046	-0.639225	0.522677	0.647104	0.189026	2559.15	2854.81	2707.42	2898.69	chrII	666170	667265	+	0	NA	promoter-TSS (YBR221C_mRNA)	promoter-TSS (YBR221C)	179	YBR221W-A_mRNA	NA	NA	NA	NA	NA	NA	NA	NA
YBR223W-A	Day3_0_peak_245,Day0_0_peak_210	4593.78	5871.69	5232.74	0.35291	0.102737	-3.43509	0.000592347	0.00423756	2.37288	4171.46	5016.1	5388.06	6355.32	chrII	668062	669148	+	0	NA	promoter-TSS (YBR222C_mRNA)	promoter-TSS (YBR222C)	-116	YBR223W-A_mRNA	NA	NA	NA	NA	NA	NA	NA	NA
YBR223C	Day0_0_peak_211,Day3_0_peak_246	1132.11	1102.16	1117.13	-0.040572	0.0996393	0.407189	0.683869	0.78376	0.105817	1147.98	1116.23	1041.73	1162.59	chrII	670139	670480	+	0	NA	promoter-TSS (YBR223C_mRNA)	promoter-TSS (YBR223C)	-12	YBR223C_mRNA	NA	NA	NA	NA	NA	NA	NA	NA
YBR230W-A	Day3_0_peak_247,Day0_0_peak_212	13141.7	15597	14369.4	0.246972	0.149394	-1.65316	0.0982993	0.197976	0.703388	11921.7	14361.7	15010	16184	chrII	679064	682426	+	0	NA	promoter-TSS (YBR230C_mRNA)	promoter-TSS (YBR230C)	383	YBR230W-A_mRNA	NA	NA	NA	NA	NA	NA	NA	NA
YBR231C	Day0_0_peak_213,Day3_0_peak_248	1643.03	1621.84	1632.43	-0.0183535	0.0786806	0.233265	0.815555	0.879831	0.0556005	1655.1	1630.95	1627.31	1616.37	chrII	682847	683462	+	0	NA	promoter-TSS (YBR231C_mRNA)	promoter-TSS (YBR231C)	-64	YBR231C_mRNA	NA	NA	NA	NA	NA	NA	NA	NA
YBR235W	Day0_0_peak_214,Day3_0_peak_249	1229.68	1167.05	1198.36	-0.0746908	0.0927522	0.805272	0.420663	0.559115	0.252499	1266.74	1192.62	1163.13	1170.97	chrII	686512	687111	+	0	NA	promoter-TSS (YBR234C_mRNA)	promoter-TSS (YBR234C)	-90	YBR235W_mRNA	NA	NA	NA	NA	NA	NA	NA	NA
YBR237W	Day3_0_peak_250,Day0_0_peak_215	1612.62	1682.54	1647.58	0.0616942	0.0784413	-0.786502	0.431573	0.568124	0.245557	1613.38	1611.85	1699.61	1665.46	chrII	691612	692464	+	0	NA	promoter-TSS (YBR237W_mRNA)	promoter-TSS (YBR236C)	69	YBR237W_mRNA	NA	NA	NA	NA	NA	NA	NA	NA
YBR238C	Day3_0_peak_251,Day0_0_peak_216	3806.37	4777.06	4291.71	0.327102	0.0712303	-4.59217	4.3866e-06	9.90745e-05	4.00404	3700.72	3912.02	4733.74	4820.37	chrII	697177	698227	+	0	NA	promoter-TSS (YBR238C_mRNA)	promoter-TSS (YBR238C)	-400	YBR238C_mRNA	NA	NA	NA	NA	NA	NA	NA	NA
YBR239C	Day0_0_peak_217	668.131	558.441	613.286	-0.254863	0.151673	1.68034	0.0928908	0.189527	0.722329	738.217	598.044	586.473	530.408	chrII	699798	700165	+	0	NA	promoter-TSS (YBR239C_mRNA)	promoter-TSS (YBR239C)	-38	YBR239C_mRNA	NA	NA	NA	NA	NA	NA	NA	NA
YBR241C	Day3_0_peak_252,Day0_0_peak_218	6683.07	8133.08	7408.07	0.282753	0.107406	-2.63257	0.0084742	0.0326376	1.48628	6563.72	6802.42	7354.57	8911.58	chrII	702063	704472	+	0	NA	exon (YBR241C_mRNA, exon 1 of 1)	exon (YBR241C, exon 1 of 1)	788	YBR241C_mRNA	NA	NA	NA	NA	NA	NA	NA	NA
YBR244W	Day3_0_peak_253,Day0_0_peak_219	1850.55	1724.14	1787.34	-0.0990188	0.0866729	1.14244	0.25327	0.397107	0.401092	1890.48	1810.62	1852.26	1596.01	chrII	706671	707661	+	0	NA	promoter-TSS (YBR244W_mRNA)	promoter-TSS (YBR243C)	-362	YBR244W_mRNA	NA	NA	NA	NA	NA	NA	NA	NA
YBR247C	Day3_0_peak_254	536.729	467.301	502.015	-0.194022	0.188908	1.02707	0.304387	0.44849	0.348248	601.273	472.185	534.699	399.902	chrII	714559	714718	+	0	NA	promoter-TSS (YBR247C_mRNA)	promoter-TSS (YBR247C)	-183	YBR247C_mRNA	NA	NA	NA	NA	NA	NA	NA	NA
YBR248C	Day3_0_peak_255	795.313	757.805	776.559	-0.0665516	0.126292	0.526967	0.598217	0.712452	0.147244	858.044	732.582	782.857	732.754	chrII	716426	716731	+	0	NA	promoter-TSS (YBR248C_mRNA)	promoter-TSS (YBR248C)	-113	YBR248C_mRNA	NA	NA	NA	NA	NA	NA	NA	NA
YBR250W	Day0_0_peak_220,Day3_0_peak_256	2443.28	2359.24	2401.26	-0.0484541	0.0737543	0.656967	0.511202	0.63966	0.19405	2473.56	2413.01	2477.11	2241.37	chrII	718133	718913	+	0	NA	promoter-TSS (YBR249C_mRNA)	promoter-TSS (YBR249C)	-510	YBR250W_mRNA	NA	NA	NA	NA	NA	NA	NA	NA
YBR251W	Day0_0_peak_221,Day3_0_peak_257	1758.63	1488.3	1623.46	-0.237171	0.0964637	2.45866	0.0139458	0.0467619	1.33011	1785.63	1731.64	1641.59	1335	chrII	720615	721359	+	0	NA	promoter-TSS (YBR251W_mRNA)	promoter-TSS (YBR251W)	-403	YBR251W_mRNA	NA	NA	NA	NA	NA	NA	NA	NA
YBR253W	Day0_0_peak_222,Day3_0_peak_258	2592.6	2423.87	2508.24	-0.0956793	0.0693702	1.37926	0.167816	0.291883	0.534791	2639.39	2545.81	2484.25	2363.49	chrII	722490	723695	+	0	NA	promoter-TSS (YBR253W_mRNA)	promoter-TSS (YBR253W)	-178	YBR253W_mRNA	NA	NA	NA	NA	NA	NA	NA	NA
YBR255C-A	Day0_0_peak_223,Day3_0_peak_259	1099.91	1020.06	1059.99	-0.109293	0.0977716	1.11784	0.263635	0.406839	0.390577	1082.72	1117.1	1017.62	1022.5	chrII	726757	727236	+	0	NA	promoter-TSS (YBR255C-A_mRNA)	promoter-TSS (YBR255C-A)	78	YBR255C-A_mRNA	NA	NA	NA	NA	NA	NA	NA	NA
YBR256C	Day0_0_peak_224,Day3_0_peak_260	2897.19	2749.49	2823.34	-0.0744731	0.075254	0.989623	0.322358	0.466711	0.330952	2804.16	2990.22	2902.02	2596.97	chrII	727825	728991	+	0	NA	promoter-TSS (YBR256C_mRNA)	promoter-TSS (YBR256C)	-306	YBR256C_mRNA	NA	NA	NA	NA	NA	NA	NA	NA
YBR258C	Day0_0_peak_225,Day3_0_peak_261	841.084	766.799	803.942	-0.129757	0.123242	1.05286	0.292405	0.436537	0.359979	860.184	821.985	828.382	705.216	chrII	730051	730470	+	0	NA	promoter-TSS (YBR259W_mRNA)	promoter-TSS (YBR258C)	-98	YBR258C_mRNA	NA	NA	NA	NA	NA	NA	NA	NA
YBR261C	Day3_0_peak_262,Day0_0_peak_226	3600.59	3539.78	3570.18	-0.0249995	0.0752486	0.332225	0.73972	0.824751	0.0836772	3741.37	3459.8	3382.26	3697.29	chrII	734520	736738	+	0	NA	promoter-TSS (YBR260C_mRNA)	promoter-TSS (YBR260C)	-99	YBR261C_mRNA	NA	NA	NA	NA	NA	NA	NA	NA
YBR264C	Day3_0_peak_263,Day0_0_peak_227	1370.88	1405.12	1388	0.0346518	0.0927666	-0.373537	0.708748	0.801811	0.0959278	1429.36	1312.4	1329.16	1481.07	chrII	738018	738846	+	0	NA	promoter-TSS (YBR265W_mRNA)	promoter-TSS (YBR264C)	-63	YBR264C_mRNA	NA	NA	NA	NA	NA	NA	NA	NA
YBR267W	Day3_0_peak_264	896.97	1004.35	950.662	0.163366	0.110846	-1.47382	0.140531	0.255526	0.592566	951.124	842.816	965.851	1042.86	chrII	739285	739793	+	0	NA	promoter-TSS (YBR267W_mRNA)	promoter-TSS (YBR267W)	-302	YBR267W_mRNA	NA	NA	NA	NA	NA	NA	NA	NA
YBR269C	Day3_0_peak_265,Day0_0_peak_228,Day3_0_peak_266	4192.55	4204.89	4198.72	0.00426583	0.0688385	-0.0619687	0.950588	0.966209	0.0149291	4233.52	4151.59	4182.08	4227.7	chrII	740830	743102	+	0	NA	TTS (YBR268W_mRNA)	TTS (YBR267W)	610	YBR269C_mRNA	NA	NA	NA	NA	NA	NA	NA	NA
YBR270C	Day0_0_peak_229,Day3_0_peak_267	1018.48	907.249	962.864	-0.165401	0.107519	1.53834	0.123966	0.23346	0.631788	1075.23	961.731	906.936	907.561	chrII	744301	744778	+	0	NA	promoter-TSS (YBR271W_mRNA)	promoter-TSS (YBR270C)	-141	YBR270C_mRNA	NA	NA	NA	NA	NA	NA	NA	NA
YBR273C	Day3_0_peak_268,Day0_0_peak_230	1035.76	1086.3	1061.03	0.0705827	0.103622	-0.681156	0.495773	0.624855	0.204221	1101.98	969.543	1089.04	1083.57	chrII	749125	749684	+	0	NA	promoter-TSS (YBR273C_mRNA)	promoter-TSS (YBR273C)	-33	YBR273C_mRNA	NA	NA	NA	NA	NA	NA	NA	NA
YBR275C	Day0_0_peak_231,Day3_0_peak_269	720.907	641.423	681.165	-0.163393	0.148278	1.10194	0.270489	0.414584	0.382388	777.803	664.011	714.123	568.722	chrII	757259	757528	+	0	NA	promoter-TSS (YBR275C_mRNA)	promoter-TSS (YBR275C)	-287	YBR275C_mRNA	NA	NA	NA	NA	NA	NA	NA	NA
YBR277C	Day0_0_peak_232,Day3_0_peak_270	1819.26	1678.59	1748.92	-0.114191	0.0798509	1.43005	0.152702	0.271718	0.565881	1880.85	1757.68	1719.25	1637.92	chrII	760021	760980	+	0	NA	promoter-TSS (YBR276C_mRNA)	promoter-TSS (YBR276C)	116	YBR277C_mRNA	NA	NA	NA	NA	NA	NA	NA	NA
YBR279W	Day3_0_peak_271	430.983	380.986	405.985	-0.178328	0.184214	0.968048	0.33302	0.477339	0.321173	441.861	420.106	370.451	391.52	chrII	761195	761359	+	0	NA	promoter-TSS (YBR277C_mRNA)	promoter-TSS (YBR277C)	20	YBR279W_mRNA	NA	NA	NA	NA	NA	NA	NA	NA
YBR280C	Day0_0_peak_233,Day3_0_peak_272	913.713	858.308	886.011	-0.0912058	0.109256	0.834791	0.403835	0.543836	0.264532	884.791	942.635	856.947	859.669	chrII	764570	764937	+	0	NA	promoter-TSS (YBR280C_mRNA)	promoter-TSS (YBR280C)	-56	YBR280C_mRNA	NA	NA	NA	NA	NA	NA	NA	NA
YBR282W	Day0_0_peak_234,Day3_0_peak_273	1804.18	1547.14	1675.66	-0.220108	0.084729	2.59778	0.00938275	0.0348628	1.45764	1757.81	1850.55	1633.56	1460.72	chrII	767643	768581	+	0	NA	promoter-TSS (YBR282W_mRNA)	promoter-TSS (YBR281C)	-128	YBR282W_mRNA	NA	NA	NA	NA	NA	NA	NA	NA
YBR284W	Day0_0_peak_235,Day3_0_peak_274	4491.92	5352.8	4922.36	0.251761	0.0915317	-2.75053	0.00594986	0.0250677	1.60089	4154.35	4829.49	5039.92	5665.67	chrII	770432	771639	+	0	NA	promoter-TSS (YBR284W_mRNA)	promoter-TSS (YBR283C)	-204	YBR284W_mRNA	NA	NA	NA	NA	NA	NA	NA	NA
YBR285W	Day3_0_peak_275,Day0_0_peak_236,Day3_0_peak_276	3937.44	3605.22	3771.33	-0.128372	0.0745661	1.72159	0.0851437	0.179483	0.745977	3746.72	4128.15	3521.52	3688.91	chrII	773227	775328	+	0	NA	promoter-TSS (YBR286W_mRNA)	promoter-TSS (YBR286W)	355	YBR285W_mRNA	NA	NA	NA	NA	NA	NA	NA	NA
YBR287W	Day0_0_peak_237,Day3_0_peak_277	2893.95	2583.9	2738.92	-0.165349	0.0766567	2.15701	0.0310052	0.0832953	1.07938	2710.01	3077.89	2521.75	2646.06	chrII	775465	777009	+	0	NA	promoter-TSS (YBR287W_mRNA)	promoter-TSS (YBR287W)	-334	YBR287W_mRNA	NA	NA	NA	NA	NA	NA	NA	NA
YBR288C	Day0_0_peak_238,Day3_0_peak_278	896.03	632.603	764.316	-0.501325	0.123756	4.0509	5.102e-05	0.000689424	3.16151	853.765	938.295	660.563	604.642	chrII	777874	778286	+	0	NA	TTS (YBR288C_mRNA)	TTS (YBR287W)	1383	YBR288C_mRNA	NA	NA	NA	NA	NA	NA	NA	NA
YBR289W	Day3_0_peak_279	692.252	656.549	674.401	-0.0751659	0.129515	0.580365	0.561669	0.683601	0.165197	717.89	666.615	660.563	652.534	chrII	779486	779782	+	0	NA	promoter-TSS (YBR289W_mRNA)	promoter-TSS (YBR288C)	-33	YBR289W_mRNA	NA	NA	NA	NA	NA	NA	NA	NA
YBR290W	Day0_0_peak_239,Day3_0_peak_280	2564.87	2520.83	2542.85	-0.0262309	0.0692297	0.378898	0.704764	0.799439	0.0972146	2557.01	2572.72	2442.3	2599.36	chrII	781868	782896	+	0	NA	promoter-TSS (YBR290W_mRNA)	promoter-TSS (YBR290W)	-209	YBR290W_mRNA	NA	NA	NA	NA	NA	NA	NA	NA
YBR292C	Day0_0_peak_240,Day3_0_peak_281,Day3_0_peak_282	6433.23	5983.94	6208.58	-0.1043	0.0824513	1.26499	0.205875	0.339548	0.469098	6298.39	6568.06	6140.56	5827.31	chrII	783743	787235	+	0	NA	promoter-TSS (YBR292C_mRNA)	promoter-TSS (YBR291C)	-416	YBR292C_mRNA	NA	NA	NA	NA	NA	NA	NA	NA
YBR294W	Day0_0_peak_241,Day3_0_peak_283	1485.31	1323.59	1404.45	-0.16442	0.0864293	1.90236	0.0571243	0.131652	0.880571	1510.67	1459.96	1364.87	1282.32	chrII	788553	789081	+	0	NA	promoter-TSS (YBR294W_mRNA)	promoter-TSS (YBR294W)	-418	YBR294W_mRNA	NA	NA	NA	NA	NA	NA	NA	NA
YBR295W	Day0_0_peak_242,Day3_0_peak_284	2829.1	2677.23	2753.16	-0.0774706	0.0799557	0.968918	0.332586	0.476933	0.321543	2827.69	2830.51	2893.98	2460.47	chrII	791933	793121	+	0	NA	promoter-TSS (YBR295W_mRNA)	promoter-TSS (YBR295W)	-322	YBR295W_mRNA	NA	NA	NA	NA	NA	NA	NA	NA
YBR296C	Day3_0_peak_285,Day0_0_peak_243	1042.24	1193.69	1117.96	0.193677	0.11372	-1.7031	0.0885493	0.184692	0.733552	922.237	1162.24	1214.01	1173.36	chrII	796138	796573	+	0	NA	TTS (YBR296C_mRNA)	TTS (YBR296C)	2167	YBR296C_mRNA	NA	NA	NA	NA	NA	NA	NA	NA
YBR296C	Day3_0_peak_286	953.639	1177.11	1065.38	0.302545	0.256969	-1.17736	0.239052	0.380989	0.419088	792.781	1114.5	1100.64	1253.58	chrII	796847	797300	+	0	NA	TTS (YBR295W_mRNA)	TTS (YBR295W)	1449	YBR296C_mRNA	NA	NA	NA	NA	NA	NA	NA	NA
YBR296C-A	Day3_0_peak_287,Day0_0_peak_244	10557.2	12810.5	11683.9	0.278896	0.140255	-1.98849	0.0467576	0.112775	0.947789	9313.31	11801.2	12630.2	12990.8	chrII	798127	800705	+	0	NA	promoter-TSS (YBR296C_mRNA)	promoter-TSS (YBR296C)	826	YBR296C-A_mRNA	NA	NA	NA	NA	NA	NA	NA	NA
YBR297W	Day0_0_peak_245	849.965	622.974	736.47	-0.443682	0.152062	2.91778	0.00352533	0.0167374	1.77631	816.319	883.612	727.512	518.435	chrII	802123	802444	+	0	NA	TTS (YBR298C_mRNA)	TTS (YBR297W)	1760	YBR297W_mRNA	NA	NA	NA	NA	NA	NA	NA	NA
YBR298C-A	Day0_0_peak_246,Day3_0_peak_288	1743.5	1863.87	1803.69	0.0939758	0.0834432	-1.12623	0.26007	0.403271	0.394403	1639.06	1847.95	1819.23	1908.51	chrII	804602	805248	+	0	NA	promoter-TSS (YBR298C_mRNA)	promoter-TSS (YBR298C)	331	YBR298C-A_mRNA	NA	NA	NA	NA	NA	NA	NA	NA
YBR301W	Day3_0_peak_289	501.13	615.185	558.158	0.296324	0.145927	-2.03063	0.0422922	0.104639	0.980308	495.355	506.905	629.321	601.05	chrII	808498	808729	+	0	NA	promoter-TSS (YBR301W_mRNA)	promoter-TSS (YBR301W)	-444	YBR301W_mRNA	NA	NA	NA	NA	NA	NA	NA	NA
YBR300C	Day3_0_peak_290	305.557	368.69	337.123	0.27457	0.233332	-1.17673	0.239301	0.381044	0.419024	303.846	307.268	428.474	308.906	chrII	809898	810081	+	0	NA	promoter-TSS (YBR300C_mRNA)	promoter-TSS (YBR300C)	-892	YBR300C_mRNA	NA	NA	NA	NA	NA	NA	NA	NA
YCL076W	Day3_0_peak_291,Day0_0_peak_247	4818.9	7677.74	6248.32	0.671315	0.0964344	-6.96136	3.37003e-12	5.60845e-10	9.25116	4404.7	5233.1	7574.16	7781.32	chrIII	324	1368	+	0	NA	promoter-TSS (YCL076W_mRNA)	promoter-TSS (YCL076W)	-546	YCL076W_mRNA	NA	NA	NA	NA	NA	NA	NA	NA
YCL065W	Day0_0_peak_248,Day3_0_peak_292	1336.01	1355.89	1345.95	0.0228907	0.0908515	-0.251957	0.801074	0.869848	0.0605566	1312.74	1359.27	1424.67	1287.11	chrIII	14255	14936	+	0	NA	TTS (YCL066W_mRNA)	TTS (YCL066W)	844	YCL065W_mRNA	NA	NA	NA	NA	NA	NA	NA	NA
YCL063W	Day3_0_peak_293,Day0_0_peak_249	1904.57	2329.55	2117.06	0.291265	0.0749523	-3.886	0.000101908	0.00115064	2.93906	1984.63	1824.51	2296.8	2362.29	chrIII	16902	17521	+	0	NA	promoter-TSS (YCL064C_mRNA)	promoter-TSS (YCL064C)	-79	YCL063W_mRNA	NA	NA	NA	NA	NA	NA	NA	NA
YCL061C	Day3_0_peak_294	714.69	754.409	734.549	0.0805782	0.128126	-0.6289	0.529414	0.653909	0.184482	767.104	662.275	767.682	741.135	chrIII	22024	22304	+	0	NA	promoter-TSS (YCL061C_mRNA)	promoter-TSS (YCL061C)	-58	YCL061C_mRNA	NA	NA	NA	NA	NA	NA	NA	NA
YCL057C-A	Day0_0_peak_250,Day3_0_peak_295	3725.25	4054.45	3889.85	0.121227	0.0718516	-1.68719	0.0915662	0.187473	0.72706	3710.35	3740.16	3891.97	4216.93	chrIII	23482	24895	+	0	NA	promoter-TSS (YCL057W_mRNA)	promoter-TSS (YCL059C)	137	YCL057C-A_mRNA	NA	NA	NA	NA	NA	NA	NA	NA
YCL056C	Day3_0_peak_296,Day0_0_peak_251	1099.72	1280.7	1190.21	0.221357	0.0939391	-2.35639	0.0184537	0.0572064	1.24256	1140.49	1058.95	1293.45	1267.95	chrIII	27248	27870	+	0	NA	promoter-TSS (YCL056C_mRNA)	promoter-TSS (YCL056C)	-200	YCL056C_mRNA	NA	NA	NA	NA	NA	NA	NA	NA
YCL049C	Day3_0_peak_297,Day0_0_peak_252	5418.19	5656.29	5537.24	0.0624854	0.0783461	-0.797556	0.425128	0.563629	0.249006	5411.45	5424.92	5850.45	5462.13	chrIII	38923	41992	+	0	NA	exon (YCL049C_mRNA, exon 1 of 1)	exon (YCL049C, exon 1 of 1)	267	YCL049C_mRNA	NA	NA	NA	NA	NA	NA	NA	NA
YCL047C	Day3_0_peak_298,Day0_0_peak_253	865.056	762.031	813.543	-0.17886	0.12432	1.4387	0.150234	0.268082	0.571732	907.259	822.853	821.241	702.821	chrIII	44294	44603	+	0	NA	promoter-TSS (YCL047C_mRNA)	promoter-TSS (YCL047C)	-11	YCL047C_mRNA	NA	NA	NA	NA	NA	NA	NA	NA
YCL045C	Day3_0_peak_299,Day0_0_peak_254	1611.63	1800.01	1705.82	0.159059	0.0777077	-2.04689	0.0406688	0.101336	0.994238	1584.49	1638.76	1804.05	1795.97	chrIII	47023	47336	+	0	NA	promoter-TSS (YCL045C_mRNA)	promoter-TSS (YCL045C)	-274	YCL045C_mRNA	NA	NA	NA	NA	NA	NA	NA	NA
YCL044C	Day3_0_peak_300,Day0_0_peak_255	2277.82	2346.99	2312.4	0.0410085	0.0749824	-0.546909	0.584442	0.702068	0.153621	2182.56	2373.08	2268.23	2425.75	chrIII	48144	48753	+	0	NA	promoter-TSS (YCL044C_mRNA)	promoter-TSS (YCL044C)	-84	YCL044C_mRNA	NA	NA	NA	NA	NA	NA	NA	NA
YCL040W	Day3_0_peak_301,Day0_0_peak_256	18830.2	24091.3	21460.7	0.355363	0.204949	-1.73391	0.082934	0.175527	0.755656	16531.8	21128.6	21251.4	26931.1	chrIII	49959	52967	+	0	NA	promoter-TSS (YCL041C_mRNA)	promoter-TSS (YCL041C)	625	YCL040W_mRNA	NA	NA	NA	NA	NA	NA	NA	NA
YCL036W	Day3_0_peak_302,Day0_0_peak_257	2439.11	2788.47	2613.79	0.192569	0.0789028	-2.44058	0.0146638	0.0483491	1.31561	2558.08	2320.13	2627.97	2948.98	chrIII	58610	59630	+	0	NA	promoter-TSS (YCL036W_mRNA)	promoter-TSS (YCL037C)	94	YCL036W_mRNA	NA	NA	NA	NA	NA	NA	NA	NA
YCL035C	Day3_0_peak_303	759.714	897.062	828.388	0.235556	0.140483	-1.67676	0.0935902	0.190801	0.719419	752.126	767.301	759.648	1034.48	chrIII	60201	60640	+	0	NA	TTS (YCL035C_mRNA)	TTS (YCL035C)	753	YCL035C_mRNA	NA	NA	NA	NA	NA	NA	NA	NA
YCL034W	Day0_0_peak_258,Day3_0_peak_304,Day3_0_peak_305	5983.33	6386.77	6185.05	0.0936812	0.0883123	-1.06079	0.288783	0.43338	0.363131	6060.87	5905.79	6011.13	6762.41	chrIII	60857	63565	+	0	NA	TTS (YCL033C_mRNA)	TTS (YCL033C)	553	YCL034W_mRNA	NA	NA	NA	NA	NA	NA	NA	NA
YCL031C	Day0_0_peak_259,Day3_0_peak_306	1649.92	1589.75	1619.83	-0.054251	0.0806622	0.672571	0.50122	0.629662	0.200893	1677.57	1622.27	1548.75	1630.74	chrIII	65447	66125	+	0	NA	promoter-TSS (YCL031C_mRNA)	promoter-TSS (YCL031C)	-218	YCL031C_mRNA	NA	NA	NA	NA	NA	NA	NA	NA
YCL030C	Day3_0_peak_307,Day0_0_peak_260	1912.61	2452.58	2182.6	0.355775	0.0853606	-4.16791	3.07408e-05	0.000467319	3.33039	1798.47	2026.75	2291.44	2613.73	chrIII	68281	68932	+	0	NA	promoter-TSS (YCL030C_mRNA)	promoter-TSS (YCL030C)	-273	YCL030C_mRNA	NA	NA	NA	NA	NA	NA	NA	NA
YCL029C	Day3_0_peak_308,Day0_0_peak_261	859.656	955.931	907.794	0.151218	0.130097	-1.16235	0.245093	0.387087	0.412191	919.027	800.285	842.665	1069.2	chrIII	69822	70243	+	0	NA	promoter-TSS (YCL028W_mRNA)	promoter-TSS (YCL029C)	-111	YCL029C_mRNA	NA	NA	NA	NA	NA	NA	NA	NA
YCL027W	Day3_0_peak_309,Day0_0_peak_262	1240.59	1310.15	1275.37	0.079344	0.103355	-0.767686	0.442674	0.578642	0.23759	1350.19	1130.99	1254.18	1366.13	chrIII	71213	71951	+	0	NA	promoter-TSS (YCL027W_mRNA)	promoter-TSS (YCL027W)	-221	YCL027W_mRNA	NA	NA	NA	NA	NA	NA	NA	NA
YCL026C-B	Day3_0_peak_310,Day0_0_peak_263	2108.81	2213	2160.91	0.0700422	0.0703785	-0.995222	0.319628	0.464247	0.333251	2116.22	2101.4	2232.53	2193.47	chrIII	73610	74557	+	0	NA	promoter-TSS (YCL026C-B_mRNA)	promoter-TSS (YCL026C-B)	-97	YCL026C-B_mRNA	NA	NA	NA	NA	NA	NA	NA	NA
YCL026C-A	Day0_0_peak_264	1096.72	954.693	1025.71	-0.196134	0.114849	1.70776	0.0876804	0.183651	0.736006	1104.12	1089.32	1056.9	852.485	chrIII	75492	76021	+	0	NA	promoter-TSS (YCL026C-A_mRNA)	promoter-TSS (YCL026C-A)	-471	YCL026C-A_mRNA	NA	NA	NA	NA	NA	NA	NA	NA
YCL025C	Day0_0_peak_265,Day3_0_peak_311	8726.41	11722.9	10224.6	0.42559	0.119211	-3.57004	0.000356924	0.00282148	2.54952	8363.25	9089.57	10973.4	12472.4	chrIII	77442	79429	+	0	NA	promoter-TSS (YCL024W_mRNA)	promoter-TSS (YCL025C)	-516	YCL025C_mRNA	NA	NA	NA	NA	NA	NA	NA	NA
tE(UUC)C	Day0_0_peak_266,Day3_0_peak_312	870.134	958.107	914.12	0.140022	0.382623	-0.365952	0.714401	0.806243	0.093534	1002.48	737.79	1166.7	749.516	chrIII	82393	82767	+	0	NA	promoter-TSS (tE(UUC)C_tRNA)	promoter-TSS (YCL022C)	-47	tE(UUC)C_tRNA	NA	NA	NA	NA	NA	NA	NA	NA
YCL018W	Day0_0_peak_267,Day3_0_peak_313	5384.59	21122.6	13253.6	1.97172	0.130575	-15.1003	1.61234e-51	2.54911e-48	47.5936	5161.1	5608.07	20784.5	21460.6	chrIII	90663	92893	+	0	NA	TTS (tL(CAA)C_tRNA)	TTS (YCL017C)	454	YCL018W_mRNA	NA	NA	NA	NA	NA	NA	NA	NA
YCL017C	Day0_0_peak_268,Day3_0_peak_314	1530.61	1714.87	1622.74	0.163676	0.0850798	-1.9238	0.0543797	0.126433	0.89814	1595.19	1466.03	1646.95	1782.8	chrIII	94046	94825	+	0	NA	promoter-TSS (YCL017C_mRNA)	promoter-TSS (YCL017C)	-165	YCL017C_mRNA	NA	NA	NA	NA	NA	NA	NA	NA
YCL016C	Day0_0_peak_269,Day3_0_peak_315	1710.94	1879.99	1795.47	0.136532	0.0831103	-1.64278	0.100429	0.201494	0.695737	1809.17	1612.72	1833.51	1926.47	chrIII	95484	96230	+	0	NA	promoter-TSS (YCL016C_mRNA)	promoter-TSS (YCL016C)	-94	YCL016C_mRNA	NA	NA	NA	NA	NA	NA	NA	NA
YCL012C	Day0_0_peak_270,Day3_0_peak_316	1325.42	1166.5	1245.96	-0.180452	0.101587	1.77633	0.0756791	0.16379	0.785713	1398.33	1252.51	1247.04	1085.96	chrIII	101233	102023	+	0	NA	TTS (YCL014W_mRNA)	TTS (YCL014W)	160	YCL012C_mRNA	NA	NA	NA	NA	NA	NA	NA	NA
YCL010C	Day3_0_peak_317,Day0_0_peak_271	7273.94	7937.51	7605.73	0.125561	0.108421	-1.15808	0.24683	0.388877	0.410188	7426.04	7121.84	7188.54	8686.49	chrIII	103072	106364	+	0	NA	promoter-TSS (YCL010C_mRNA)	promoter-TSS (YCL010C)	-368	YCL010C_mRNA	NA	NA	NA	NA	NA	NA	NA	NA
YCL007C	Day3_0_peak_318,Day0_0_peak_272	2998.23	2892.44	2945.34	-0.0522845	0.0776417	0.673408	0.500688	0.629243	0.201182	3152.94	2843.53	2744.91	3039.97	chrIII	106692	108149	+	0	NA	promoter-TSS (YCL008C_mRNA)	promoter-TSS (YCL008C)	-54	YCL007C_mRNA	NA	NA	NA	NA	NA	NA	NA	NA
YCL004W	Day0_0_peak_273,Day3_0_peak_319	846.565	752.984	799.775	-0.166107	0.119284	1.39254	0.16376	0.28709	0.541982	867.673	825.457	793.569	712.4	chrIII	108898	109155	+	0	NA	promoter-TSS (YCL004W_mRNA)	promoter-TSS (YCL004W)	-79	YCL004W_mRNA	NA	NA	NA	NA	NA	NA	NA	NA
YCL002C	Day0_0_peak_274,Day3_0_peak_320	1602.21	1525.03	1563.62	-0.0696737	0.0898756	0.775224	0.438207	0.57389	0.241172	1719.3	1485.13	1517.51	1532.56	chrIII	111352	112189	+	0	NA	promoter-TSS (YCL002C_mRNA)	promoter-TSS (YCL002C)	-95	YCL002C_mRNA	NA	NA	NA	NA	NA	NA	NA	NA
YCL001W-B	Day0_0_peak_275,Day3_0_peak_321	2920.75	2148.74	2534.74	-0.440686	0.077815	5.66326	1.48525e-08	9.17923e-07	6.03719	2879.05	2962.44	2300.37	1997.11	chrIII	113805	115039	+	0	NA	TTS (YCL001W-B_mRNA)	TTS (YCL001W-A)	652	YCL001W-B_mRNA	NA	NA	NA	NA	NA	NA	NA	NA
YCR004C	Day0_0_peak_276,Day3_0_peak_322	4452.1	4181.9	4317	-0.0913489	0.0858788	1.0637	0.287467	0.432067	0.364449	4077.31	4826.88	4113.35	4250.45	chrIII	120376	121522	+	0	NA	promoter-TSS (YCR004C_mRNA)	promoter-TSS (YCR004C)	-631	YCR004C_mRNA	NA	NA	NA	NA	NA	NA	NA	NA
YCR006C	Day3_0_peak_323,Day0_0_peak_277	14891.3	21965.8	18428.5	0.560676	0.18181	-3.08385	0.00204337	0.0111591	1.95237	12962.7	16819.9	20789.9	23141.6	chrIII	122221	123999	+	0	NA	promoter-TSS (YCR005C_mRNA)	promoter-TSS (YCR005C)	-107	YCR006C_mRNA	NA	NA	NA	NA	NA	NA	NA	NA
YCR007C	Day0_0_peak_278,Day3_0_peak_324	2719.9	2959.08	2839.49	0.121409	0.0716335	-1.69486	0.0901027	0.186031	0.730414	2604.09	2835.72	3031.45	2886.72	chrIII	125048	125506	+	0	NA	TTS (YCR007C_mRNA)	TTS (YCR007C)	1453	YCR007C_mRNA	NA	NA	NA	NA	NA	NA	NA	NA
tN(GUU)C	Day0_0_peak_279,Day3_0_peak_325	3090.64	3380.64	3235.64	0.128737	0.0774643	-1.66189	0.0965357	0.195045	0.709865	2881.19	3300.09	3448.32	3312.96	chrIII	127409	127978	+	0	NA	promoter-TSS (YCR008W_mRNA)	promoter-TSS (YCR007C)	-23	tN(GUU)C_tRNA	NA	NA	NA	NA	NA	NA	NA	NA
YCR009C	Day3_0_peak_326,Day0_0_peak_280	2183.13	1922.94	2053.03	-0.181935	0.073964	2.45978	0.0139021	0.0466651	1.33101	2163.3	2202.95	1985.26	1860.62	chrIII	131458	132323	+	0	NA	promoter-TSS (YCR009C_mRNA)	promoter-TSS (YCR009C)	-348	YCR009C_mRNA	NA	NA	NA	NA	NA	NA	NA	NA
YCR010C	Day0_0_peak_281,Day3_0_peak_327	5190.93	6226.21	5708.57	0.262071	0.22201	-1.18045	0.237823	0.379988	0.42023	4621.88	5759.97	5548.73	6903.69	chrIII	132843	134066	+	0	NA	promoter-TSS (YCR010C_mRNA)	promoter-TSS (YCR010C)	-330	YCR010C_mRNA	NA	NA	NA	NA	NA	NA	NA	NA
YCR012W	Day0_0_peak_282,Day3_0_peak_328	6158.77	8934.18	7546.48	0.536163	0.103243	-5.19319	2.06723e-07	7.42793e-06	5.12913	5891.83	6425.71	8322.21	9546.16	chrIII	136590	138072	+	0	NA	promoter-TSS (YCR011C_mRNA)	promoter-TSS (YCR011C)	-415	YCR012W_mRNA	NA	NA	NA	NA	NA	NA	NA	NA
YCR013C	Day3_0_peak_329	582.743	589.033	585.888	0.0128699	0.16007	-0.0804014	0.935918	0.95587	0.0196013	615.181	550.304	515.954	662.113	chrIII	138561	138799	+	0	NA	TTS (YCR014C_mRNA)	TTS (YCR014C)	369	YCR013C_mRNA	NA	NA	NA	NA	NA	NA	NA	NA
tG(GCC)C	Day0_0_peak_283,Day3_0_peak_330	2373.17	2257.12	2315.14	-0.0715821	0.204346	0.350298	0.726115	0.814765	0.0889678	2645.81	2100.53	2444.08	2070.15	chrIII	142222	143496	+	0	NA	promoter-TSS (snR33_snoRNA)	promoter-TSS (YCR015C)	-88	tG(GCC)C_tRNA	NA	NA	NA	NA	NA	NA	NA	NA
YCR017C	Day0_0_peak_284,Day3_0_peak_331	1672.08	1482.38	1577.23	-0.171351	0.0856942	1.99956	0.0455481	0.110569	0.956367	1673.29	1670.88	1567.5	1397.26	chrIII	147228	148051	+	0	NA	promoter-TSS (YCR017C_mRNA)	promoter-TSS (YCR017C)	-5	YCR017C_mRNA	NA	NA	NA	NA	NA	NA	NA	NA
YCR018C-A	Day0_0_peak_285	1102.99	808.839	955.914	-0.443068	0.116075	3.81707	0.000135043	0.0013819	2.85952	1138.35	1067.63	883.727	733.951	chrIII	151931	152660	+	0	NA	promoter-TSS (YCR019W_mRNA)	promoter-TSS (YCR018C-A)	-433	YCR018C-A_mRNA	NA	NA	NA	NA	NA	NA	NA	NA
YCR020C-A	Day0_0_peak_286,Day3_0_peak_332	1364.99	1243.48	1304.24	-0.132201	0.091384	1.44665	0.147995	0.265133	0.576536	1417.59	1312.4	1280.06	1206.89	chrIII	154578	155252	+	0	NA	promoter-TSS (YCR020W-B_mRNA)	promoter-TSS (YCR020C)	181	YCR020C-A_mRNA	NA	NA	NA	NA	NA	NA	NA	NA
YCR021C	Day3_0_peak_333,Day0_0_peak_287	669.584	644.768	657.176	-0.0555064	0.142417	0.389746	0.696724	0.794175	0.100084	716.82	622.347	596.292	693.243	chrIII	156232	156562	+	0	NA	TTS (YCR020W-B_mRNA)	TTS (YCR020W-B)	710	YCR021C_mRNA	NA	NA	NA	NA	NA	NA	NA	NA
YCR022C	Day0_0_peak_288,Day3_0_peak_334	3501.82	3992.68	3747.25	0.188103	0.0721741	-2.60624	0.0091543	0.0343775	1.46373	3453.57	3550.07	3825.91	4159.46	chrIII	157216	158550	+	0	NA	promoter-TSS (YCR021C_mRNA)	promoter-TSS (YCR021C)	-118	YCR022C_mRNA	NA	NA	NA	NA	NA	NA	NA	NA
YCR025C	Day0_0_peak_289,Day3_0_peak_335	8459.12	10682.6	9570.84	0.33637	0.115042	-2.9239	0.00345679	0.0165111	1.78222	7926.74	8991.49	10225.3	11139.8	chrIII	162968	164648	+	0	NA	promoter-TSS (YCR025C_mRNA)	promoter-TSS (YCR024C-B)	48	YCR025C_mRNA	NA	NA	NA	NA	NA	NA	NA	NA
YCR026C	Day0_0_peak_290,Day3_0_peak_336	999.667	748.906	874.287	-0.411187	0.135667	3.03085	0.0024387	0.0127038	1.89607	1050.62	948.711	856.055	641.758	chrIII	166425	166728	+	0	NA	promoter-TSS (YCR026C_mRNA)	promoter-TSS (YCR026C)	-237	YCR026C_mRNA	NA	NA	NA	NA	NA	NA	NA	NA
tQ(UUG)C	Day0_0_peak_291,Day3_0_peak_337	1507.67	1807.58	1657.63	0.264503	0.0868477	-3.04559	0.00232221	0.0123408	1.90866	1540.63	1474.71	1924.56	1690.6	chrIII	168061	168640	+	0	NA	promoter-TSS (YCR027C_mRNA)	promoter-TSS (YCR027C)	22	tQ(UUG)C_tRNA	NA	NA	NA	NA	NA	NA	NA	NA
tQ(UUG)C	Day3_0_peak_338	518.562	444.824	481.693	-0.214712	0.217085	0.989071	0.322629	0.466842	0.33083	592.714	444.41	543.626	346.023	chrIII	168902	169240	+	0	NA	promoter-TSS (tQ(UUG)C_tRNA)	Intergenic	-699	tQ(UUG)C_tRNA	NA	NA	NA	NA	NA	NA	NA	NA
tQ(UUG)C	Day3_0_peak_339	614.344	616.262	615.303	0.00586804	0.138224	-0.0424532	0.966137	0.976951	0.0101271	641.928	586.76	619.501	613.023	chrIII	169797	170045	+	0	NA	TTS (YCR028C_mRNA)	TTS (YCR028C)	-1549	tQ(UUG)C_tRNA	NA	NA	NA	NA	NA	NA	NA	NA
YCR028C-A	Day0_0_peak_292,Day3_0_peak_340,Day3_0_peak_341	2682.31	2467.9	2575.1	-0.119584	0.0677188	1.76589	0.077414	0.166519	0.778536	2734.61	2630	2475.33	2460.47	chrIII	172379	174026	+	0	NA	promoter-TSS (YCR028C_mRNA)	promoter-TSS (YCR028C)	238	YCR028C-A_mRNA	NA	NA	NA	NA	NA	NA	NA	NA
YCR031C	Day0_0_peak_293,Day3_0_peak_342,Day3_0_peak_343	8783.1	9027.62	8905.36	0.0396764	0.0998167	-0.397493	0.691004	0.789077	0.102881	8678.87	8887.33	9209.5	8845.73	chrIII	176391	179537	+	0	NA	TTS (snR189_snoRNA)	intron (YCR031C, intron 1 of 1)	256	YCR031C_mRNA	NA	NA	NA	NA	NA	NA	NA	NA
YCR033W	Day0_0_peak_294,Day3_0_peak_344	1521.86	1357.28	1439.57	-0.163009	0.0861814	1.89146	0.0585624	0.13399	0.872928	1543.84	1499.88	1409.5	1305.07	chrIII	185729	186342	+	0	NA	promoter-TSS (YCR033W_mRNA)	promoter-TSS (YCR033W)	-454	YCR033W_mRNA	NA	NA	NA	NA	NA	NA	NA	NA
YCR034W	Day0_0_peak_295	1310.19	1032.89	1171.54	-0.34208	0.0994055	3.44126	0.000579018	0.00416103	2.3808	1250.69	1369.69	1082.79	982.992	chrIII	190040	190481	+	0	NA	promoter-TSS (YCR034W_mRNA)	promoter-TSS (YCR034W)	-332	YCR034W_mRNA	NA	NA	NA	NA	NA	NA	NA	NA
YCR036W	Day0_0_peak_296,Day3_0_peak_345	2012.65	1978.34	1995.49	-0.0238118	0.0755853	0.315032	0.752737	0.833679	0.0790009	2090.55	1934.75	1976.33	1980.35	chrIII	192887	193812	+	0	NA	promoter-TSS (YCR035C_mRNA)	promoter-TSS (YCR035C)	52	YCR036W_mRNA	NA	NA	NA	NA	NA	NA	NA	NA
YCR036W	Day0_0_peak_297,Day3_0_peak_346	1028.6	965.442	997.022	-0.0910826	0.100898	0.902723	0.366673	0.507627	0.294455	1039.92	1017.28	965.851	965.032	chrIII	194122	194713	+	0	NA	TTS (YCR037C_mRNA)	TTS (YCR036W)	1120	YCR036W_mRNA	NA	NA	NA	NA	NA	NA	NA	NA
YCR037C	Day3_0_peak_347,Day0_0_peak_298	1224.3	1261.41	1242.85	0.0452973	0.0958844	-0.472416	0.63663	0.743362	0.1288	1214.31	1234.28	1339.87	1182.94	chrIII	197089	197696	+	0	NA	promoter-TSS (YCR037C_mRNA)	promoter-TSS (YCR037C)	-207	YCR037C_mRNA	NA	NA	NA	NA	NA	NA	NA	NA
YCR041W	Day3_0_peak_348,Day0_0_peak_299	751.548	770.278	760.913	0.0342989	0.119827	-0.286237	0.774696	0.850423	0.0703652	725.379	777.717	765.897	774.66	chrIII	202619	202872	+	0	NA	exon (YCR042C_mRNA, exon 1 of 1)	exon (YCR042C, exon 1 of 1)	1834	YCR041W_mRNA	NA	NA	NA	NA	NA	NA	NA	NA
YCR043C	Day0_0_peak_300	656.715	522.848	589.781	-0.324026	0.155309	2.08634	0.0369479	0.0944752	1.02468	695.422	618.007	577.547	468.148	chrIII	206742	206970	+	0	NA	promoter-TSS (YCR043C_mRNA)	promoter-TSS (YCR043C)	-212	YCR043C_mRNA	NA	NA	NA	NA	NA	NA	NA	NA
YCR044C	Day0_0_peak_301,Day3_0_peak_349	1114.15	918.984	1016.57	-0.275975	0.102506	2.69227	0.00709671	0.0284048	1.54661	1155.47	1072.83	936.393	901.575	chrIII	207808	208270	+	0	NA	promoter-TSS (YCR045W-A_mRNA)	promoter-TSS (YCR044C)	-89	YCR044C_mRNA	NA	NA	NA	NA	NA	NA	NA	NA
YCR046C	Day0_0_peak_302,Day3_0_peak_350	7972.2	9039.64	8505.92	0.180928	0.105169	-1.72035	0.085368	0.179716	0.745413	7784.45	8159.95	8490.03	9589.26	chrIII	209053	212360	+	0	NA	promoter-TSS (YCR046C_mRNA)	promoter-TSS (YCR046C)	-283	YCR046C_mRNA	NA	NA	NA	NA	NA	NA	NA	NA
YCR051W	Day0_0_peak_303,Day3_0_peak_351	4023.68	4191.57	4107.62	0.0586704	0.0795797	-0.737253	0.460969	0.593668	0.226456	4209.98	3837.37	3983.02	4400.12	chrIII	213382	215443	+	0	NA	promoter-TSS (YCR052W_mRNA)	promoter-TSS (YCR050C)	341	YCR051W_mRNA	NA	NA	NA	NA	NA	NA	NA	NA
YCR053W	Day3_0_peak_352,Day0_0_peak_304	1707.16	1903.73	1805.44	0.159507	0.0816028	-1.95467	0.0506219	0.119825	0.921453	1792.05	1622.27	1954.02	1853.44	chrIII	216097	216905	+	0	NA	promoter-TSS (YCR053W_mRNA)	promoter-TSS (YCR053W)	-196	YCR053W_mRNA	NA	NA	NA	NA	NA	NA	NA	NA
YCR061W	Day3_0_peak_353,Day0_0_peak_305,Day3_0_peak_354,Day3_0_peak_355	9707.7	11948.9	10828.3	0.29955	0.114143	-2.62434	0.0086817	0.0332343	1.47841	9573.29	9842.12	11560.8	12337.1	chrIII	223324	226867	+	0	NA	promoter-TSS (YCR059C_mRNA)	promoter-TSS (YCR059C)	-468	YCR061W_mRNA	NA	NA	NA	NA	NA	NA	NA	NA
YCR063W	Day0_0_peak_306,Day3_0_peak_356	7336.47	8929.31	8132.89	0.283403	0.0957561	-2.95963	0.00308007	0.0151937	1.81834	7113.63	7559.31	9052.4	8806.22	chrIII	227595	229223	+	0	NA	promoter-TSS (YCR063W_mRNA)	promoter-TSS (YCR064C)	91	YCR063W_mRNA	NA	NA	NA	NA	NA	NA	NA	NA
YCR068W	Day3_0_peak_357,Day0_0_peak_307,Day3_0_peak_358	8365.8	10042.3	9204.05	0.263343	0.103185	-2.55216	0.0107058	0.0383373	1.41638	8280.87	8450.73	9725.46	10359.1	chrIII	236278	239519	+	0	NA	exon (YCR068W_mRNA, exon 1 of 1)	exon (YCR068W, exon 1 of 1)	684	YCR068W_mRNA	NA	NA	NA	NA	NA	NA	NA	NA
YCR071C	Day0_0_peak_308,Day3_0_peak_359	2078.35	2090.71	2084.53	0.00836983	0.0746627	-0.112102	0.910743	0.940103	0.0268244	2142.97	2013.73	2037.03	2144.38	chrIII	239962	241014	+	0	NA	promoter-TSS (YCR071C_mRNA)	promoter-TSS (YCR071C)	55	YCR071C_mRNA	NA	NA	NA	NA	NA	NA	NA	NA
YCR072C	Day0_0_peak_309,Day3_0_peak_360	1076.74	1031.63	1054.18	-0.0585733	0.12082	0.4848	0.627818	0.736253	0.132973	1214.31	939.163	1055.12	1008.14	chrIII	242431	242883	+	0	NA	promoter-TSS (YCR072C_mRNA)	promoter-TSS (YCR072C)	-305	YCR072C_mRNA	NA	NA	NA	NA	NA	NA	NA	NA
YCR073W-A	Day0_0_peak_310,Day3_0_peak_361	4026.13	4463.13	4244.63	0.148368	0.0826038	-1.79614	0.072473	0.158041	0.80123	4231.38	3820.88	4208.86	4717.4	chrIII	246315	247795	+	0	NA	promoter-TSS (YCR073C_mRNA)	promoter-TSS (YCR073C)	92	YCR073W-A_mRNA	NA	NA	NA	NA	NA	NA	NA	NA
YCR075C	Day3_0_peak_362,Day0_0_peak_311	1039.63	892.619	966.122	-0.218526	0.106595	2.05006	0.040359	0.100882	0.996188	1092.35	986.902	894.439	890.799	chrIII	248590	249106	+	0	NA	promoter-TSS (YCR075C_mRNA)	promoter-TSS (YCR075C)	-33	YCR075C_mRNA	NA	NA	NA	NA	NA	NA	NA	NA
YCR079W	Day3_0_peak_363,Day0_0_peak_312	1750.78	1826.34	1788.56	0.0584743	0.0914294	-0.639556	0.522461	0.647104	0.189026	1776	1725.56	1656.76	1995.92	chrIII	252530	253461	+	0	NA	promoter-TSS (YCR077C_mRNA)	promoter-TSS (YCR077C)	150	YCR079W_mRNA	NA	NA	NA	NA	NA	NA	NA	NA
YCR081W	Day3_0_peak_364	447.809	376.721	412.265	-0.246101	0.190479	1.29201	0.196352	0.327252	0.485118	486.796	408.822	395.445	357.996	chrIII	254068	254249	+	0	NA	promoter-TSS (YCR081W_mRNA)	promoter-TSS (YCR081W)	-213	YCR081W_mRNA	NA	NA	NA	NA	NA	NA	NA	NA
YCR082W	Day3_0_peak_365,Day0_0_peak_313,Day3_0_peak_366	2910.74	2690.62	2800.68	-0.112761	0.0665263	1.69498	0.0900794	0.186031	0.730414	2943.24	2878.25	2720.81	2660.42	chrIII	258500	259921	+	0	NA	promoter-TSS (YCR083W_mRNA)	promoter-TSS (YCR081C-A)	327	YCR082W_mRNA	NA	NA	NA	NA	NA	NA	NA	NA
YCR086W	Day0_0_peak_314,Day3_0_peak_367	3478.28	3582.6	3530.44	0.042235	0.0670103	-0.630276	0.528514	0.653308	0.184882	3484.6	3471.95	3527.77	3637.43	chrIII	262448	263904	+	0	NA	promoter-TSS (YCR084C_mRNA)	promoter-TSS (YCR084C)	-216	YCR086W_mRNA	NA	NA	NA	NA	NA	NA	NA	NA
YCR088W	Day0_0_peak_315,Day3_0_peak_368	1717.77	1650.02	1683.89	-0.0574352	0.0778352	0.737908	0.46057	0.593449	0.226617	1734.28	1701.26	1662.12	1637.92	chrIII	264373	265208	+	0	NA	promoter-TSS (YCR087C-A_mRNA)	promoter-TSS (YCR087C-A)	-278	YCR088W_mRNA	NA	NA	NA	NA	NA	NA	NA	NA
YCR089W	Day3_0_peak_369,Day0_0_peak_316	1975.82	2045.01	2010.41	0.0475264	0.0816195	-0.582293	0.56037	0.682546	0.165868	1989.98	1961.65	1904.92	2185.09	chrIII	266295	267281	+	0	NA	promoter-TSS (YCR089W_mRNA)	promoter-TSS (YCR089W)	-646	YCR089W_mRNA	NA	NA	NA	NA	NA	NA	NA	NA
YCR091W	Day0_0_peak_317,Day3_0_peak_370	1395.9	1552.68	1474.29	0.154166	0.0854235	-1.80472	0.0711183	0.155839	0.807323	1450.76	1341.04	1530.9	1574.46	chrIII	273980	274604	+	0	NA	promoter-TSS (YCR091W_mRNA)	promoter-TSS (YCR091W)	-112	YCR091W_mRNA	NA	NA	NA	NA	NA	NA	NA	NA
YCR093W	Day0_0_peak_318,Day3_0_peak_371	1667.57	1619.63	1643.6	-0.0429974	0.0799235	0.537982	0.590589	0.706028	0.151178	1620.87	1714.28	1615.7	1623.55	chrIII	279692	280291	+	0	NA	promoter-TSS (YCR093W_mRNA)	promoter-TSS (YCR092C)	-126	YCR093W_mRNA	NA	NA	NA	NA	NA	NA	NA	NA
YCR094W	Day0_0_peak_319,Day3_0_peak_372	1075.34	933.62	1004.48	-0.199579	0.119946	1.66391	0.0961313	0.194477	0.711132	1089.14	1061.55	1047.08	820.158	chrIII	286375	286864	+	0	NA	promoter-TSS (YCR094W_mRNA)	promoter-TSS (YCR094W)	-143	YCR094W_mRNA	NA	NA	NA	NA	NA	NA	NA	NA
YCR095W-A	Day3_0_peak_373,Day0_0_peak_320	1676.63	1817.59	1747.11	0.115933	0.078081	-1.48478	0.137603	0.251794	0.598954	1629.43	1723.82	1830.83	1804.35	chrIII	289157	289809	+	0	NA	promoter-TSS (YCR095W-A_mRNA)	promoter-TSS (YCR095C)	-156	YCR095W-A_mRNA	NA	NA	NA	NA	NA	NA	NA	NA
tT(AGU)C	Day3_0_peak_374,Day0_0_peak_321	2463.66	3397.94	2930.8	0.462194	0.0718383	-6.43381	1.24444e-10	1.57397e-08	7.803	2353.74	2573.58	3318.89	3476.99	chrIII	295399	295966	+	0	NA	TTS (YCR097W-A_mRNA)	TTS (YCR097W-A)	198	tT(AGU)C_tRNA	NA	NA	NA	NA	NA	NA	NA	NA
YCR098C	Day0_0_peak_322,Day3_0_peak_375	3367.37	5377.43	4372.4	0.675061	0.0824109	-8.19141	2.58177e-16	2.72118e-13	12.5652	3164.71	3570.03	5611.22	5143.65	chrIII	298575	299904	+	0	NA	promoter-TSS (YCR098C_mRNA)	promoter-TSS (YCR098C)	-634	YCR098C_mRNA	NA	NA	NA	NA	NA	NA	NA	NA
YCR101C	Day0_0_peak_323,Day3_0_peak_376	1339.68	1298.83	1319.26	-0.0481605	0.102512	0.469806	0.638494	0.745263	0.12769	1222.87	1456.48	1236.32	1361.34	chrIII	303322	304024	+	0	NA	promoter-TSS (YCR101C_mRNA)	promoter-TSS (YCR101C)	-643	YCR101C_mRNA	NA	NA	NA	NA	NA	NA	NA	NA
YCR102C	Day3_0_peak_377,Day0_0_peak_324	1611.8	2250.81	1931.31	0.480467	0.0768646	-6.25083	4.08278e-10	4.78139e-08	7.32045	1544.91	1678.69	2249.49	2252.14	chrIII	305331	306047	+	0	NA	promoter-TSS (YCR102C_mRNA)	promoter-TSS (YCR102C)	-222	YCR102C_mRNA	NA	NA	NA	NA	NA	NA	NA	NA
YCR105W	Day3_0_peak_378	563.001	692.351	627.676	0.300511	0.138996	-2.16201	0.0306173	0.0825913	1.08307	599.133	526.869	699.84	684.862	chrIII	308692	308942	+	0	NA	promoter-TSS (YCR105W_mRNA)	promoter-TSS (YCR105W)	-253	YCR105W_mRNA	NA	NA	NA	NA	NA	NA	NA	NA
YCR106W	Day3_0_peak_379,Day0_0_peak_325	3234.13	3297.87	3266	0.0291279	0.0683686	-0.426042	0.670077	0.770467	0.113246	3242.81	3225.44	3400.12	3195.62	chrIII	309405	311078	+	0	NA	promoter-TSS (YCR106W_mRNA)	promoter-TSS (YCR106W)	-717	YCR106W_mRNA	NA	NA	NA	NA	NA	NA	NA	NA
YCR107W	Day3_0_peak_380	788.147	1071.82	929.985	0.445283	0.108568	-4.10142	4.10628e-05	0.000579645	3.23684	828.087	748.206	1075.65	1068	chrIII	313464	313877	+	0	NA	promoter-TSS (YCR107W_mRNA)	promoter-TSS (YCR107W)	-220	YCR107W_mRNA	NA	NA	NA	NA	NA	NA	NA	NA
YCR108C	Day3_0_peak_381,Day0_0_peak_326	1180.4	1653.74	1417.07	0.486402	0.102011	-4.76815	1.85923e-06	4.85858e-05	4.31349	1084.86	1275.94	1770.13	1537.35	chrIII	315610	316079	+	0	NA	TTS (YCR107W_mRNA)	TTS (YCR107W)	344	YCR108C_mRNA	NA	NA	NA	NA	NA	NA	NA	NA
YDL243C	Day3_0_peak_382	744.847	780.03	762.438	0.0651207	0.119218	-0.546231	0.584907	0.702068	0.153621	737.148	752.546	757.863	802.198	chrIV	17530	17979	+	0	NA	TTS (YDL244W_mRNA)	TTS (YDL244W)	812	YDL243C_mRNA	NA	NA	NA	NA	NA	NA	NA	NA
YDL242W	Day3_0_peak_383,Day0_0_peak_327,Day3_0_peak_384	2910.34	3126.46	3018.4	0.102887	0.0695668	-1.47896	0.139151	0.253745	0.595602	2800.95	3019.73	3162.67	3090.26	chrIV	18994	20426	+	0	NA	promoter-TSS (YDL241W_mRNA)	promoter-TSS (YDL241W)	751	YDL242W_mRNA	NA	NA	NA	NA	NA	NA	NA	NA
YDL240C-A	Day0_0_peak_328,Day3_0_peak_385	1645.37	1583.63	1614.5	-0.0549351	0.0853659	0.643525	0.519883	0.646316	0.189555	1569.51	1721.22	1640.7	1526.57	chrIV	22081	22815	+	0	NA	promoter-TSS (YDL240W_mRNA)	promoter-TSS (YDL240W)	160	YDL240C-A_mRNA	NA	NA	NA	NA	NA	NA	NA	NA
YDL238C	Day0_0_peak_329	640.596	508.335	574.465	-0.331571	0.144656	2.29213	0.0218983	0.0648946	1.18779	657.976	623.215	525.773	490.897	chrIV	30376	30616	+	0	NA	promoter-TSS (YDL238C_mRNA)	promoter-TSS (YDL238C)	-42	YDL238C_mRNA	NA	NA	NA	NA	NA	NA	NA	NA
YDL236W	Day0_0_peak_330,Day3_0_peak_386	1339.6	1223.77	1281.69	-0.12899	0.0897337	1.43748	0.150583	0.268552	0.570971	1341.63	1337.57	1262.21	1185.34	chrIV	31924	32429	+	0	NA	promoter-TSS (YDL236W_mRNA)	promoter-TSS (YDL236W)	-120	YDL236W_mRNA	NA	NA	NA	NA	NA	NA	NA	NA
YDL235C	Day0_0_peak_331,Day3_0_peak_387	1268.46	1106.64	1187.55	-0.195495	0.093695	2.08651	0.0369325	0.0944752	1.02468	1259.25	1277.68	1145.27	1068	chrIV	33766	34435	+	0	NA	promoter-TSS (YDL235C_mRNA)	promoter-TSS (YDL235C)	-182	YDL235C_mRNA	NA	NA	NA	NA	NA	NA	NA	NA
YDL233W	Day0_0_peak_332,Day3_0_peak_388	1833.02	1944.43	1888.72	0.0822786	0.0846037	-0.972517	0.330793	0.475031	0.323278	1792.05	1873.99	1806.73	2082.12	chrIV	36410	37083	+	0	NA	promoter-TSS (YDL234C_mRNA)	promoter-TSS (YDL234C)	-51	YDL233W_mRNA	NA	NA	NA	NA	NA	NA	NA	NA
YDL232W	Day3_0_peak_389,Day0_0_peak_333	2001.8	1771.27	1886.53	-0.175777	0.0783796	2.24264	0.0249201	0.070607	1.15115	2090.55	1913.05	1754.96	1787.58	chrIV	37971	39001	+	0	NA	promoter-TSS (YDL232W_mRNA)	promoter-TSS (YDL232W)	-1	YDL232W_mRNA	NA	NA	NA	NA	NA	NA	NA	NA
YDL230W	Day0_0_peak_334,Day3_0_peak_390	4919.72	5271.31	5095.51	0.100055	0.0756009	-1.32347	0.185681	0.313801	0.503346	5077.65	4761.78	5313.97	5228.65	chrIV	42038	44095	+	0	NA	promoter-TSS (YDL229W_mRNA)	promoter-TSS (YDL231C)	366	YDL230W_mRNA	NA	NA	NA	NA	NA	NA	NA	NA
YDL228C	Day0_0_peak_335,Day3_0_peak_391	1831.36	1830.23	1830.8	0.00225748	0.0867096	-0.026035	0.979229	0.98609	0.00608332	1903.32	1759.41	1956.7	1703.77	chrIV	46055	46807	+	0	NA	promoter-TSS (YDL228C_mRNA)	promoter-TSS (YDL228C)	-513	YDL228C_mRNA	NA	NA	NA	NA	NA	NA	NA	NA
YDL226C	Day3_0_peak_392,Day0_0_peak_336	2191.12	2972.65	2581.89	0.441832	0.0719039	-6.14475	8.00872e-10	7.74814e-08	7.1108	2229.63	2152.61	3099.29	2846.01	chrIV	49882	50803	+	0	NA	TTS (YDL226C_mRNA)	TTS (YDL226C)	1831	YDL226C_mRNA	NA	NA	NA	NA	NA	NA	NA	NA
YDL226C	Day0_0_peak_337,Day3_0_peak_393	2400.36	2447.37	2423.86	0.0268928	0.0692429	-0.388383	0.697732	0.794261	0.100037	2391.18	2409.53	2385.17	2509.56	chrIV	51484	52549	+	0	NA	promoter-TSS (YDL225W_mRNA)	promoter-TSS (YDL225W)	157	YDL226C_mRNA	NA	NA	NA	NA	NA	NA	NA	NA
YDL224C	Day0_0_peak_338,Day3_0_peak_394	4063.52	3549.8	3806.66	-0.195305	0.177155	1.10245	0.270264	0.414584	0.382388	3560.56	4566.48	3534.01	3565.59	chrIV	56720	57780	+	0	NA	promoter-TSS (YDL224C_mRNA)	promoter-TSS (YDL224C)	-904	YDL224C_mRNA	NA	NA	NA	NA	NA	NA	NA	NA
YDL222C	Day3_0_peak_395,Day0_0_peak_339,Day3_0_peak_396	20216.2	27679	23947.6	0.4532	0.220481	-2.05551	0.0398297	0.0999537	1.0002	17113.8	23318.5	24815.8	30542.2	chrIV	59448	63173	+	0	NA	promoter-TSS (YDL221W_mRNA)	promoter-TSS (YDL223C)	491	YDL222C_mRNA	NA	NA	NA	NA	NA	NA	NA	NA
YDL218W	Day3_0_peak_397	652.96	693.761	673.361	0.0850266	0.13968	-0.608725	0.542707	0.6672	0.175744	674.025	631.895	628.428	759.095	chrIV	67129	67337	+	0	NA	TTS (YDL217C_mRNA)	TTS (YDL217C)	740	YDL218W_mRNA	NA	NA	NA	NA	NA	NA	NA	NA
YDL217C	Day0_0_peak_340,Day3_0_peak_398	1929.61	1747.39	1838.5	-0.144507	0.0785242	1.84029	0.0657252	0.146551	0.83401	1849.82	2009.39	1733.53	1761.24	chrIV	68333	69216	+	0	NA	promoter-TSS (YDL217C_mRNA)	promoter-TSS (YDL217C)	-168	YDL217C_mRNA	NA	NA	NA	NA	NA	NA	NA	NA
YDL216C	Day3_0_peak_399,Day0_0_peak_341	1733.19	1572.44	1652.81	-0.140965	0.0797287	1.76806	0.0770508	0.165851	0.780283	1686.13	1780.24	1580	1564.88	chrIV	70171	70890	+	0	NA	promoter-TSS (YDL216C_mRNA)	promoter-TSS (YDL216C)	-211	YDL216C_mRNA	NA	NA	NA	NA	NA	NA	NA	NA
YDL215C	Day3_0_peak_400,Day0_0_peak_342	5584.03	6039.08	5811.55	0.112205	0.102388	-1.09588	0.273129	0.416812	0.38006	4988.85	6179.21	5817.42	6260.74	chrIV	73425	74776	+	0	NA	promoter-TSS (YDL215C_mRNA)	promoter-TSS (YDL215C)	-182	YDL215C_mRNA	NA	NA	NA	NA	NA	NA	NA	NA
YDL213C	Day3_0_peak_401,Day0_0_peak_343,Day3_0_peak_402	9798.5	11810.6	10804.6	0.269191	0.138431	-1.94458	0.051825	0.121746	0.914544	8576.16	11020.8	11462.6	12158.7	chrIV	76329	78312	+	0	NA	promoter-TSS (YDL214C_mRNA)	promoter-TSS (YDL214C)	646	YDL213C_mRNA	NA	NA	NA	NA	NA	NA	NA	NA
tG(GCC)D1	Day0_0_peak_344,Day3_0_peak_403	2608.07	3262.98	2935.53	0.324501	0.0705155	-4.60184	4.18767e-06	9.59523e-05	4.01794	2614.79	2601.36	3404.58	3121.39	chrIV	83297	84185	+	0	NA	promoter-TSS (YDL210W_mRNA)	promoter-TSS (YDL210W)	193	tG(GCC)D1_tRNA	NA	NA	NA	NA	NA	NA	NA	NA
YDL209C	Day0_0_peak_345,Day3_0_peak_404	1219.18	1075.33	1147.25	-0.180297	0.0948354	1.90115	0.0572819	0.131787	0.880126	1201.48	1236.88	1104.21	1046.45	chrIV	85679	86171	+	0	NA	TTS (YDL209C_mRNA)	TTS (YDL210W)	1301	YDL209C_mRNA	NA	NA	NA	NA	NA	NA	NA	NA
YDL208W	Day0_0_peak_346,Day3_0_peak_405	4328.73	4367.05	4347.89	0.0122649	0.0715354	-0.171452	0.863869	0.909305	0.0412903	4200.35	4457.12	4357.93	4376.17	chrIV	86846	88719	+	0	NA	promoter-TSS (YDL209C_mRNA)	promoter-TSS (YDL209C)	270	YDL208W_mRNA	NA	NA	NA	NA	NA	NA	NA	NA
YDL206W	Day0_0_peak_347,Day3_0_peak_406	2539.76	2442.93	2491.34	-0.0578416	0.0814723	0.709954	0.477732	0.608128	0.216005	2332.34	2747.18	2418.2	2467.66	chrIV	89399	90347	+	0	NA	promoter-TSS (YDL206W_mRNA)	promoter-TSS (YDL206W)	-303	YDL206W_mRNA	NA	NA	NA	NA	NA	NA	NA	NA
YDL204W	Day0_0_peak_348,Day3_0_peak_407,Day3_0_peak_408	5994.84	6468.55	6231.69	0.108907	0.10967	-0.993035	0.320693	0.465047	0.332503	5322.65	6667.02	6089.68	6847.42	chrIV	93818	96429	+	0	NA	TTS (YDL203C_mRNA)	TTS (YDL203C)	518	YDL204W_mRNA	NA	NA	NA	NA	NA	NA	NA	NA
YDL202W	Day0_0_peak_349,Day3_0_peak_409	2492.86	2474.54	2483.7	-0.0122652	0.0705225	0.173919	0.861929	0.908473	0.0416879	2428.63	2557.09	2408.38	2540.69	chrIV	97833	98751	+	0	NA	promoter-TSS (YDL203C_mRNA)	promoter-TSS (YDL203C)	-183	YDL202W_mRNA	NA	NA	NA	NA	NA	NA	NA	NA
YDL200C	Day3_0_peak_410,Day0_0_peak_350	1431.64	1349.81	1390.73	-0.0847733	0.0845729	1.00237	0.316165	0.461329	0.335989	1429.36	1433.92	1355.05	1344.58	chrIV	100932	101566	+	0	NA	promoter-TSS (YDL200C_mRNA)	promoter-TSS (YDL200C)	-182	YDL200C_mRNA	NA	NA	NA	NA	NA	NA	NA	NA
YDL199C	Day3_0_peak_411,Day0_0_peak_351	1745.74	1703.16	1724.45	-0.0356425	0.0768537	0.46377	0.642812	0.748572	0.125767	1736.42	1755.07	1708.54	1697.79	chrIV	103089	103864	+	0	NA	promoter-TSS (YDL199C_mRNA)	promoter-TSS (YDL199C)	-123	YDL199C_mRNA	NA	NA	NA	NA	NA	NA	NA	NA
YDL198C	Day0_0_peak_352,Day3_0_peak_412	2801.84	2938.42	2870.13	0.0671466	0.0696369	-0.964239	0.334926	0.478685	0.31995	2754.94	2848.74	2833.28	3043.56	chrIV	104319	105392	+	0	NA	promoter-TSS (YDL198C_mRNA)	promoter-TSS (YDL198C)	-304	YDL198C_mRNA	NA	NA	NA	NA	NA	NA	NA	NA
YDL196W	Day0_0_peak_353,Day3_0_peak_413	3874.81	4272.88	4073.84	0.139638	0.0811286	-1.7212	0.0852149	0.179513	0.745903	3657.92	4091.7	4067.82	4477.94	chrIV	106204	107285	+	0	NA	promoter-TSS (YDL196W_mRNA)	promoter-TSS (YDL197C)	3	YDL196W_mRNA	NA	NA	NA	NA	NA	NA	NA	NA
YDL194W	Day3_0_peak_414,Day0_0_peak_354,Day3_0_peak_415	2465.76	2281.38	2373.57	-0.11303	0.0736571	1.53454	0.124896	0.234236	0.630346	2532.41	2399.12	2186.11	2376.66	chrIV	110012	111500	+	0	NA	promoter-TSS (YDL194W_mRNA)	promoter-TSS (YDL194W)	-824	YDL194W_mRNA	NA	NA	NA	NA	NA	NA	NA	NA
YDL193W	Day0_0_peak_355,Day3_0_peak_416	1964.12	1955.23	1959.68	-0.00541607	0.0783035	0.0691676	0.944856	0.962822	0.0164542	2063.8	1864.44	1946.88	1963.59	chrIV	113879	114901	+	0	NA	promoter-TSS (YDL193W_mRNA)	promoter-TSS (YDL193W)	-282	YDL193W_mRNA	NA	NA	NA	NA	NA	NA	NA	NA
YDL192W	Day0_0_peak_356,Day3_0_peak_417	1834.36	1660.12	1747.24	-0.141309	0.0828188	1.70624	0.0879628	0.183832	0.735578	1893.69	1775.04	1739.78	1580.45	chrIV	115678	116519	+	0	NA	promoter-TSS (YDL192W_mRNA)	promoter-TSS (YDL192W)	-223	YDL192W_mRNA	NA	NA	NA	NA	NA	NA	NA	NA
YDL191W	Day0_0_peak_357,Day3_0_peak_418	3295.23	3786.07	3540.65	0.198745	0.0765941	-2.59479	0.00946497	0.0350469	1.45535	3117.63	3472.82	3650.95	3921.19	chrIV	117136	118064	+	0	NA	promoter-TSS (YDL191W_mRNA)	promoter-TSS (YDL191W)	-64	YDL191W_mRNA	NA	NA	NA	NA	NA	NA	NA	NA
YDL189W	Day3_0_peak_419,Day0_0_peak_358	1266.03	1219.55	1242.79	-0.0527744	0.091742	0.575248	0.565124	0.687013	0.163035	1311.67	1220.39	1223.83	1215.27	chrIV	121655	122156	+	0	NA	promoter-TSS (YDL189W_mRNA)	promoter-TSS (YDL190C)	-311	YDL189W_mRNA	NA	NA	NA	NA	NA	NA	NA	NA
YDL186W	Day3_0_peak_420,Day0_0_peak_359	2244.36	2375.68	2310.02	0.0829773	0.0707059	-1.17356	0.240573	0.382634	0.417217	2310.94	2177.78	2384.28	2367.08	chrIV	124916	125741	+	0	NA	promoter-TSS (YDL188C_mRNA)	promoter-TSS (YDL188C)	-288	YDL186W_mRNA	NA	NA	NA	NA	NA	NA	NA	NA
YDL185W	Day0_0_peak_360,Day3_0_peak_421	890.217	861.836	876.026	-0.0457949	0.108998	0.420146	0.674379	0.774287	0.111098	893.35	887.084	878.371	845.301	chrIV	126181	126671	+	0	NA	promoter-TSS (YDL185W_mRNA)	promoter-TSS (YDL187C)	-361	YDL185W_mRNA	NA	NA	NA	NA	NA	NA	NA	NA
YDL184C	Day0_0_peak_361,Day3_0_peak_422	3849.39	4742.87	4296.13	0.300006	0.0834668	-3.59432	0.000325244	0.00259702	2.58552	3554.14	4144.64	4653.4	4832.34	chrIV	130168	131037	+	0	NA	promoter-TSS (YDL184C_mRNA)	promoter-TSS (YDL184C)	-118	YDL184C_mRNA	NA	NA	NA	NA	NA	NA	NA	NA
YDL182W	Day0_0_peak_362,Day3_0_peak_423	7474.1	9812.31	8643.21	0.392317	0.111842	-3.50777	0.000451886	0.00344038	2.46339	6875.05	8073.16	9508.54	10116.1	chrIV	131903	133623	+	0	NA	promoter-TSS (YDL183C_mRNA)	promoter-TSS (YDL183C)	-674	YDL182W_mRNA	NA	NA	NA	NA	NA	NA	NA	NA
YDL181W	Day3_0_peak_424,Day0_0_peak_363	5389.96	6302.69	5846.32	0.225243	0.0823183	-2.73625	0.0062144	0.0257918	1.58852	5153.61	5626.3	6251.25	6354.13	chrIV	134452	135856	+	0	NA	promoter-TSS (YDL180W_mRNA)	promoter-TSS (YDL181W)	-25	YDL181W_mRNA	NA	NA	NA	NA	NA	NA	NA	NA
YDL179W	Day3_0_peak_425	750.954	661.274	706.114	-0.1802	0.137267	1.31276	0.189262	0.318662	0.496669	824.878	677.031	681.987	640.561	chrIV	137870	138035	+	0	NA	promoter-TSS (YDL179W_mRNA)	promoter-TSS (YDL179W)	-339	YDL179W_mRNA	NA	NA	NA	NA	NA	NA	NA	NA
YDL177C	Day0_0_peak_364,Day3_0_peak_426	1535.15	1398.93	1467.04	-0.131581	0.0874981	1.50382	0.132627	0.244529	0.611669	1597.33	1472.98	1446.1	1351.76	chrIV	141278	142107	+	0	NA	promoter-TSS (YDL177C_mRNA)	promoter-TSS (YDL177C)	29	YDL177C_mRNA	NA	NA	NA	NA	NA	NA	NA	NA
YDL175C	Day3_0_peak_427,Day0_0_peak_365	2185.49	2151.82	2168.66	-0.0224728	0.0708125	0.317357	0.750973	0.832893	0.079411	2151.53	2219.45	2170.04	2133.61	chrIV	145226	146128	+	0	NA	promoter-TSS (YDL175C_mRNA)	promoter-TSS (YDL175C)	-159	YDL175C_mRNA	NA	NA	NA	NA	NA	NA	NA	NA
YDL173W	Day0_0_peak_366,Day3_0_peak_428	7075.47	10397.4	8736.42	0.554854	0.122145	-4.54258	5.5569e-06	0.000117926	3.92839	6661.08	7489.87	9353.22	11441.5	chrIV	146933	148906	+	0	NA	promoter-TSS (YDL173W_mRNA)	promoter-TSS (YDL174C)	-272	YDL173W_mRNA	NA	NA	NA	NA	NA	NA	NA	NA
YDL172C	Day0_0_peak_367,Day3_0_peak_429	1622.99	1591.92	1607.46	-0.029248	0.0832387	0.351375	0.725307	0.814715	0.0889945	1649.76	1596.23	1521.97	1661.87	chrIV	149206	149998	+	0	NA	promoter-TSS (YDL172C_mRNA)	promoter-TSS (YDL172C)	-516	YDL172C_mRNA	NA	NA	NA	NA	NA	NA	NA	NA
YDL170W	Day0_0_peak_368,Day3_0_peak_430	2869.91	3423.05	3146.48	0.252719	0.0719299	-3.51341	0.00044239	0.00337884	2.47123	2749.59	2990.22	3329.6	3516.5	chrIV	155713	156585	+	0	NA	promoter-TSS (YDL170W_mRNA)	promoter-TSS (YDL171C)	-169	YDL170W_mRNA	NA	NA	NA	NA	NA	NA	NA	NA
YDL169C	Day3_0_peak_431,Day0_0_peak_369,Day3_0_peak_432	4515.63	4638.18	4576.9	0.0380441	0.0761347	-0.499694	0.61729	0.730187	0.136566	4299.85	4731.4	4628.41	4647.96	chrIV	157906	159995	+	0	NA	promoter-TSS (YDL168W_mRNA)	promoter-TSS (YDL169C)	-215	YDL169C_mRNA	NA	NA	NA	NA	NA	NA	NA	NA
YDL165W	Day0_0_peak_370,Day3_0_peak_433	791.406	626.619	709.013	-0.331796	0.144009	2.304	0.0212228	0.0632485	1.19895	812.039	770.773	709.659	543.579	chrIV	164135	164436	+	0	NA	promoter-TSS (YDL166C_mRNA)	promoter-TSS (YDL166C)	-5	YDL165W_mRNA	NA	NA	NA	NA	NA	NA	NA	NA
YDL164C	Day3_0_peak_434,Day0_0_peak_371	2093.56	2092.09	2092.83	-0.000365488	0.0741813	0.00492695	0.996069	0.996384	0.00157326	2170.79	2016.34	2074.53	2109.66	chrIV	166982	167834	+	0	NA	promoter-TSS (YDL161W_mRNA)	promoter-TSS (YDL164C)	-154	YDL164C_mRNA	NA	NA	NA	NA	NA	NA	NA	NA
YDL160C-A	Day0_0_peak_372,Day3_0_peak_435	750.358	604.452	677.405	-0.310037	0.130919	2.36816	0.0178767	0.0560218	1.25164	786.362	714.354	615.038	593.866	chrIV	169269	169681	+	0	NA	TTS (YDL161W_mRNA)	TTS (YDL161W)	133	YDL160C-A_mRNA	NA	NA	NA	NA	NA	NA	NA	NA
YDL159W	Day0_0_peak_373,Day3_0_peak_436	2168.52	2183.77	2176.14	0.00760259	0.079433	-0.0957107	0.92375	0.947728	0.0233162	2049.89	2287.15	2098.63	2268.9	chrIV	172071	172747	+	0	NA	promoter-TSS (YDL159W_mRNA)	promoter-TSS (YDL160C)	-72	YDL159W_mRNA	NA	NA	NA	NA	NA	NA	NA	NA
YDL157C	Day0_0_peak_374,Day3_0_peak_437	1021.72	922.881	972.3	-0.147199	0.104393	1.41005	0.158524	0.279405	0.553766	985.36	1058.08	934.608	911.153	chrIV	174485	174767	+	0	NA	promoter-TSS (YDL157C_mRNA)	promoter-TSS (YDL158C)	-38	YDL157C_mRNA	NA	NA	NA	NA	NA	NA	NA	NA
YDL155W	Day0_0_peak_375,Day3_0_peak_438	1980.15	2085.32	2032.73	0.0749561	0.0771143	-0.972013	0.331044	0.475153	0.323167	2068.08	1892.21	2037.03	2133.61	chrIV	176074	176925	+	0	NA	promoter-TSS (YDL155W_mRNA)	promoter-TSS (YDL155W)	-274	YDL155W_mRNA	NA	NA	NA	NA	NA	NA	NA	NA
YDL148C	Day0_0_peak_376,Day3_0_peak_439	1435.81	1467.04	1451.42	0.0310293	0.0842968	-0.368096	0.712802	0.805532	0.093917	1468.95	1402.67	1443.42	1490.65	chrIV	190473	190843	+	0	NA	promoter-TSS (YDL147W_mRNA)	promoter-TSS (YDL148C)	-72	YDL148C_mRNA	NA	NA	NA	NA	NA	NA	NA	NA
YDL144C	Day0_0_peak_377,Day3_0_peak_440	4476.29	4849.81	4663.05	0.114963	0.0762179	-1.50834	0.131467	0.242814	0.614725	4508.48	4444.1	4626.62	5073	chrIV	198333	200276	+	0	NA	promoter-TSS (YDL143W_mRNA)	promoter-TSS (YDL143W)	428	YDL144C_mRNA	NA	NA	NA	NA	NA	NA	NA	NA
YDL142C	Day0_0_peak_378,Day3_0_peak_441	1377.95	1176.54	1277.25	-0.225541	0.0931051	2.42243	0.015417	0.0502562	1.29881	1380.15	1375.76	1240.79	1112.3	chrIV	202302	202918	+	0	NA	promoter-TSS (YDL142C_mRNA)	promoter-TSS (YDL142C)	-40	YDL142C_mRNA	NA	NA	NA	NA	NA	NA	NA	NA
YDL141W	Day0_0_peak_379,Day3_0_peak_442	2062.12	1963.57	2012.84	-0.0713804	0.0739798	0.964864	0.334613	0.478617	0.320012	2090.55	2033.7	1912.06	2015.07	chrIV	205114	206228	+	0	NA	TTS (YDL141W_mRNA)	TTS (YDL141W)	2632	YDL141W_mRNA	NA	NA	NA	NA	NA	NA	NA	NA
YDL139C	Day3_0_peak_443,Day0_0_peak_380,Day3_0_peak_444	7424.7	7865.01	7644.85	0.0829734	0.0989668	-0.838396	0.401809	0.541799	0.266162	6972.41	7876.99	8013.35	7716.67	chrIV	211113	213431	+	0	NA	promoter-TSS (YDL139C_mRNA)	promoter-TSS (YDL139C)	-226	YDL139C_mRNA	NA	NA	NA	NA	NA	NA	NA	NA
YDL137W	Day0_0_peak_381,Day3_0_peak_445	3688.47	4404.87	4046.67	0.254461	0.0866863	-2.93542	0.00333099	0.0161295	1.79238	3495.3	3881.64	4073.18	4736.56	chrIV	215492	216435	+	0	NA	promoter-TSS (YDL137W_mRNA)	promoter-TSS (YDL137W)	-566	YDL137W_mRNA	NA	NA	NA	NA	NA	NA	NA	NA
YDL136W	Day0_0_peak_382,Day3_0_peak_446	2915.16	3442.05	3178.61	0.238821	0.075352	-3.16941	0.00152748	0.00894422	2.04846	2732.47	3097.85	3481.35	3402.76	chrIV	216813	217649	+	0	NA	promoter-TSS (YDL136W_mRNA)	promoter-TSS (YDL136W)	-369	YDL136W_mRNA	NA	NA	NA	NA	NA	NA	NA	NA
YDL135C	Day0_0_peak_383,Day3_0_peak_447	1236.81	1084.28	1160.55	-0.188506	0.106236	1.7744	0.0759966	0.164365	0.784192	1162.96	1310.66	1164.02	1004.54	chrIV	219279	219717	+	0	NA	promoter-TSS (YDL135C_mRNA)	promoter-TSS (YDL135C)	-210	YDL135C_mRNA	NA	NA	NA	NA	NA	NA	NA	NA
YDL133C-A	Day0_0_peak_384,Day3_0_peak_448	5731.65	6278.13	6004.89	0.131175	0.0838515	-1.56437	0.11773	0.224788	0.648226	5472.44	5990.85	6356.58	6199.67	chrIV	221103	222719	+	0	NA	promoter-TSS (YDL133C-A_mRNA)	promoter-TSS (YDL133C-A)	-110	YDL133C-A_mRNA	NA	NA	NA	NA	NA	NA	NA	NA
YDL132W	Day0_0_peak_385,Day3_0_peak_449	1391.5	1437.1	1414.3	0.0461874	0.0844378	-0.546999	0.584379	0.702068	0.153621	1367.31	1415.69	1443.42	1430.79	chrIV	223686	224133	+	0	NA	promoter-TSS (YDL132W_mRNA)	promoter-TSS (YDL132W)	-395	YDL132W_mRNA	NA	NA	NA	NA	NA	NA	NA	NA
YDL131W	Day3_0_peak_450,Day0_0_peak_386	3065.04	4040.89	3552.97	0.396875	0.0878431	-4.51799	6.24281e-06	0.000130727	3.88363	2803.09	3327	3820.56	4261.23	chrIV	226953	227589	+	0	NA	promoter-TSS (YDL131W_mRNA)	promoter-TSS (YDL131W)	-122	YDL131W_mRNA	NA	NA	NA	NA	NA	NA	NA	NA
YDL130W-A	Day0_0_peak_387,Day3_0_peak_451	5750.31	6445.93	6098.12	0.164567	0.0930625	-1.76834	0.0770032	0.165851	0.780283	5334.42	6166.19	6646.7	6245.17	chrIV	228545	230024	+	0	NA	promoter-TSS (YDL130W_mRNA)	promoter-TSS (YDL130W)	113	YDL130W-A_mRNA	NA	NA	NA	NA	NA	NA	NA	NA
YDL129W	Day0_0_peak_388,Day3_0_peak_452	2812.04	3402.78	3107.41	0.273412	0.072285	-3.78241	0.000155317	0.00154925	2.80988	2738.89	2885.19	3251.94	3553.62	chrIV	230325	231094	+	0	NA	promoter-TSS (YDL129W_mRNA)	promoter-TSS (YDL129W)	-315	YDL129W_mRNA	NA	NA	NA	NA	NA	NA	NA	NA
YDL128W	Day0_0_peak_389,Day3_0_peak_453	2448.47	2599.14	2523.8	0.0858889	0.0765439	-1.12209	0.261826	0.405433	0.392081	2307.73	2589.21	2681.53	2516.75	chrIV	232207	232833	+	0	NA	promoter-TSS (YDL128W_mRNA)	promoter-TSS (YDL128W)	-132	YDL128W_mRNA	NA	NA	NA	NA	NA	NA	NA	NA
YDL127W	Day3_0_peak_454,Day0_0_peak_390	3858.33	4697.87	4278.1	0.283152	0.0813683	-3.47988	0.000501636	0.00371469	2.43008	3579.82	4136.83	4689.11	4706.63	chrIV	234166	234876	+	0	NA	promoter-TSS (YDL127W_mRNA)	promoter-TSS (YDL127W)	-406	YDL127W_mRNA	NA	NA	NA	NA	NA	NA	NA	NA
YDL125C	Day3_0_peak_455,Day0_0_peak_391	9241.29	11515.7	10378.5	0.317139	0.126867	-2.49977	0.0124272	0.0431812	1.36471	8447.78	10034.8	10931.4	12100	chrIV	238571	240525	+	0	NA	promoter-TSS (YDL126C_mRNA)	promoter-TSS (YDL126C)	58	YDL125C_mRNA	NA	NA	NA	NA	NA	NA	NA	NA
YDL123W	Day0_0_peak_392,Day3_0_peak_456	4994.27	5057.66	5025.96	0.0169344	0.0970614	-0.174471	0.861495	0.908319	0.0417618	4630.44	5358.09	4640.01	5475.3	chrIV	240993	242212	+	0	NA	promoter-TSS (YDL122W_mRNA)	promoter-TSS (YDL122W)	184	YDL123W_mRNA	NA	NA	NA	NA	NA	NA	NA	NA
YDL118W	Day0_0_peak_393,Day3_0_peak_457,Day3_0_peak_458	5820.68	5205.13	5512.91	-0.160829	0.0766447	2.09838	0.0358719	0.0925935	1.03342	5877.92	5763.44	5322.89	5087.37	chrIV	245297	248320	+	0	NA	promoter-TSS (YDL118W_mRNA)	promoter-TSS (YDL118W)	-494	YDL118W_mRNA	NA	NA	NA	NA	NA	NA	NA	NA
YDL116W	Day0_0_peak_394,Day3_0_peak_459	1467.21	1257.14	1362.17	-0.220399	0.089714	2.45668	0.0140227	0.0468707	1.3291	1493.55	1440.86	1315.77	1198.51	chrIV	251014	251506	+	0	NA	promoter-TSS (YDL116W_mRNA)	promoter-TSS (YDL116W)	-306	YDL116W_mRNA	NA	NA	NA	NA	NA	NA	NA	NA
YDL114W-A	Day3_0_peak_460	634.065	540.871	587.468	-0.228327	0.141122	1.61794	0.105675	0.209232	0.679372	630.16	637.971	556.123	525.619	chrIV	253870	254104	+	0	NA	promoter-TSS (YDL114W-A_mRNA)	promoter-TSS (YDL114W-A)	-948	YDL114W-A_mRNA	NA	NA	NA	NA	NA	NA	NA	NA
YDL114W	Day3_0_peak_461,Day0_0_peak_395	1450	1265.68	1357.84	-0.193427	0.0917193	2.1089	0.0349532	0.0909647	1.04113	1518.16	1381.84	1311.31	1220.06	chrIV	255040	255696	+	0	NA	promoter-TSS (YDL114W_mRNA)	promoter-TSS (YDL115C)	-236	YDL114W_mRNA	NA	NA	NA	NA	NA	NA	NA	NA
YDL113C	Day0_0_peak_396,Day3_0_peak_462	1969.95	2121.6	2045.77	0.105694	0.0774407	-1.36483	0.172305	0.297396	0.526665	2006.03	1933.88	2017.4	2225.8	chrIV	258302	258970	+	0	NA	promoter-TSS (YDL112W_mRNA)	promoter-TSS (YDL113C)	-81	YDL113C_mRNA	NA	NA	NA	NA	NA	NA	NA	NA
YDL110C	Day0_0_peak_397,Day3_0_peak_463	7233.94	7988.27	7611.11	0.142598	0.101785	-1.40097	0.161223	0.283531	0.5474	6836.54	7631.35	7582.2	8394.34	chrIV	263511	265786	+	0	NA	promoter-TSS (YDL111C_mRNA)	promoter-TSS (YDL111C)	316	YDL110C_mRNA	NA	NA	NA	NA	NA	NA	NA	NA
YDL106C	Day0_0_peak_398,Day3_0_peak_464	2138.94	2034.48	2086.71	-0.0719206	0.0721208	0.997225	0.318656	0.463481	0.333968	2182.56	2095.32	2022.75	2046.2	chrIV	271681	272510	+	0	NA	promoter-TSS (YDL105W_mRNA)	promoter-TSS (YDL106C)	-194	YDL106C_mRNA	NA	NA	NA	NA	NA	NA	NA	NA
YDL098C	Day0_0_peak_399	1015.23	754.593	884.911	-0.426855	0.11103	3.84448	0.000120808	0.0012993	2.88629	1059.18	971.279	756.077	753.108	chrIV	285016	285531	+	0	NA	promoter-TSS (YDL098C_mRNA)	promoter-TSS (YDL098C)	-108	YDL098C_mRNA	NA	NA	NA	NA	NA	NA	NA	NA
YDL095W	Day0_0_peak_400,Day3_0_peak_465	3184.55	3363.72	3274.13	0.0774977	0.0721191	-1.07458	0.282563	0.427086	0.369485	3149.73	3219.37	3200.16	3527.28	chrIV	286361	287460	+	0	NA	promoter-TSS (YDL095W_mRNA)	promoter-TSS (YDL097C)	-149	YDL095W_mRNA	NA	NA	NA	NA	NA	NA	NA	NA
YDL093W	Day0_0_peak_401	868.357	653.166	760.761	-0.406785	0.133049	3.05741	0.00223259	0.0119248	1.92355	946.844	789.869	690.914	615.418	chrIV	289687	290100	+	0	NA	promoter-TSS (YDL093W_mRNA)	promoter-TSS (YDL093W)	-16	YDL093W_mRNA	NA	NA	NA	NA	NA	NA	NA	NA
YDL092W	Day0_0_peak_402,Day3_0_peak_466	1789.26	1446.14	1617.7	-0.307722	0.0794111	3.87505	0.000106602	0.00118688	2.92559	1797.4	1781.11	1425.57	1466.71	chrIV	292280	293246	+	0	NA	promoter-TSS (YDL092W_mRNA)	promoter-TSS (YDL092W)	-18	YDL092W_mRNA	NA	NA	NA	NA	NA	NA	NA	NA
YDL090C	Day0_0_peak_403,Day3_0_peak_467	1293.69	1085.77	1189.73	-0.252814	0.0933469	2.70833	0.00676236	0.0274153	1.56201	1328.79	1258.58	1067.61	1103.92	chrIV	296167	296711	+	0	NA	promoter-TSS (YDL089W_mRNA)	promoter-TSS (YDL090C)	-110	YDL090C_mRNA	NA	NA	NA	NA	NA	NA	NA	NA
YDL086C-A	Day3_0_peak_468,Day0_0_peak_404,Day3_0_peak_469	9628.93	9215.97	9422.45	-0.0635574	0.113124	0.561836	0.574228	0.69447	0.158346	9097.19	10160.7	8782.82	9649.12	chrIV	300158	303583	+	0	NA	promoter-TSS (YDL087C_mRNA)	promoter-TSS (YDL087C)	219	YDL086C-A_mRNA	NA	NA	NA	NA	NA	NA	NA	NA
YDL084W	Day0_0_peak_405,Day3_0_peak_470	2124.74	1849.88	1987.31	-0.200693	0.0738576	2.7173	0.00658175	0.0270279	1.56819	2073.43	2176.05	1841.54	1858.23	chrIV	304548	305205	+	0	NA	promoter-TSS (YDL084W_mRNA)	promoter-TSS (YDL084W)	-361	YDL084W_mRNA	NA	NA	NA	NA	NA	NA	NA	NA
YDL082W	Day0_0_peak_406,Day3_0_peak_471	5147.09	6577.07	5862.08	0.352979	0.0914017	-3.86185	0.000112533	0.00122699	2.91116	4759.9	5534.29	6436.03	6718.11	chrIV	307715	308518	+	0	NA	promoter-TSS (YDL083C_mRNA)	promoter-TSS (YDL083C)	-308	YDL082W_mRNA	NA	NA	NA	NA	NA	NA	NA	NA
YDL081C	Day3_0_peak_472,Day0_0_peak_407	1834.3	1699.57	1766.94	-0.108951	0.0786778	1.38477	0.166122	0.289729	0.538008	1810.24	1858.36	1757.63	1641.51	chrIV	310018	310696	+	0	NA	promoter-TSS (YDL081C_mRNA)	promoter-TSS (YDL081C)	-235	YDL081C_mRNA	NA	NA	NA	NA	NA	NA	NA	NA
YDL080C	Day0_0_peak_408,Day3_0_peak_473	1791.64	1644.99	1718.32	-0.122325	0.0788596	1.55117	0.120861	0.22884	0.640469	1767.44	1815.83	1691.58	1598.41	chrIV	312369	313027	+	0	NA	promoter-TSS (YDL080C_mRNA)	promoter-TSS (YDL080C)	-227	YDL080C_mRNA	NA	NA	NA	NA	NA	NA	NA	NA
YDL078C	Day0_0_peak_409,Day3_0_peak_474	8545.68	8063.9	8304.79	-0.0841146	0.10363	0.811683	0.416974	0.555238	0.255521	8191	8900.35	7665.21	8462.59	chrIV	314246	316960	+	0	NA	promoter-TSS (YDL079C_mRNA)	promoter-TSS (YDL079C)	785	YDL078C_mRNA	NA	NA	NA	NA	NA	NA	NA	NA
YDL077C	Day3_0_peak_475,Day0_0_peak_410	942.539	894.96	918.75	-0.0736005	0.106163	0.693281	0.488133	0.617886	0.209092	951.124	933.955	912.292	877.629	chrIV	320168	320570	+	0	NA	promoter-TSS (YDL077C_mRNA)	promoter-TSS (YDL077C)	-249	YDL077C_mRNA	NA	NA	NA	NA	NA	NA	NA	NA
YDL076C	Day0_0_peak_411,Day3_0_peak_476	5217.13	6850.22	6033.68	0.392097	0.0919133	-4.26595	1.99054e-05	0.000329534	3.4821	4936.43	5497.84	6480.66	7219.78	chrIV	321198	322316	+	0	NA	promoter-TSS (YDL075W_mRNA)	promoter-TSS (YDL076C)	-205	YDL076C_mRNA	NA	NA	NA	NA	NA	NA	NA	NA
snR63	Day0_0_peak_412,Day3_0_peak_477	1121.75	1054.32	1088.04	-0.0875045	0.103205	0.847867	0.396512	0.536258	0.270626	1093.42	1150.08	1122.07	986.584	chrIV	323727	324013	+	0	NA	promoter-TSS (snR63_snoRNA)	TTS (YDL075W)	-399	snR63_snoRNA	NA	NA	NA	NA	NA	NA	NA	NA
YDL074C	Day3_0_peak_478,Day0_0_peak_413	1308.57	1228.57	1268.57	-0.0895204	0.0898286	0.996569	0.318974	0.463722	0.333742	1325.58	1291.57	1258.64	1198.51	chrIV	326085	326569	+	0	NA	promoter-TSS (YDL074C_mRNA)	promoter-TSS (YDL074C)	-178	YDL074C_mRNA	NA	NA	NA	NA	NA	NA	NA	NA
YDL072C	Day0_0_peak_414,Day3_0_peak_479,Day3_0_peak_480	6257.37	7246.14	6751.76	0.210983	0.100036	-2.10908	0.0349377	0.0909647	1.04113	5819.08	6695.66	6861.83	7630.46	chrIV	329691	331329	+	0	NA	promoter-TSS (YDL070W_mRNA)	promoter-TSS (YDL072C)	-63	YDL072C_mRNA	NA	NA	NA	NA	NA	NA	NA	NA
YDL066W	Day0_0_peak_415,Day3_0_peak_481	2606.84	2582.22	2594.53	-0.0145037	0.0713615	0.203243	0.838945	0.89529	0.0480361	2666.14	2547.54	2482.47	2681.98	chrIV	334009	335246	+	0	NA	promoter-TSS (YDL069C_mRNA)	promoter-TSS (YDL069C)	-208	YDL066W_mRNA	NA	NA	NA	NA	NA	NA	NA	NA
YDL060W	Day0_0_peak_416,Day3_0_peak_482	2491.36	3169.73	2830.54	0.345479	0.0737691	-4.68324	2.82369e-06	6.86808e-05	4.16316	2426.49	2556.22	3007.35	3332.11	chrIV	341068	341646	+	0	NA	promoter-TSS (YDL061C_mRNA)	promoter-TSS (YDL061C)	-262	YDL060W_mRNA	NA	NA	NA	NA	NA	NA	NA	NA
YDL060W	Day3_0_peak_483	445.275	637.974	541.624	0.515711	0.162551	-3.1726	0.0015108	0.00887947	2.05161	446.14	444.41	565.942	710.005	chrIV	342696	342873	+	0	NA	exon (YDL060W_mRNA, exon 1 of 1)	exon (YDL060W, exon 1 of 1)	1165	YDL060W_mRNA	NA	NA	NA	NA	NA	NA	NA	NA
YDL059C	Day0_0_peak_417,Day3_0_peak_484	2411.32	2092.5	2251.91	-0.202855	0.0733185	2.76677	0.00566149	0.0240613	1.61868	2498.17	2324.47	2138.8	2046.2	chrIV	344432	345731	+	0	NA	promoter-TSS (YDL058W_mRNA)	promoter-TSS (YDL059C)	-128	YDL059C_mRNA	NA	NA	NA	NA	NA	NA	NA	NA
YDL057W	Day0_0_peak_418	883.667	677.919	780.793	-0.378553	0.125269	3.02192	0.0025118	0.0130416	1.88467	929.726	837.608	721.264	634.575	chrIV	351232	351544	+	0	NA	promoter-TSS (YDL057W_mRNA)	promoter-TSS (YDL057W)	-46	YDL057W_mRNA	NA	NA	NA	NA	NA	NA	NA	NA
YDL056W	Day0_0_peak_419,Day3_0_peak_485	1145.5	926.529	1036.02	-0.303011	0.105257	2.87878	0.00399214	0.0182944	1.73768	1202.55	1088.46	965.851	887.207	chrIV	352136	352753	+	0	NA	promoter-TSS (YDL056W_mRNA)	promoter-TSS (YDL056W)	-433	YDL056W_mRNA	NA	NA	NA	NA	NA	NA	NA	NA
tK(UUU)D	Day0_0_peak_420,Day3_0_peak_486	9602.33	9820.06	9711.19	0.0323062	0.107874	-0.299481	0.764573	0.842069	0.0746522	9238.42	9966.24	9971.83	9668.28	chrIV	356917	360118	+	0	NA	Intergenic	Intergenic	-1060	tK(UUU)D_tRNA	NA	NA	NA	NA	NA	NA	NA	NA
YDL054C	Day3_0_peak_487,Day0_0_peak_421	1250.4	1085.99	1168.19	-0.202977	0.0925447	2.19329	0.0282865	0.0778432	1.10878	1251.76	1249.03	1094.39	1077.58	chrIV	361235	361486	+	0	NA	promoter-TSS (YDL054C_mRNA)	promoter-TSS (YDL054C)	-75	YDL054C_mRNA	NA	NA	NA	NA	NA	NA	NA	NA
YDL052C	Day3_0_peak_488,Day0_0_peak_422	1927.35	1985.52	1956.43	0.0428526	0.0762932	-0.561682	0.574332	0.69447	0.158346	1862.66	1992.03	2029	1942.04	chrIV	363496	363865	+	0	NA	promoter-TSS (YDL052C_mRNA)	promoter-TSS (YDL052C)	-97	YDL052C_mRNA	NA	NA	NA	NA	NA	NA	NA	NA
YDL049C	Day0_0_peak_423,Day3_0_peak_489	5072.04	6425.43	5748.74	0.340808	0.0837791	-4.06794	4.74311e-05	0.000660693	3.18	4801.62	5342.47	6447.64	6403.22	chrIV	365877	366914	+	0	NA	promoter-TSS (YDL049C_mRNA)	promoter-TSS (YDL049C)	-521	YDL049C_mRNA	NA	NA	NA	NA	NA	NA	NA	NA
YDL048C	Day0_0_peak_424,Day3_0_peak_490	11633.4	15725.8	13679.6	0.434675	0.150787	-2.88272	0.00394261	0.0180937	1.74247	10461.3	12805.4	14774.3	16677.3	chrIV	368124	369651	+	0	NA	promoter-TSS (YDL047W_mRNA)	promoter-TSS (YDL048C)	-676	YDL048C_mRNA	NA	NA	NA	NA	NA	NA	NA	NA
YDL046W	Day3_0_peak_491,Day0_0_peak_425,Day3_0_peak_492	3721.06	3391.94	3556.5	-0.134334	0.0696161	1.92964	0.0536514	0.124923	0.903357	3596.94	3845.19	3371.55	3412.33	chrIV	371065	372331	+	0	NA	promoter-TSS (YDL045W-A_mRNA)	promoter-TSS (YDL045W-A)	458	YDL046W_mRNA	NA	NA	NA	NA	NA	NA	NA	NA
YDL042C	Day3_0_peak_493,Day0_0_peak_426	1357.71	1339.45	1348.58	-0.0170357	0.0945743	0.180131	0.85705	0.904537	0.0435738	1450.76	1264.66	1366.65	1312.25	chrIV	378154	378731	+	0	NA	promoter-TSS (YDL042C_mRNA)	promoter-TSS (YDL042C)	3	YDL042C_mRNA	NA	NA	NA	NA	NA	NA	NA	NA
YDL040C	Day3_0_peak_494,Day0_0_peak_427	1158.6	1159.81	1159.21	0.00373856	0.0981642	-0.0380847	0.96962	0.978908	0.00925826	1221.8	1095.4	1180.98	1138.64	chrIV	381470	381834	+	0	NA	promoter-TSS (YDL040C_mRNA)	promoter-TSS (YDL040C)	-214	YDL040C_mRNA	NA	NA	NA	NA	NA	NA	NA	NA
YDL039C	Day3_0_peak_495	712.136	695.189	703.663	-0.0344381	0.143156	0.240564	0.809893	0.875815	0.0575877	790.642	633.631	651.637	738.741	chrIV	382735	382979	+	0	NA	exon (YDL039C_mRNA, exon 1 of 1)	exon (YDL039C, exon 1 of 1)	1224	YDL039C_mRNA	NA	NA	NA	NA	NA	NA	NA	NA
YDL032W	Day3_0_peak_496,Day0_0_peak_428	5389.93	5180.15	5285.04	-0.0573794	0.0741613	0.77371	0.439102	0.574448	0.240749	5433.92	5345.94	5118.47	5241.82	chrIV	392158	394129	+	0	NA	promoter-TSS (YDL032W_mRNA)	promoter-TSS (YDL032W)	-547	YDL032W_mRNA	NA	NA	NA	NA	NA	NA	NA	NA
YDL029W	Day0_0_peak_429,Day3_0_peak_497	1684.65	1429.43	1557.04	-0.234817	0.0874772	2.68432	0.00726781	0.0289825	1.53786	1783.49	1585.81	1456.81	1402.05	chrIV	398784	399610	+	0	NA	promoter-TSS (YDL029W_mRNA)	promoter-TSS (YDL029W)	-143	YDL029W_mRNA	NA	NA	NA	NA	NA	NA	NA	NA
YDL027C	Day0_0_peak_430,Day3_0_peak_498	1090.64	835.765	963.204	-0.384657	0.10437	3.68551	0.000228241	0.00199916	2.69915	1058.11	1123.18	838.202	833.328	chrIV	404890	405377	+	0	NA	promoter-TSS (YDL027C_mRNA)	promoter-TSS (YDL027C)	-176	YDL027C_mRNA	NA	NA	NA	NA	NA	NA	NA	NA
YDL025C	Day3_0_peak_499,Day0_0_peak_431	2375.64	2606.24	2490.94	0.131787	0.0757275	-1.74028	0.0818091	0.174078	0.759255	2234.98	2516.3	2559.24	2653.24	chrIV	407457	407838	+	0	NA	promoter-TSS (YDL025C_mRNA)	promoter-TSS (YDL025C)	-441	YDL025C_mRNA	NA	NA	NA	NA	NA	NA	NA	NA
YDL022W	Day3_0_peak_500,Day0_0_peak_432,Day3_0_peak_501	26045.6	33593.4	29819.5	0.367098	0.225554	-1.62754	0.103623	0.206582	0.684907	22877.3	29213.9	31840.9	35345.8	chrIV	409978	413677	+	0	NA	promoter-TSS (YDL022W_mRNA)	promoter-TSS (YDL022W)	2	YDL022W_mRNA	NA	NA	NA	NA	NA	NA	NA	NA
YDL020C	Day3_0_peak_502,Day0_0_peak_433,Day3_0_peak_503	4745.03	4955.84	4850.43	0.061407	0.0928108	-0.661637	0.508204	0.637422	0.195573	4463.54	5026.52	4556.1	5355.57	chrIV	416760	418080	+	0	NA	promoter-TSS (YDL020C_mRNA)	promoter-TSS (YDL020C)	-712	YDL020C_mRNA	NA	NA	NA	NA	NA	NA	NA	NA
YDL019C	Day0_0_peak_434,Day3_0_peak_504	2456.17	2184.28	2320.22	-0.171653	0.0755515	2.272	0.0230865	0.067095	1.17331	2384.76	2527.58	2078.1	2290.45	chrIV	421537	422435	+	0	NA	promoter-TSS (YDL019C_mRNA)	promoter-TSS (YDL019C)	-472	YDL019C_mRNA	NA	NA	NA	NA	NA	NA	NA	NA
YDL018C	Day0_0_peak_435,Day3_0_peak_505	2278.27	1819.67	2048.97	-0.323561	0.0721428	4.48501	7.29108e-06	0.000149429	3.82557	2302.38	2254.16	1836.19	1803.15	chrIV	423061	424122	+	0	NA	promoter-TSS (YDL018C_mRNA)	promoter-TSS (YDL018C)	-81	YDL018C_mRNA	NA	NA	NA	NA	NA	NA	NA	NA
YDL014W	Day0_0_peak_436,Day3_0_peak_506	1013.91	930.826	972.367	-0.121747	0.108126	1.12598	0.260175	0.403271	0.394403	1077.37	950.447	930.145	931.507	chrIV	427040	427519	+	0	NA	promoter-TSS (YDL014W_mRNA)	promoter-TSS (YDL015C)	-85	YDL014W_mRNA	NA	NA	NA	NA	NA	NA	NA	NA
YDL013W	Day0_0_peak_437,Day3_0_peak_507	1456.28	1323.59	1389.93	-0.137741	0.0849395	1.62164	0.10488	0.208269	0.681374	1474.3	1438.26	1315.77	1331.41	chrIV	428766	429301	+	0	NA	promoter-TSS (YDL013W_mRNA)	promoter-TSS (YDL013W)	-34	YDL013W_mRNA	NA	NA	NA	NA	NA	NA	NA	NA
YDL012C	Day0_0_peak_438,Day3_0_peak_508	4745.57	4951.86	4848.72	0.0601668	0.0877244	-0.685862	0.4928	0.622049	0.206175	4556.62	4934.51	4582.88	5320.85	chrIV	430905	432617	+	0	NA	promoter-TSS (YDL012C_mRNA)	promoter-TSS (YDL012C)	-244	YDL012C_mRNA	NA	NA	NA	NA	NA	NA	NA	NA
YDL008W	Day0_0_peak_439,Day3_0_peak_509	2754.6	2577.53	2666.06	-0.0958661	0.0736687	1.30131	0.193151	0.323145	0.490602	2884.4	2624.8	2499.43	2655.63	chrIV	433160	434403	+	0	NA	promoter-TSS (YDL009C_mRNA)	promoter-TSS (YDL009C)	284	YDL008W_mRNA	NA	NA	NA	NA	NA	NA	NA	NA
tS(AGA)D1	Day0_0_peak_440,Day3_0_peak_510	1953.14	1736.98	1845.06	-0.167104	0.0878606	1.90192	0.0571814	0.131688	0.880454	2113.01	1793.26	1759.42	1714.55	chrIV	436992	438170	+	0	NA	promoter-TSS (YDL007C-A_mRNA)	promoter-TSS (YDL007C-A)	-191	tS(AGA)D1_tRNA	NA	NA	NA	NA	NA	NA	NA	NA
YDL006W	Day0_0_peak_441,Day3_0_peak_511	1204.4	1032.2	1118.3	-0.220033	0.100199	2.19596	0.028095	0.0774511	1.11097	1265.67	1143.14	1062.26	1002.15	chrIV	439231	439716	+	0	NA	promoter-TSS (YDL006W_mRNA)	promoter-TSS (YDL006W)	-436	YDL006W_mRNA	NA	NA	NA	NA	NA	NA	NA	NA
YDL005C	Day0_0_peak_442,Day3_0_peak_512	3420.56	3274.6	3347.58	-0.0618396	0.0686763	0.900451	0.367881	0.508186	0.293977	3452.5	3388.62	3375.12	3174.07	chrIV	442003	443120	+	0	NA	promoter-TSS (YDL004W_mRNA)	promoter-TSS (YDL005C)	-252	YDL005C_mRNA	NA	NA	NA	NA	NA	NA	NA	NA
YDL003W	Day0_0_peak_443,Day3_0_peak_513	1249.52	1045.89	1147.71	-0.255199	0.241753	1.05562	0.291141	0.43506	0.36145	1375.87	1123.18	1189.01	902.772	chrIV	443889	444428	+	0	NA	promoter-TSS (YDL003W_mRNA)	promoter-TSS (YDL003W)	-525	YDL003W_mRNA	NA	NA	NA	NA	NA	NA	NA	NA
YDL002C	Day3_0_peak_514,Day0_0_peak_444	1630.58	1504.3	1567.44	-0.113948	0.0859904	1.32513	0.185129	0.313371	0.503941	1711.81	1549.36	1544.29	1464.31	chrIV	447411	448068	+	0	NA	promoter-TSS (YDL002C_mRNA)	promoter-TSS (YDL002C)	-161	YDL002C_mRNA	NA	NA	NA	NA	NA	NA	NA	NA
YDR001C	Day3_0_peak_515,Day0_0_peak_445,Day3_0_peak_516	5406.33	3967.8	4687.06	-0.446561	0.0741685	6.02089	1.73456e-09	1.44334e-07	6.84063	5216.74	5595.92	3989.27	3946.34	chrIV	449266	451272	+	0	NA	TTS (YDL001W_mRNA)	TTS (YDL001W)	2206	YDR001C_mRNA	NA	NA	NA	NA	NA	NA	NA	NA
YDR003W	Day0_0_peak_446,Day3_0_peak_517,Day3_0_peak_518	7209.36	6503.75	6856.56	-0.148619	0.0848457	1.75163	0.079837	0.171033	0.76692	7321.19	7097.54	6430.67	6576.83	chrIV	452411	455678	+	0	NA	promoter-TSS (YDR003W_mRNA)	promoter-TSS (YDR003W)	-78	YDR003W_mRNA	NA	NA	NA	NA	NA	NA	NA	NA
YDR005C	Day3_0_peak_519,Day0_0_peak_447	981.206	771.738	876.472	-0.345346	0.109786	3.14564	0.00165722	0.0094417	2.02495	1006.76	955.655	778.394	765.081	chrIV	458313	458587	+	0	NA	promoter-TSS (YDR005C_mRNA)	promoter-TSS (YDR005C)	-347	YDR005C_mRNA	NA	NA	NA	NA	NA	NA	NA	NA
YDR008C	Day3_0_peak_520,Day0_0_peak_448	7316.59	7854.04	7585.32	0.102052	0.0923381	-1.1052	0.269072	0.413013	0.384036	7362.92	7270.27	7575.95	8132.13	chrIV	461164	463485	+	0	NA	TTS (YDR008C_mRNA)	TTS (YDR008C)	278	YDR008C_mRNA	NA	NA	NA	NA	NA	NA	NA	NA
YDR010C	Day0_0_peak_449,Day3_0_peak_521	7319.91	9021.56	8170.73	0.30104	0.11324	-2.65842	0.00785073	0.0308373	1.51092	6800.16	7839.67	8382.02	9661.1	chrIV	464697	466048	+	0	NA	promoter-TSS (YDR010C_mRNA)	promoter-TSS (YDR010C)	11	YDR010C_mRNA	NA	NA	NA	NA	NA	NA	NA	NA
YDR012W	Day0_0_peak_450,Day3_0_peak_522	2213.46	1863.87	2038.66	-0.245008	0.0830767	2.94918	0.00318616	0.0155954	1.807	2323.78	2103.13	1970.09	1757.65	chrIV	470892	471951	+	0	NA	promoter-TSS (YDR012W_mRNA)	promoter-TSS (YDR012W)	-432	YDR012W_mRNA	NA	NA	NA	NA	NA	NA	NA	NA
YDR016C	Day0_0_peak_451,Day3_0_peak_523	1581.82	1628.03	1604.93	0.0400483	0.0826468	-0.484572	0.62798	0.736253	0.132973	1595.19	1568.45	1559.47	1696.59	chrIV	478527	479145	+	0	NA	promoter-TSS (YDR015C_mRNA)	promoter-TSS (YDR015C)	-78	YDR016C_mRNA	NA	NA	NA	NA	NA	NA	NA	NA
YDR018C	Day0_0_peak_452,Day3_0_peak_524	5042.56	4781.72	4912.14	-0.0773222	0.0755236	1.02382	0.305923	0.450291	0.346507	4889.35	5195.78	4674.83	4888.62	chrIV	481841	484390	+	0	NA	promoter-TSS (YDR017C_mRNA)	promoter-TSS (YDR017C)	745	YDR018C_mRNA	NA	NA	NA	NA	NA	NA	NA	NA
YDR019C	Day3_0_peak_525,Day0_0_peak_453	1865.46	1842.61	1854.04	-0.0182354	0.0747979	0.243795	0.807389	0.874383	0.0582983	1869.08	1861.83	1821.01	1864.21	chrIV	485272	486128	+	0	NA	promoter-TSS (YDR019C_mRNA)	promoter-TSS (YDR019C)	-335	YDR019C_mRNA	NA	NA	NA	NA	NA	NA	NA	NA
tV(UAC)D	Day0_0_peak_454,Day3_0_peak_526	3640.46	3727.45	3683.96	0.0354123	0.0748198	-0.473302	0.635998	0.743173	0.12891	3671.83	3609.09	3934.82	3520.09	chrIV	488368	489397	+	0	NA	promoter-TSS (tV(UAC)D_tRNA)	promoter-TSS (YDR022C)	-12	tV(UAC)D_tRNA	NA	NA	NA	NA	NA	NA	NA	NA
YDR024W	Day0_0_peak_455,Day3_0_peak_527	4154.44	5297.87	4726.16	0.349465	0.092763	-3.76728	0.000165033	0.00161959	2.7906	3806.63	4502.25	4989.93	5605.81	chrIV	490866	491582	+	0	NA	promoter-TSS (YDR025W_mRNA)	promoter-TSS (YDR025W)	207	YDR024W_mRNA	NA	NA	NA	NA	NA	NA	NA	NA
YDR026C	Day3_0_peak_528,Day0_0_peak_456	1126.09	900.458	1013.28	-0.320041	0.1055	3.03355	0.00241691	0.0126318	1.89853	1185.43	1066.76	925.682	875.234	chrIV	494309	494887	+	0	NA	promoter-TSS (YDR026C_mRNA)	promoter-TSS (YDR026C)	-330	YDR026C_mRNA	NA	NA	NA	NA	NA	NA	NA	NA
YDR027C	Day0_0_peak_457,Day3_0_peak_529	1998.1	1644.99	1821.55	-0.280396	0.0753109	3.72318	0.00019673	0.00181359	2.74146	2014.58	1981.62	1642.48	1647.5	chrIV	497252	498016	+	0	NA	promoter-TSS (YDR027C_mRNA)	promoter-TSS (YDR027C)	-316	YDR027C_mRNA	NA	NA	NA	NA	NA	NA	NA	NA
YDR029W	Day3_0_peak_530,Day0_0_peak_458	2862.17	2753.07	2807.62	-0.0567875	0.0685803	0.828044	0.407646	0.546847	0.262134	2768.85	2955.5	2754.73	2751.42	chrIV	501326	502058	+	0	NA	promoter-TSS (YDR028C_mRNA)	promoter-TSS (YDR028C)	592	YDR029W_mRNA	NA	NA	NA	NA	NA	NA	NA	NA
YDR032C	Day3_0_peak_531,Day0_0_peak_459,Day3_0_peak_532	4465.28	3746.17	4105.73	-0.254692	0.0772156	3.29845	0.000972199	0.00639105	2.19443	4391.86	4538.71	3530.44	3961.9	chrIV	503322	505225	+	0	NA	promoter-TSS (YDR030C_mRNA)	promoter-TSS (YDR030C)	422	YDR032C_mRNA	NA	NA	NA	NA	NA	NA	NA	NA
YDR033W	Day0_0_peak_460,Day3_0_peak_533	6673.91	6392.55	6533.23	-0.0621271	0.0855402	0.726292	0.46766	0.598923	0.222629	6462.08	6885.75	6531.54	6253.55	chrIV	505690	507739	+	0	NA	Intergenic	Intergenic	-1433	YDR033W_mRNA	NA	NA	NA	NA	NA	NA	NA	NA
YDR033W	Day3_0_peak_534	1005.37	972.246	988.808	-0.0463982	0.103902	0.446557	0.655195	0.759152	0.119671	1042.06	968.675	992.631	951.862	chrIV	509577	509884	+	0	NA	TTS (YDR033W_mRNA)	TTS (YDR033W)	1583	YDR033W_mRNA	NA	NA	NA	NA	NA	NA	NA	NA
YDR034C	Day0_0_peak_461,Day3_0_peak_535	3137.55	3144.49	3141.02	0.00326482	0.0657196	-0.049678	0.960379	0.973307	0.0117501	3152.94	3122.15	3141.25	3147.73	chrIV	512063	513189	+	0	NA	promoter-TSS (YDR034C_mRNA)	promoter-TSS (YDR034C)	-517	YDR034C_mRNA	NA	NA	NA	NA	NA	NA	NA	NA
tL(UAA)D	Day0_0_peak_462,Day3_0_peak_536	2393.19	2338.71	2365.95	-0.0314611	0.0769276	0.40897	0.682562	0.782545	0.106491	2361.23	2425.16	2485.15	2192.28	chrIV	519307	520161	+	0	NA	promoter-TSS (YDR034C-C)	promoter-TSS (YDR034C-D)	-9	tL(UAA)D_tRNA	NA	NA	NA	NA	NA	NA	NA	NA
YDR034W-B	Day0_0_peak_463,Day3_0_peak_537	4678.92	4475.23	4577.07	-0.0643827	0.0773479	0.832378	0.405196	0.54493	0.263659	4452.84	4905	4569.49	4380.96	chrIV	520703	522115	+	0	NA	promoter-TSS (YDR034C-A_mRNA)	promoter-TSS (YDR034C-A)	95	YDR034W-B_mRNA	NA	NA	NA	NA	NA	NA	NA	NA
YDR036C	Day3_0_peak_538,Day0_0_peak_464,Day3_0_peak_539	5095.57	5393.3	5244.44	0.0812535	0.0780662	-1.04083	0.297955	0.442524	0.354063	4926.8	5264.35	5258.62	5527.98	chrIV	524059	525646	+	0	NA	promoter-TSS (YDR037W_mRNA)	promoter-TSS (YDR036C)	-139	YDR036C_mRNA	NA	NA	NA	NA	NA	NA	NA	NA
YDR037W	Day3_0_peak_540	519.388	530.79	525.089	0.0295409	0.15488	-0.190735	0.848733	0.901174	0.0451915	491.075	547.7	523.988	537.592	chrIV	527359	527548	+	0	NA	TTS (YDR037W_mRNA)	TTS (YDR037W)	2013	YDR037W_mRNA	NA	NA	NA	NA	NA	NA	NA	NA
YDR040C	Day0_0_peak_465,Day3_0_peak_541,Day3_0_peak_542	13348.6	18710.4	16029.5	0.486988	0.177066	-2.75032	0.00595378	0.0250677	1.60089	11410.3	15287	17382.6	20038.2	chrIV	538190	539888	+	0	NA	promoter-TSS (YDR041W_mRNA)	promoter-TSS (YDR040C)	-572	YDR040C_mRNA	NA	NA	NA	NA	NA	NA	NA	NA
snR47	Day0_0_peak_466,Day3_0_peak_543	6527.8	6664.03	6595.91	0.0295375	0.103391	-0.285689	0.775116	0.850423	0.0703652	5888.62	7166.98	6835.05	6493.01	chrIV	541640	542596	+	0	NA	promoter-TSS (YDR042C_mRNA)	promoter-TSS (YDR042C)	-418	snR47_snoRNA	NA	NA	NA	NA	NA	NA	NA	NA
YDR043C	Day3_0_peak_544,Day0_0_peak_467	8409.81	10734.2	9571.98	0.35171	0.143446	-2.45187	0.0142118	0.0473028	1.32511	7072.98	9746.64	10336.9	11131.4	chrIV	543636	544636	+	0	NA	promoter-TSS (YDR043C_mRNA)	promoter-TSS (YDR043C)	-767	YDR043C_mRNA	NA	NA	NA	NA	NA	NA	NA	NA
YDR044W	Day3_0_peak_545,Day0_0_peak_468	6313.73	7129.21	6721.47	0.174732	0.0952896	-1.83369	0.0666998	0.147799	0.83033	5873.64	6753.81	6978.76	7279.65	chrIV	545263	546524	+	0	NA	promoter-TSS (YDR044W_mRNA)	promoter-TSS (YDR044W)	-749	YDR044W_mRNA	NA	NA	NA	NA	NA	NA	NA	NA
YDR046C	Day0_0_peak_469,Day3_0_peak_546	8000.63	10970	9485.32	0.455142	0.108694	-4.18736	2.82222e-05	0.000443973	3.35264	7630.39	8370.88	10694.9	11245.1	chrIV	550561	551864	+	0	NA	promoter-TSS (YDR047W_mRNA)	promoter-TSS (YDR046C)	-636	YDR046C_mRNA	NA	NA	NA	NA	NA	NA	NA	NA
YDR050C	Day0_0_peak_470,Day3_0_peak_547	5357.67	6714.53	6036.1	0.325701	0.0800952	-4.06643	4.77392e-05	0.000662067	3.1791	5469.23	5246.12	6612.78	6816.29	chrIV	555327	557459	+	0	NA	promoter-TSS (YDR050C_mRNA)	promoter-TSS (YDR050C)	79	YDR050C_mRNA	NA	NA	NA	NA	NA	NA	NA	NA
YDR051C	Day0_0_peak_471	1084.96	959.423	1022.19	-0.175286	0.103987	1.68565	0.0918636	0.187887	0.726104	1140.49	1029.43	976.563	942.283	chrIV	557919	558252	+	0	NA	promoter-TSS (YDR051C_mRNA)	promoter-TSS (YDR051C)	-25	YDR051C_mRNA	NA	NA	NA	NA	NA	NA	NA	NA
YDR055W	Day0_0_peak_472,Day3_0_peak_548	5444.69	6005.32	5725.01	0.140883	0.0828597	-1.70025	0.0890833	0.185195	0.732371	5177.15	5712.23	5945.07	6065.57	chrIV	562327	563684	+	0	NA	promoter-TSS (YDR054C_mRNA)	promoter-TSS (YDR054C)	-522	YDR055W_mRNA	NA	NA	NA	NA	NA	NA	NA	NA
YDR056C	Day0_0_peak_473,Day3_0_peak_549	1122.9	995.607	1059.26	-0.170843	0.102001	1.67492	0.0939501	0.191288	0.718312	1160.82	1084.98	1038.16	953.059	chrIV	565559	566008	+	0	NA	promoter-TSS (YDR056C_mRNA)	promoter-TSS (YDR056C)	-143	YDR056C_mRNA	NA	NA	NA	NA	NA	NA	NA	NA
YDR059C	Day0_0_peak_474,Day3_0_peak_550,Day3_0_peak_551	6263.38	6072.3	6167.84	-0.0449997	0.0814497	0.552484	0.580617	0.699611	0.155144	6089.76	6437	6019.16	6125.44	chrIV	568398	570556	+	0	NA	promoter-TSS (YDR058C_mRNA)	promoter-TSS (YDR058C)	293	YDR059C_mRNA	NA	NA	NA	NA	NA	NA	NA	NA
YDR061W	Day0_0_peak_475,Day3_0_peak_552	2203.8	2274.31	2239.05	0.0454974	0.0701656	-0.648429	0.516707	0.644	0.191114	2170.79	2236.8	2301.26	2247.35	chrIV	573675	574411	+	0	NA	promoter-TSS (YDR061W_mRNA)	promoter-TSS (YDR061W)	-121	YDR061W_mRNA	NA	NA	NA	NA	NA	NA	NA	NA
YDR062W	Day0_0_peak_476,Day3_0_peak_553	2974.22	2990.5	2982.36	0.00679397	0.0676566	-0.100418	0.920012	0.946042	0.0240897	2912.21	3036.22	2935.04	3045.96	chrIV	575389	576443	+	0	NA	promoter-TSS (YDR062W_mRNA)	promoter-TSS (YDR062W)	-558	YDR062W_mRNA	NA	NA	NA	NA	NA	NA	NA	NA
YDR064W	Day0_0_peak_477,Day3_0_peak_554	3301.37	2747.25	3024.31	-0.264033	0.0696471	3.79102	0.000150029	0.0015108	2.82079	3261	3341.75	2852.03	2642.46	chrIV	578430	579829	+	0	NA	promoter-TSS (YDR064W_mRNA)	promoter-TSS (YDR064W)	-329	YDR064W_mRNA	NA	NA	NA	NA	NA	NA	NA	NA
YDR066C	Day0_0_peak_478	2043.44	1536.95	1790.19	-0.40913	0.0780849	5.23956	1.60964e-07	6.20692e-06	5.20712	2062.73	2024.15	1588.03	1485.86	chrIV	582253	583682	+	0	NA	promoter-TSS (YDR066C_mRNA)	promoter-TSS (YDR066C)	-469	YDR066C_mRNA	NA	NA	NA	NA	NA	NA	NA	NA
YDR068W	Day3_0_peak_555,Day0_0_peak_479	1005.7	838.205	921.953	-0.261218	0.107988	2.41896	0.0155649	0.0505299	1.29645	994.989	1016.41	873.015	803.395	chrIV	584599	585081	+	0	NA	TTS (YDR068W_mRNA)	TTS (YDR068W)	1127	YDR068W_mRNA	NA	NA	NA	NA	NA	NA	NA	NA
YDR070C	Day3_0_peak_556,Day0_0_peak_480	2866.78	2732.37	2799.58	-0.0703596	0.0851542	0.826262	0.408656	0.547529	0.261593	2592.32	3141.25	2770.8	2693.95	chrIV	587878	588647	+	0	NA	promoter-TSS (YDR069C_mRNA)	promoter-TSS (YDR069C)	117	YDR070C_mRNA	NA	NA	NA	NA	NA	NA	NA	NA
YDR073W	Day0_0_peak_481,Day3_0_peak_557	21003.9	28895.5	24949.7	0.460122	0.220684	-2.08498	0.0370711	0.0946841	1.02372	17619.9	24387.9	27109.9	30681.1	chrIV	591421	593913	+	0	NA	exon (YDR073W_mRNA, exon 1 of 1)	exon (YDR073W, exon 1 of 1)	228	YDR073W_mRNA	NA	NA	NA	NA	NA	NA	NA	NA
YDR077W	Day3_0_peak_558,Day0_0_peak_482	21183.9	29111.6	25147.8	0.45856	0.219772	-2.08653	0.0369306	0.0944752	1.02468	17886.3	24481.6	27344.7	30878.6	chrIV	599597	602793	+	0	NA	exon (YDR077W_mRNA, exon 1 of 1)	exon (YDR077W, exon 1 of 1)	402	YDR077W_mRNA	NA	NA	NA	NA	NA	NA	NA	NA
YDR082W	Day0_0_peak_483,Day3_0_peak_559	882.183	731.157	806.67	-0.269808	0.115537	2.33525	0.0195304	0.0596666	1.22427	909.398	854.968	735.546	726.767	chrIV	610202	610495	+	0	NA	promoter-TSS (YDR082W_mRNA)	promoter-TSS (YDR081C)	-93	YDR082W_mRNA	NA	NA	NA	NA	NA	NA	NA	NA
YDR083W	Day0_0_peak_484,Day3_0_peak_560	865.741	691.1	778.421	-0.324036	0.119743	2.7061	0.00680778	0.0275624	1.55968	840.926	890.556	717.693	664.507	chrIV	611728	611972	+	0	NA	promoter-TSS (YDR083W_mRNA)	promoter-TSS (YDR083W)	-223	YDR083W_mRNA	NA	NA	NA	NA	NA	NA	NA	NA
YDR084C	Day0_0_peak_485,Day3_0_peak_561	1108.14	850.82	979.478	-0.380924	0.102139	3.72947	0.000191886	0.00177931	2.74975	1100.91	1115.36	858.733	842.907	chrIV	613917	614395	+	0	NA	promoter-TSS (YDR084C_mRNA)	promoter-TSS (YDR084C)	-152	YDR084C_mRNA	NA	NA	NA	NA	NA	NA	NA	NA
YDR086C	Day0_0_peak_486,Day3_0_peak_562	6505.69	6656.02	6580.85	0.0323937	0.100671	-0.321778	0.747621	0.831024	0.0803865	5916.44	7094.93	6510.12	6801.92	chrIV	615915	617617	+	0	NA	promoter-TSS (YDR085C_mRNA)	promoter-TSS (YDR085C)	404	YDR086C_mRNA	NA	NA	NA	NA	NA	NA	NA	NA
tR(ACG)D	Day0_0_peak_487,Day3_0_peak_563	2554.99	2489.28	2522.14	-0.0372027	0.0680586	0.546627	0.584635	0.702068	0.153621	2525.99	2584	2532.46	2446.11	chrIV	619647	620598	+	0	NA	promoter-TSS (YDR088C_mRNA)	promoter-TSS (YDR088C)	-81	tR(ACG)D_tRNA	NA	NA	NA	NA	NA	NA	NA	NA
YDR089W	Day0_0_peak_488,Day3_0_peak_564	2860.03	2914.11	2887.07	0.0257307	0.0757504	-0.339677	0.7341	0.82051	0.085916	2672.56	3047.51	2905.59	2922.63	chrIV	620911	622088	+	0	NA	promoter-TSS (YDR089W_mRNA)	promoter-TSS (YDR089W)	-613	YDR089W_mRNA	NA	NA	NA	NA	NA	NA	NA	NA
YDR090C	Day0_0_peak_489,Day3_0_peak_565	1899.41	1911.17	1905.29	0.00661776	0.0792266	-0.0835296	0.93343	0.953945	0.0204765	1870.15	1928.67	1815.66	2006.69	chrIV	625615	626439	+	0	NA	promoter-TSS (YDR090C_mRNA)	promoter-TSS (YDR090C)	-29	YDR090C_mRNA	NA	NA	NA	NA	NA	NA	NA	NA
YDR092W	Day3_0_peak_566,Day0_0_peak_490,Day3_0_peak_567	5332.75	5133.95	5233.35	-0.0546667	0.0760687	0.718649	0.472357	0.603165	0.219564	5218.88	5446.62	5252.37	5015.53	chrIV	628635	631102	+	0	NA	promoter-TSS (YDR092W_mRNA)	promoter-TSS (YDR092W)	-8	YDR092W_mRNA	NA	NA	NA	NA	NA	NA	NA	NA
YDR094W	Day0_0_peak_491,Day3_0_peak_568	14160.2	20698.2	17429.2	0.547511	0.196708	-2.78338	0.00537964	0.023112	1.63616	11860.7	16459.7	18296.7	23099.7	chrIV	635125	637035	+	0	NA	TTS (YDR094W_mRNA)	TTS (YDR093W)	240	YDR094W_mRNA	NA	NA	NA	NA	NA	NA	NA	NA
YDR098C	Day3_0_peak_569,Day0_0_peak_492,Day3_0_peak_570	3475.86	3665.18	3570.52	0.0754999	0.0739936	-1.02036	0.307559	0.451696	0.345154	3288.81	3662.91	3640.24	3690.11	chrIV	643903	645290	+	0	NA	promoter-TSS (YDR097C_mRNA)	promoter-TSS (YDR097C)	334	YDR098C_mRNA	NA	NA	NA	NA	NA	NA	NA	NA
YDR099W	Day0_0_peak_493,Day3_0_peak_571	4555.29	4547.52	4551.41	-0.00349526	0.0796235	0.0438974	0.964986	0.976412	0.0103671	4306.27	4804.31	4415.96	4679.09	chrIV	652006	653534	+	0	NA	promoter-TSS (YDR099W_mRNA)	promoter-TSS (YDR099W)	-837	YDR099W_mRNA	NA	NA	NA	NA	NA	NA	NA	NA
YDR100W	Day0_0_peak_494,Day3_0_peak_572	3719.22	3521.97	3620.6	-0.0792641	0.0721671	1.09834	0.272055	0.415976	0.380931	3549.86	3888.59	3532.23	3511.71	chrIV	654101	655884	+	0	NA	promoter-TSS (YDR100W_mRNA)	promoter-TSS (YDR100W)	-21	YDR100W_mRNA	NA	NA	NA	NA	NA	NA	NA	NA
YDR102C	Day0_0_peak_495,Day3_0_peak_573	3018.96	2775.17	2897.06	-0.12029	0.0688844	1.74626	0.0807662	0.172475	0.763275	3013.85	3024.07	2874.34	2675.99	chrIV	657518	658476	+	0	NA	promoter-TSS (YDR103W_mRNA)	promoter-TSS (YDR101C)	-17	YDR102C_mRNA	NA	NA	NA	NA	NA	NA	NA	NA
YDR104C	Day0_0_peak_496,Day3_0_peak_574	973.021	743.208	858.114	-0.386984	0.111733	3.46347	0.000533251	0.00391216	2.40758	998.198	947.843	759.648	726.767	chrIV	664953	665425	+	0	NA	promoter-TSS (YDR104C_mRNA)	promoter-TSS (YDR104C)	-279	YDR104C_mRNA	NA	NA	NA	NA	NA	NA	NA	NA
YDR106W	Day0_0_peak_497,Day3_0_peak_575	2907	2851.75	2879.38	-0.0273559	0.0662442	0.412956	0.679639	0.77976	0.108039	2889.75	2924.25	2888.63	2814.88	chrIV	666709	668137	+	0	NA	promoter-TSS (YDR105C_mRNA)	promoter-TSS (YDR105C)	419	YDR106W_mRNA	NA	NA	NA	NA	NA	NA	NA	NA
YDR109C	Day3_0_peak_576,Day0_0_peak_498	1572.69	1504.97	1538.83	-0.0650368	0.087453	0.743676	0.457072	0.590626	0.228687	1613.38	1532	1421.1	1588.83	chrIV	675518	676162	+	0	NA	promoter-TSS (YDR109C_mRNA)	promoter-TSS (YDR109C)	-173	YDR109C_mRNA	NA	NA	NA	NA	NA	NA	NA	NA
YDR111C	Day3_0_peak_577,Day0_0_peak_499	4330.33	5682.96	5006.65	0.39105	0.104475	-3.74298	0.000181847	0.00170624	2.76796	3789.52	4871.15	5438.04	5927.88	chrIV	679477	680829	+	0	NA	promoter-TSS (YDR111C_mRNA)	promoter-TSS (YDR111C)	-389	YDR111C_mRNA	NA	NA	NA	NA	NA	NA	NA	NA
YDR115W	Day0_0_peak_500,Day3_0_peak_578	2775.39	2519.23	2647.31	-0.138734	0.0677257	2.04847	0.0405135	0.101108	0.995215	2782.76	2768.01	2577.98	2460.47	chrIV	681339	682475	+	0	NA	promoter-TSS (YDR115W_mRNA)	promoter-TSS (YDR113C)	-268	YDR115W_mRNA	NA	NA	NA	NA	NA	NA	NA	NA
YDR116C	Day3_0_peak_579,Day0_0_peak_501	781.616	636.935	709.275	-0.292921	0.126578	2.31415	0.0206596	0.0621556	1.20652	800.271	762.961	663.241	610.628	chrIV	683399	683717	+	0	NA	promoter-TSS (YDR116C_mRNA)	promoter-TSS (YDR116C)	23	YDR116C_mRNA	NA	NA	NA	NA	NA	NA	NA	NA
YDR118W-A	Day3_0_peak_580,Day0_0_peak_502	1346.38	1344.34	1345.36	-0.000841276	0.0874255	0.00962278	0.992322	0.993265	0.00293503	1349.12	1343.65	1383.61	1305.07	chrIV	687605	688056	+	0	NA	promoter-TSS (YDR119W_mRNA)	promoter-TSS (YDR118W-A)	62	YDR118W-A_mRNA	NA	NA	NA	NA	NA	NA	NA	NA
YDR119W-A	Day0_0_peak_503,Day3_0_peak_581	3672.87	3888.44	3780.65	0.0810566	0.07558	-1.07246	0.283513	0.427393	0.369172	3477.11	3868.62	3801.81	3975.07	chrIV	690019	691263	+	0	NA	promoter-TSS (YDR119W-A_mRNA)	promoter-TSS (YDR119W-A)	-373	YDR119W-A_mRNA	NA	NA	NA	NA	NA	NA	NA	NA
YDR121W	Day3_0_peak_582,Day0_0_peak_504,Day3_0_peak_583	2865.35	2883.97	2874.66	0.00839894	0.0698191	-0.120296	0.904249	0.936759	0.028372	2903.66	2827.04	2773.47	2994.47	chrIV	693289	694540	+	0	NA	promoter-TSS (YDR120C_mRNA)	promoter-TSS (YDR120C)	329	YDR121W_mRNA	NA	NA	NA	NA	NA	NA	NA	NA
YDR123C	Day0_0_peak_505,Day3_0_peak_584	4079.03	5178.06	4628.55	0.343826	0.0709094	-4.84881	1.24206e-06	3.44508e-05	4.4628	4037.73	4120.34	5116.69	5239.43	chrIV	699050	700380	+	0	NA	promoter-TSS (YDR124W_mRNA)	promoter-TSS (YDR123C)	-247	YDR123C_mRNA	NA	NA	NA	NA	NA	NA	NA	NA
YDR126W	Day0_0_peak_506,Day3_0_peak_585,Day3_0_peak_586	3105.8	2890.81	2998.31	-0.101656	0.0739205	1.37521	0.169067	0.293303	0.532683	3253.51	2958.1	2989.5	2792.13	chrIV	702729	704510	+	0	NA	promoter-TSS (YDR127W_mRNA)	promoter-TSS (YDR125C)	385	YDR126W_mRNA	NA	NA	NA	NA	NA	NA	NA	NA
YDR128W	Day3_0_peak_587,Day0_0_peak_507	1211.33	1328.96	1270.14	0.136536	0.0960997	-1.42078	0.155382	0.275402	0.560033	1283.86	1138.8	1372.01	1285.91	chrIV	709060	709770	+	0	NA	promoter-TSS (YDR128W_mRNA)	promoter-TSS (YDR128W)	-134	YDR128W_mRNA	NA	NA	NA	NA	NA	NA	NA	NA
YDR129C	Day3_0_peak_588,Day0_0_peak_508	1285.45	1157.22	1221.33	-0.152788	0.0917084	1.66602	0.0957091	0.193871	0.712488	1250.69	1320.21	1147.06	1167.38	chrIV	712745	713499	+	0	NA	TTS (YDR128W_mRNA)	TTS (YDR128W)	2257	YDR129C_mRNA	NA	NA	NA	NA	NA	NA	NA	NA
YDR129C	Day0_0_peak_509,Day3_0_peak_589	1400.69	1399.41	1400.05	-0.00202874	0.0845803	0.0239859	0.980864	0.986679	0.00582426	1386.56	1414.82	1387.18	1411.63	chrIV	715097	715641	+	0	NA	promoter-TSS (YDR129C_mRNA)	promoter-TSS (YDR129C)	10	YDR129C_mRNA	NA	NA	NA	NA	NA	NA	NA	NA
YDR130C	Day0_0_peak_510,Day3_0_peak_590	1211.85	1197.07	1204.46	-0.0178867	0.0913129	0.195884	0.844701	0.898401	0.0465299	1225.01	1198.69	1183.66	1210.48	chrIV	716348	716804	+	0	NA	promoter-TSS (YDR130C_mRNA)	promoter-TSS (YDR130C)	46	YDR130C_mRNA	NA	NA	NA	NA	NA	NA	NA	NA
YDR132C	Day0_0_peak_511	707.836	707.745	707.79	0.002476	0.129749	-0.019083	0.984775	0.989243	0.00469709	708.261	707.41	756.97	658.521	chrIV	720524	720757	+	0	NA	promoter-TSS (YDR132C_mRNA)	promoter-TSS (YDR132C)	-337	YDR132C_mRNA	NA	NA	NA	NA	NA	NA	NA	NA
YDR133C	Day0_0_peak_512,Day3_0_peak_591	13176.4	18042.9	15609.6	0.453342	0.159475	-2.84271	0.0044732	0.0200429	1.69804	11755.8	14597	17449.6	18636.1	chrIV	721123	723342	+	0	NA	promoter-TSS (YDR133C_mRNA)	promoter-TSS (YDR133C)	-935	YDR133C_mRNA	NA	NA	NA	NA	NA	NA	NA	NA
YDR135C	Day0_0_peak_513,Day3_0_peak_592	1835.71	1831.01	1833.36	-0.00311285	0.0793141	0.0392471	0.968693	0.978639	0.00937731	1779.21	1892.21	1896	1766.03	chrIV	727464	728169	+	0	NA	promoter-TSS (YDR135C_mRNA)	promoter-TSS (YDR135C)	-265	YDR135C_mRNA	NA	NA	NA	NA	NA	NA	NA	NA
YDR138W	Day3_0_peak_593,Day0_0_peak_514	1396.47	1335.07	1365.77	-0.0646662	0.0856666	0.754859	0.450334	0.585088	0.232779	1415.45	1377.5	1329.16	1340.99	chrIV	730210	730684	+	0	NA	promoter-TSS (YDR138W_mRNA)	promoter-TSS (YDR138W)	-131	YDR138W_mRNA	NA	NA	NA	NA	NA	NA	NA	NA
YDR142C	Day0_0_peak_515	677.991	537.729	607.86	-0.329207	0.156272	2.10663	0.0351495	0.0911006	1.04048	709.331	646.651	606.112	469.346	chrIV	741807	742072	+	0	NA	promoter-TSS (YDR142C_mRNA)	promoter-TSS (YDR142C)	-339	YDR142C_mRNA	NA	NA	NA	NA	NA	NA	NA	NA
YDR145W	Day0_0_peak_516,Day3_0_peak_594	1497.65	1494	1495.82	-0.00178329	0.0939306	0.0189852	0.984853	0.989243	0.00469709	1623.01	1372.29	1485.38	1502.62	chrIV	746314	746814	+	0	NA	promoter-TSS (YDR145W_mRNA)	promoter-TSS (YDR144C)	-174	YDR145W_mRNA	NA	NA	NA	NA	NA	NA	NA	NA
YDR147W	Day0_0_peak_517,Day3_0_peak_595	2607.04	2874.37	2740.71	0.140621	0.0663971	-2.11788	0.0341854	0.089408	1.04862	2576.27	2637.82	2882.38	2866.36	chrIV	750852	751757	+	0	NA	promoter-TSS (YDR146C_mRNA)	promoter-TSS (YDR146C)	-327	YDR147W_mRNA	NA	NA	NA	NA	NA	NA	NA	NA
YDR148C	Day0_0_peak_518,Day3_0_peak_596	2918.94	3142.05	3030.5	0.10533	0.0710595	-1.48229	0.138264	0.25242	0.597876	2965.71	2872.17	3004.67	3279.43	chrIV	754682	755702	+	0	NA	promoter-TSS (YDR148C_mRNA)	promoter-TSS (YDR148C)	-126	YDR148C_mRNA	NA	NA	NA	NA	NA	NA	NA	NA
YDR151C	Day0_0_peak_519,Day3_0_peak_597	1510.46	1323.64	1417.05	-0.190433	0.0866	2.199	0.0278779	0.076987	1.11358	1560.96	1459.96	1297.92	1349.37	chrIV	763235	763971	+	0	NA	TTS (YDR151C_mRNA)	TTS (YDR151C)	1552	YDR151C_mRNA	NA	NA	NA	NA	NA	NA	NA	NA
YDR151C	Day0_0_peak_520,Day3_0_peak_598	2672.52	2978.49	2825.5	0.155813	0.0686306	-2.27031	0.0231886	0.0672681	1.17219	2584.83	2760.2	2998.42	2958.55	chrIV	765008	765614	+	0	NA	promoter-TSS (YDR152W_mRNA)	promoter-TSS (YDR151C)	-156	YDR151C_mRNA	NA	NA	NA	NA	NA	NA	NA	NA
YDR155C	Day0_0_peak_521,Day3_0_peak_599	12927.6	17045.6	14986.6	0.398783	0.155119	-2.57081	0.010146	0.036833	1.43376	11911	13944.2	15768.7	18322.4	chrIV	768088	770418	+	0	NA	promoter-TSS (YDR155C_mRNA)	promoter-TSS (YDR154C)	-253	YDR155C_mRNA	NA	NA	NA	NA	NA	NA	NA	NA
YDR160W	Day0_0_peak_522,Day3_0_peak_600	1256.3	1071.12	1163.71	-0.22763	0.0961895	2.36647	0.0179586	0.0560697	1.25127	1291.35	1221.26	1111.35	1030.88	chrIV	775502	776108	+	0	NA	promoter-TSS (YDR160W_mRNA)	promoter-TSS (YDR160W)	-358	YDR160W_mRNA	NA	NA	NA	NA	NA	NA	NA	NA
YDR161W	Day3_0_peak_601,Day0_0_peak_523	888.017	921.825	904.921	0.0549533	0.106988	-0.513638	0.607505	0.721612	0.141696	897.63	878.404	937.286	906.364	chrIV	778870	779277	+	0	NA	promoter-TSS (YDR161W_mRNA)	promoter-TSS (YDR161W)	30	YDR161W_mRNA	NA	NA	NA	NA	NA	NA	NA	NA
YDR163W	Day0_0_peak_524,Day3_0_peak_602	1123.74	946.175	1034.96	-0.246028	0.108162	2.27463	0.0229283	0.0668195	1.1751	1211.1	1036.38	952.461	939.889	chrIV	781070	781653	+	0	NA	promoter-TSS (YDR162C_mRNA)	promoter-TSS (YDR162C)	-62	YDR163W_mRNA	NA	NA	NA	NA	NA	NA	NA	NA
YDR164C	Day3_0_peak_603,Day0_0_peak_525	828.548	735.588	782.068	-0.170209	0.117316	1.45085	0.14682	0.263477	0.579258	837.716	819.381	755.185	715.992	chrIV	784349	784737	+	0	NA	promoter-TSS (YDR164C_mRNA)	promoter-TSS (YDR164C)	-328	YDR164C_mRNA	NA	NA	NA	NA	NA	NA	NA	NA
YDR169C-A	Day0_0_peak_526,Day3_0_peak_604	2445.19	2937.83	2691.51	0.262339	0.0802983	-3.26706	0.00108672	0.00698486	2.15584	2295.96	2594.42	2780.62	3095.05	chrIV	794038	794955	+	0	NA	promoter-TSS (YDR169C_mRNA)	promoter-TSS (YDR169C)	227	YDR169C-A_mRNA	NA	NA	NA	NA	NA	NA	NA	NA
YDR169C-A	Day0_0_peak_527,Day3_0_peak_605	1257.5	1064.59	1161.05	-0.237606	0.100403	2.36652	0.0179563	0.0560697	1.25127	1336.28	1178.73	1093.5	1035.67	chrIV	795332	796153	+	0	NA	TTS (YDR170C_mRNA)	TTS (YDR170C)	-1019	YDR169C-A_mRNA	NA	NA	NA	NA	NA	NA	NA	NA
tQ(UUG)D3	Day0_0_peak_528,Day3_0_peak_606	2422.14	2259.02	2340.58	-0.0981173	0.0779695	1.25841	0.208245	0.34224	0.465669	2456.45	2387.83	2408.38	2109.66	chrIV	802162	803237	+	0	NA	promoter-TSS (YDR170W-A)	promoter-TSS (YDR170C)	103	tQ(UUG)D3_tRNA	NA	NA	NA	NA	NA	NA	NA	NA
YDR171W	Day0_0_peak_529,Day3_0_peak_607	5322.88	6776.36	6049.62	0.347354	0.109864	-3.16169	0.00156858	0.00906737	2.04252	4925.73	5720.04	6053.98	7498.75	chrIV	805816	807072	+	0	NA	promoter-TSS (YDR171W_mRNA)	promoter-TSS (YDR171W)	-177	YDR171W_mRNA	NA	NA	NA	NA	NA	NA	NA	NA
YDR172W	Day0_0_peak_530,Day3_0_peak_608	3650.92	3490.48	3570.7	-0.0662588	0.0778555	0.851049	0.394742	0.53469	0.271898	3419.34	3882.51	3401.01	3579.96	chrIV	807274	808416	+	0	NA	promoter-TSS (YDR172W_mRNA)	promoter-TSS (YDR172W)	-479	YDR172W_mRNA	NA	NA	NA	NA	NA	NA	NA	NA
YDR174W	Day0_0_peak_531,Day3_0_peak_609	5585.47	7495.62	6540.54	0.423639	0.0982004	-4.31402	1.6031e-05	0.000278516	3.55515	5261.67	5909.26	7017.15	7974.09	chrIV	811490	812733	+	0	NA	promoter-TSS (YDR174W_mRNA)	promoter-TSS (YDR173C)	1	YDR174W_mRNA	NA	NA	NA	NA	NA	NA	NA	NA
YDR176W	Day0_0_peak_532,Day3_0_peak_610	2217.85	2271.81	2244.83	0.0339133	0.0698919	-0.485226	0.627516	0.736253	0.132973	2209.3	2226.39	2235.2	2308.41	chrIV	813996	814702	+	0	NA	promoter-TSS (YDR175C_mRNA)	promoter-TSS (YDR175C)	-103	YDR176W_mRNA	NA	NA	NA	NA	NA	NA	NA	NA
YDR178W	Day3_0_peak_611,Day0_0_peak_533	4153.13	3966.23	4059.68	-0.0675201	0.0745467	0.905743	0.365072	0.505853	0.295975	3976.75	4329.52	3865.19	4067.26	chrIV	816593	818376	+	0	NA	promoter-TSS (YDR178W_mRNA)	promoter-TSS (YDR178W)	-466	YDR178W_mRNA	NA	NA	NA	NA	NA	NA	NA	NA
YDR183W	Day0_0_peak_534	689.093	466.496	577.794	-0.557025	0.174364	3.19461	0.00140018	0.0084492	2.07318	689.003	689.182	553.445	379.547	chrIV	829286	829657	+	0	NA	promoter-TSS (YDR183W_mRNA)	promoter-TSS (YDR183W)	-114	YDR183W_mRNA	NA	NA	NA	NA	NA	NA	NA	NA
YDR185C	Day0_0_peak_535,Day3_0_peak_612,Day3_0_peak_613	1803.13	1611.27	1707.2	-0.163357	0.0798701	2.04529	0.0408264	0.101568	0.993243	1737.49	1868.78	1608.56	1613.97	chrIV	832070	832896	+	0	NA	promoter-TSS (YDR185C_mRNA)	promoter-TSS (YDR184C)	-10	YDR185C_mRNA	NA	NA	NA	NA	NA	NA	NA	NA
YDR188W	Day0_0_peak_536,Day3_0_peak_614	9380.8	12442.2	10911.5	0.407183	0.127571	-3.19183	0.00141376	0.00851488	2.06982	8712.04	10049.6	11725.9	13158.4	chrIV	835146	837036	+	0	NA	promoter-TSS (YDR186C_mRNA)	promoter-TSS (YDR186C)	-330	YDR188W_mRNA	NA	NA	NA	NA	NA	NA	NA	NA
YDR191W	Day0_0_peak_537,Day3_0_peak_615	2207.44	2049.63	2128.53	-0.108641	0.07403	1.46753	0.142231	0.25758	0.589088	2131.2	2283.68	2011.15	2088.11	chrIV	841729	842700	+	0	NA	promoter-TSS (YDR191W_mRNA)	promoter-TSS (YDR190C)	-123	YDR191W_mRNA	NA	NA	NA	NA	NA	NA	NA	NA
YDR192C	Day0_0_peak_538,Day3_0_peak_616	1824.33	1465.14	1644.74	-0.315312	0.0798546	3.94857	7.86192e-05	0.000952467	3.02115	1870.15	1778.51	1475.56	1454.73	chrIV	844582	845607	+	0	NA	promoter-TSS (YDR192C_mRNA)	promoter-TSS (YDR192C)	-233	YDR192C_mRNA	NA	NA	NA	NA	NA	NA	NA	NA
YDR195W	Day3_0_peak_617,Day0_0_peak_539	2720.52	2547.2	2633.86	-0.0940505	0.0675102	1.39313	0.16358	0.287037	0.542062	2762.43	2678.61	2582.45	2511.96	chrIV	847842	848912	+	0	NA	promoter-TSS (YDR194C_mRNA)	promoter-TSS (YDR194C)	-222	YDR195W_mRNA	NA	NA	NA	NA	NA	NA	NA	NA
YDR196C	Day0_0_peak_540,Day3_0_peak_618	1152.03	885.796	1018.91	-0.377403	0.102609	3.67808	0.000234997	0.00204138	2.69008	1138.35	1165.71	923.896	847.696	chrIV	850710	851291	+	0	NA	promoter-TSS (YDR196C_mRNA)	promoter-TSS (YDR196C)	-1	YDR196C_mRNA	NA	NA	NA	NA	NA	NA	NA	NA
YDR201W	Day3_0_peak_619,Day0_0_peak_541	1437.81	1158.02	1297.92	-0.314366	0.0912036	3.44686	0.000567147	0.0041037	2.38682	1384.43	1491.2	1128.31	1187.73	chrIV	855966	856636	+	0	NA	promoter-TSS (YDR201W_mRNA)	promoter-TSS (YDR200C)	-16	YDR201W_mRNA	NA	NA	NA	NA	NA	NA	NA	NA
YDR205W	Day0_0_peak_542,Day3_0_peak_620,Day3_0_peak_621	2996.87	2699.81	2848.34	-0.152714	0.0742562	2.05658	0.0397264	0.0997734	1.00099	2931.47	3062.26	2547.63	2851.99	chrIV	857954	859552	+	0	NA	promoter-TSS (YDR205W_mRNA)	promoter-TSS (YDR202C)	-593	YDR205W_mRNA	NA	NA	NA	NA	NA	NA	NA	NA
YDR206W	Day0_0_peak_543,Day3_0_peak_622	1627.34	1459.95	1543.65	-0.157466	0.0835487	1.88472	0.0594681	0.135409	0.868352	1663.66	1591.02	1411.28	1508.61	chrIV	861176	861725	+	0	NA	promoter-TSS (YDR206W_mRNA)	promoter-TSS (YDR206W)	-604	YDR206W_mRNA	NA	NA	NA	NA	NA	NA	NA	NA
YDR207C	Day3_0_peak_623,Day0_0_peak_544	8856.15	11080.8	9968.46	0.322971	0.123598	-2.61308	0.00897299	0.0339188	1.46956	8197.42	9514.88	10389.6	11772	chrIV	866568	868319	+	0	NA	promoter-TSS (YDR207C_mRNA)	promoter-TSS (YDR207C)	79	YDR207C_mRNA	NA	NA	NA	NA	NA	NA	NA	NA
YDR210W	Day0_0_peak_545,Day3_0_peak_624	2777.34	2865.57	2821.45	0.0430616	0.0790056	-0.545045	0.585722	0.702068	0.153621	2582.69	2971.99	2772.58	2958.55	chrIV	870441	871356	+	0	NA	promoter-TSS (YDR210W_mRNA)	promoter-TSS (YDR210W)	-176	YDR210W_mRNA	NA	NA	NA	NA	NA	NA	NA	NA
tI(UAU)D	Day0_0_peak_546,Day3_0_peak_625	2379.85	2829.54	2604.7	0.249477	0.0678916	-3.67463	0.000238192	0.00205909	2.68633	2330.2	2429.5	2857.38	2801.71	chrIV	884144	884901	+	0	NA	promoter-TSS (YDR210C-C)	promoter-TSS (YDR210C-D)	161	tI(UAU)D_tRNA	NA	NA	NA	NA	NA	NA	NA	NA
YDR212W	Day0_0_peak_547,Day3_0_peak_626	1061.28	919.03	990.157	-0.20467	0.106417	1.92328	0.0544448	0.126491	0.89794	1082.72	1039.85	971.207	866.853	chrIV	886877	887241	+	0	NA	promoter-TSS (YDR212W_mRNA)	promoter-TSS (YDR212W)	-173	YDR212W_mRNA	NA	NA	NA	NA	NA	NA	NA	NA
YDR213W	Day0_0_peak_548,Day3_0_peak_627	2322.9	2624.19	2473.55	0.174947	0.0696513	-2.51175	0.0120135	0.0420671	1.37606	2251.03	2394.78	2611.9	2636.48	chrIV	889016	889500	+	0	NA	promoter-TSS (YDR213W_mRNA)	promoter-TSS (YDR213W)	-493	YDR213W_mRNA	NA	NA	NA	NA	NA	NA	NA	NA
YDR214W	Day0_0_peak_549,Day3_0_peak_628,Day3_0_peak_629	13326.6	18323.6	15825.1	0.459231	0.170237	-2.6976	0.00698419	0.0279899	1.553	11843.6	14809.6	16649.8	19997.5	chrIV	892147	894696	+	0	NA	TTS (YDR215C_mRNA)	TTS (YDR213W)	546	YDR214W_mRNA	NA	NA	NA	NA	NA	NA	NA	NA
YDR216W	Day0_0_peak_550	1563.21	1055.98	1309.6	-0.561698	0.103811	5.41077	6.27544e-08	2.83537e-06	5.54739	1572.72	1553.7	1168.48	943.481	chrIV	898736	899702	+	0	NA	TTS (YDR216W_mRNA)	TTS (YDR216W)	4184	YDR216W_mRNA	NA	NA	NA	NA	NA	NA	NA	NA
YDR217C	Day0_0_peak_551	807.01	677.264	742.137	-0.251284	0.12175	2.06394	0.0390232	0.0983199	1.00736	830.227	783.793	690.021	664.507	chrIV	903547	903844	+	0	NA	promoter-TSS (YDR217C_mRNA)	promoter-TSS (YDR217C)	-215	YDR217C_mRNA	NA	NA	NA	NA	NA	NA	NA	NA
YDR220C	Day3_0_peak_630,Day0_0_peak_552	1827.54	1937.89	1882.71	0.084366	0.0767826	-1.09876	0.271871	0.415895	0.381016	1876.57	1778.51	1890.64	1985.14	chrIV	906957	907616	+	0	NA	promoter-TSS (YDR220C_mRNA)	promoter-TSS (YDR219C)	7	YDR220C_mRNA	NA	NA	NA	NA	NA	NA	NA	NA
YDR222W	Day0_0_peak_553,Day3_0_peak_631	4042.43	5040.75	4541.59	0.317216	0.0827062	-3.83545	0.000125333	0.00132543	2.87764	3797.01	4287.86	4837.29	5244.22	chrIV	909126	910022	+	0	NA	promoter-TSS (YDR222W_mRNA)	promoter-TSS (YDR222W)	-480	YDR222W_mRNA	NA	NA	NA	NA	NA	NA	NA	NA
YDR223W	Day0_0_peak_554,Day3_0_peak_632	2997.93	2945.99	2971.96	-0.025704	0.0674515	0.381073	0.703149	0.79862	0.09766	2919.7	3076.15	2953.79	2938.2	chrIV	911235	912270	+	0	NA	promoter-TSS (YDR223W_mRNA)	promoter-TSS (YDR223W)	-347	YDR223W_mRNA	NA	NA	NA	NA	NA	NA	NA	NA
YDR225W	Day0_0_peak_555,Day3_0_peak_633,Day3_0_peak_634	10817.8	11087.2	10952.5	0.0354302	0.113625	-0.311816	0.75518	0.834923	0.0783537	10543.7	11092	11085	11089.5	chrIV	913829	917600	+	0	NA	promoter-TSS (YDR226W_mRNA)	promoter-TSS (YDR226W)	184	YDR225W_mRNA	NA	NA	NA	NA	NA	NA	NA	NA
YDR229W	Day0_0_peak_556,Day3_0_peak_635	3257.14	2990.11	3123.62	-0.123103	0.0679765	1.81097	0.0701452	0.154456	0.811195	3348.73	3165.55	2965.39	3014.83	chrIV	923630	925031	+	0	NA	promoter-TSS (YDR228C_mRNA)	promoter-TSS (YDR228C)	-455	YDR229W_mRNA	NA	NA	NA	NA	NA	NA	NA	NA
YDR231C	Day3_0_peak_636,Day0_0_peak_557	6861.98	8225.59	7543.79	0.260901	0.108678	-2.40068	0.0163647	0.0524637	1.28014	6486.68	7237.28	7549.17	8902	chrIV	925943	927566	+	0	NA	promoter-TSS (YDR232W_mRNA)	promoter-TSS (YDR232W)	156	YDR231C_mRNA	NA	NA	NA	NA	NA	NA	NA	NA
YDR234W	Day3_0_peak_637,Day0_0_peak_558	6001.69	7472.89	6737.29	0.315863	0.0976005	-3.23628	0.00121098	0.00758243	2.12019	5519.51	6483.87	7462.58	7483.19	chrIV	930232	931293	+	0	NA	promoter-TSS (YDR233C_mRNA)	promoter-TSS (YDR233C)	-367	YDR234W_mRNA	NA	NA	NA	NA	NA	NA	NA	NA
YDR235W	Day0_0_peak_559,Day3_0_peak_638	964.583	798.705	881.644	-0.267856	0.121321	2.20783	0.0272564	0.0758669	1.11995	1009.97	919.199	869.444	727.965	chrIV	933363	933618	+	0	NA	promoter-TSS (YDR235W_mRNA)	promoter-TSS (YDR235W)	-14	YDR235W_mRNA	NA	NA	NA	NA	NA	NA	NA	NA
YDR237W	Day0_0_peak_560,Day3_0_peak_639	3456.79	3205.66	3331.22	-0.108799	0.0684461	1.58956	0.111934	0.217244	0.663052	3546.65	3366.93	3154.64	3256.68	chrIV	935333	937462	+	0	NA	promoter-TSS (YDR236C_mRNA)	promoter-TSS (YDR236C)	-218	YDR237W_mRNA	NA	NA	NA	NA	NA	NA	NA	NA
YDR238C	Day3_0_peak_640,Day0_0_peak_561	1583.54	1495.11	1539.33	-0.0861541	0.0940069	0.916466	0.359423	0.500112	0.300933	1567.37	1599.7	1363.08	1627.14	chrIV	940872	941425	+	0	NA	promoter-TSS (YDR238C_mRNA)	promoter-TSS (YDR238C)	-332	YDR238C_mRNA	NA	NA	NA	NA	NA	NA	NA	NA
YDR239C	Day0_0_peak_562	881.78	721.525	801.653	-0.285871	0.125412	2.27945	0.0226404	0.0662859	1.17858	951.124	812.437	753.399	689.651	chrIV	943310	943738	+	0	NA	promoter-TSS (YDR239C_mRNA)	promoter-TSS (YDR239C)	-104	YDR239C_mRNA	NA	NA	NA	NA	NA	NA	NA	NA
tY(GUA)D	Day0_0_peak_563,Day3_0_peak_641	4514.12	4278.01	4396.06	-0.0766977	0.0738722	1.03825	0.299155	0.443681	0.35293	4513.83	4514.41	4455.23	4100.79	chrIV	945050	947191	+	0	NA	promoter-TSS (YDR242W_mRNA)	promoter-TSS (YDR240C)	-192	tY(GUA)D_tRNA	NA	NA	NA	NA	NA	NA	NA	NA
YDR245W	Day0_0_peak_564	1319.4	1062.75	1191.08	-0.311506	0.0987797	3.15354	0.00161304	0.0092735	2.03276	1251.76	1387.04	1107.78	1017.71	chrIV	952361	952638	+	0	NA	promoter-TSS (YDR245W_mRNA)	promoter-TSS (YDR245W)	-301	YDR245W_mRNA	NA	NA	NA	NA	NA	NA	NA	NA
YDR246W-A	Day0_0_peak_565,Day3_0_peak_642	12307.1	17276.5	14791.8	0.489131	0.171317	-2.85512	0.00430206	0.0194608	1.71084	10445.2	14169	16236.5	18316.5	chrIV	953918	955882	+	0	NA	promoter-TSS (YDR246W-A_mRNA)	promoter-TSS (YDR246W-A)	-233	YDR246W-A_mRNA	NA	NA	NA	NA	NA	NA	NA	NA
YDR250C	Day0_0_peak_566,Day3_0_peak_643	3198.29	3427.01	3312.65	0.0979056	0.0777624	-1.25904	0.208018	0.342045	0.465917	3001.01	3395.57	3306.39	3547.63	chrIV	959724	960445	+	0	NA	promoter-TSS (YDR249C_mRNA)	promoter-TSS (YDR249C)	277	YDR250C_mRNA	NA	NA	NA	NA	NA	NA	NA	NA
YDR252W	Day0_0_peak_567	1741.34	1136.14	1438.74	-0.613637	0.0872864	7.03016	2.06301e-12	3.86439e-10	9.41292	1744.97	1737.71	1189.91	1082.37	chrIV	962898	963895	+	0	NA	promoter-TSS (YDR252W_mRNA)	promoter-TSS (YDR252W)	-16	YDR252W_mRNA	NA	NA	NA	NA	NA	NA	NA	NA
YDR254W	Day0_0_peak_568,Day3_0_peak_644	2800.54	2429.33	2614.94	-0.205732	0.0727132	2.82935	0.0046642	0.0206558	1.68496	2662.93	2938.14	2459.26	2399.41	chrIV	964291	965485	+	0	NA	promoter-TSS (YDR253C_mRNA)	promoter-TSS (YDR253C)	-225	YDR254W_mRNA	NA	NA	NA	NA	NA	NA	NA	NA
YDR255C	Day0_0_peak_569,Day3_0_peak_645,Day3_0_peak_646	2749.09	2238.34	2493.72	-0.298799	0.0742761	4.02281	5.75077e-05	0.00076368	3.11709	2711.08	2787.11	2115.59	2361.1	chrIV	967558	969034	+	0	NA	promoter-TSS (YDR255C_mRNA)	promoter-TSS (YDR255C)	-474	YDR255C_mRNA	NA	NA	NA	NA	NA	NA	NA	NA
YDR256C	Day0_0_peak_570	817.859	674.105	745.982	-0.2825	0.134081	2.10694	0.0351228	0.0911006	1.04048	738.217	897.5	645.388	702.821	chrIV	969681	969934	+	0	NA	promoter-TSS (YDR256C_mRNA)	promoter-TSS (YDR256C)	-127	YDR256C_mRNA	NA	NA	NA	NA	NA	NA	NA	NA
YDR257C	Day0_0_peak_571,Day3_0_peak_647	1519.48	1192	1355.74	-0.350829	0.0994547	3.52753	0.000419461	0.00321926	2.49224	1389.77	1649.18	1227.4	1156.6	chrIV	971351	971876	+	0	NA	promoter-TSS (YDR257C_mRNA)	promoter-TSS (YDR257C)	-139	YDR257C_mRNA	NA	NA	NA	NA	NA	NA	NA	NA
YDR258C	Day3_0_peak_648,Day0_0_peak_572	2225.48	2435.28	2330.38	0.127262	0.0887256	-1.43433	0.151477	0.269843	0.56889	2018.86	2432.1	2322.68	2547.88	chrIV	974158	974641	+	0	NA	promoter-TSS (YDR258C_mRNA)	promoter-TSS (YDR258C)	-156	YDR258C_mRNA	NA	NA	NA	NA	NA	NA	NA	NA
YDR260C	Day0_0_peak_573,Day3_0_peak_649	11505	14964.4	13234.7	0.379111	0.146916	-2.58047	0.00986661	0.0361062	1.44242	10232.3	12777.7	14644	15284.9	chrIV	975879	977761	+	0	NA	TTS (YDR261C_mRNA)	TTS (YDR261C)	409	YDR260C_mRNA	NA	NA	NA	NA	NA	NA	NA	NA
YDR261C	Day0_0_peak_574,Day3_0_peak_650	1187.03	999.769	1093.4	-0.245561	0.114506	2.14452	0.031991	0.0848619	1.07129	1113.75	1260.32	1097.96	901.575	chrIV	979171	979441	+	0	NA	promoter-TSS (YDR261C_mRNA)	promoter-TSS (YDR261C)	-97	YDR261C_mRNA	NA	NA	NA	NA	NA	NA	NA	NA
tS(AGA)D2	Day0_0_peak_575,Day3_0_peak_651	2845.52	2693.83	2769.68	-0.0778939	0.0696509	1.11835	0.263419	0.406704	0.390721	2822.34	2868.7	2796.68	2590.98	chrIV	980389	981534	+	0	NA	promoter-TSS (YDR261W-A)	promoter-TSS (YDR261W-B)	94	tS(AGA)D2_tRNA	NA	NA	NA	NA	NA	NA	NA	NA
YDR262W	Day0_0_peak_576,Day3_0_peak_652	3273.51	4201.64	3737.57	0.359673	0.0691767	-5.19933	2.00008e-07	7.35379e-06	5.13349	3181.82	3365.19	4218.68	4184.6	chrIV	992558	993493	+	0	NA	promoter-TSS (YDR261C-C)	promoter-TSS (YDR261C-D)	-109	YDR262W_mRNA	NA	NA	NA	NA	NA	NA	NA	NA
YDR263C	Day0_0_peak_577	1110.72	886.55	998.635	-0.321296	0.113421	2.83277	0.00461473	0.0204653	1.68898	1119.09	1102.34	972.1	801.001	chrIV	995529	996312	+	0	NA	promoter-TSS (YDR263C_mRNA)	promoter-TSS (YDR263C)	-386	YDR263C_mRNA	NA	NA	NA	NA	NA	NA	NA	NA
YDR265W	Day3_0_peak_653,Day0_0_peak_578	2910.08	3196.25	3053.16	0.134414	0.0671772	-2.00089	0.0454041	0.110522	0.956552	2853.37	2966.78	3150.17	3242.32	chrIV	998088	999150	+	0	NA	promoter-TSS (YDR265W_mRNA)	promoter-TSS (YDR264C)	-245	YDR265W_mRNA	NA	NA	NA	NA	NA	NA	NA	NA
YDR266C	Day0_0_peak_579,Day3_0_peak_654	1469.89	1356.08	1412.99	-0.115283	0.0855436	1.34765	0.17777	0.304172	0.516881	1512.81	1426.97	1360.4	1351.76	chrIV	1002105	1002871	+	0	NA	promoter-TSS (YDR266C_mRNA)	promoter-TSS (YDR266C)	-465	YDR266C_mRNA	NA	NA	NA	NA	NA	NA	NA	NA
YDR268W	Day0_0_peak_580,Day3_0_peak_655	1604.54	1342.4	1473.47	-0.253606	0.0973791	2.60431	0.00920587	0.0344893	1.46232	1711.81	1497.28	1433.6	1251.19	chrIV	1003412	1004253	+	0	NA	promoter-TSS (YDR267C_mRNA)	promoter-TSS (YDR267C)	-172	YDR268W_mRNA	NA	NA	NA	NA	NA	NA	NA	NA
YDR270W	Day3_0_peak_656,Day0_0_peak_581	2290.08	2942.84	2616.46	0.35959	0.0751144	-4.78724	1.69094e-06	4.53116e-05	4.34379	2197.53	2382.63	2807.39	3078.28	chrIV	1005051	1005815	+	0	NA	promoter-TSS (YDR270W_mRNA)	promoter-TSS (YDR270W)	-242	YDR270W_mRNA	NA	NA	NA	NA	NA	NA	NA	NA
YDR271C	Day0_0_peak_582,Day3_0_peak_657	1854.58	1481.89	1668.24	-0.321132	0.0967691	3.31854	0.000904892	0.00601107	2.22105	1781.35	1927.8	1629.99	1333.8	chrIV	1008420	1008906	+	0	NA	promoter-TSS (YDR272W_mRNA)	promoter-TSS (YDR272W)	103	YDR271C_mRNA	NA	NA	NA	NA	NA	NA	NA	NA
YDR274C	Day0_0_peak_583,Day3_0_peak_658	8680.65	13019.1	10849.9	0.584429	0.1406	-4.15668	3.22911e-05	0.000483387	3.31571	7652.85	9708.45	12200.8	13837.3	chrIV	1011101	1012286	+	0	NA	promoter-TSS (YDR275W_mRNA)	promoter-TSS (YDR275W)	267	YDR274C_mRNA	NA	NA	NA	NA	NA	NA	NA	NA
YDR276C	Day0_0_peak_584,Day3_0_peak_659	6842.37	9513.13	8177.75	0.474897	0.128619	-3.69226	0.000222269	0.00196317	2.70704	5929.28	7755.47	8956.88	10069.4	chrIV	1013211	1014344	+	0	NA	promoter-TSS (YDR276C_mRNA)	promoter-TSS (YDR276C)	-134	YDR276C_mRNA	NA	NA	NA	NA	NA	NA	NA	NA
tE(CUC)D	Day3_0_peak_660,Day0_0_peak_585	7750.52	10399.2	9074.87	0.42383	0.112758	-3.75877	0.000170748	0.00166125	2.77957	7141.45	8359.59	10286	10512.4	chrIV	1015962	1017370	+	0	NA	promoter-TSS (YDR277C_mRNA)	promoter-TSS (YDR277C)	612	tE(CUC)D_tRNA	NA	NA	NA	NA	NA	NA	NA	NA
YDR280W	Day0_0_peak_586,Day3_0_peak_661	938.24	874.985	906.613	-0.0994797	0.107403	0.926228	0.354328	0.495965	0.304549	960.753	915.727	885.512	864.458	chrIV	1020318	1020584	+	0	NA	promoter-TSS (YDR280W_mRNA)	promoter-TSS (YDR280W)	-296	YDR280W_mRNA	NA	NA	NA	NA	NA	NA	NA	NA
YDR281C	Day3_0_peak_662,Day0_0_peak_587	2001.06	2172.65	2086.85	0.120505	0.075822	-1.58932	0.111989	0.217244	0.663052	2087.34	1914.78	2212.89	2132.41	chrIV	1021861	1022978	+	0	NA	promoter-TSS (YDR281C_mRNA)	promoter-TSS (YDR281C)	-98	YDR281C_mRNA	NA	NA	NA	NA	NA	NA	NA	NA
YDR282C	Day3_0_peak_663,Day0_0_peak_588	1004.14	922.533	963.336	-0.119826	0.106886	1.12106	0.262262	0.405909	0.391571	1047.41	960.863	950.676	894.391	chrIV	1024764	1025123	+	0	NA	promoter-TSS (YDR282C_mRNA)	promoter-TSS (YDR282C)	-188	YDR282C_mRNA	NA	NA	NA	NA	NA	NA	NA	NA
YDR283C	Day0_0_peak_589,Day3_0_peak_664	2249.69	2051.56	2150.62	-0.132707	0.0704418	1.88392	0.0595752	0.135425	0.8683	2247.82	2251.56	2066.49	2036.62	chrIV	1030049	1030937	+	0	NA	promoter-TSS (YDR283C_mRNA)	promoter-TSS (YDR283C)	-444	YDR283C_mRNA	NA	NA	NA	NA	NA	NA	NA	NA
YDR284C	Day0_0_peak_590,Day3_0_peak_665	3403.65	3417.71	3410.68	0.00711214	0.0850094	-0.083663	0.933324	0.953945	0.0204765	3282.39	3524.9	3715.22	3120.19	chrIV	1031262	1032255	+	0	NA	promoter-TSS (YDR284C_mRNA)	promoter-TSS (YDR284C)	-339	YDR284C_mRNA	NA	NA	NA	NA	NA	NA	NA	NA
YDR286C	Day0_0_peak_591,Day3_0_peak_666	1201.44	1093.33	1147.38	-0.134581	0.097072	1.3864	0.165625	0.28934	0.538591	1179.01	1223.86	1142.6	1044.05	chrIV	1035479	1035947	+	0	NA	promoter-TSS (YDR286C_mRNA)	promoter-TSS (YDR286C)	-138	YDR286C_mRNA	NA	NA	NA	NA	NA	NA	NA	NA
YDR288W	Day3_0_peak_667,Day0_0_peak_592	1265.23	1167.28	1216.26	-0.115361	0.0909434	1.26849	0.204622	0.338397	0.470574	1271.02	1259.45	1186.34	1148.22	chrIV	1036849	1037435	+	0	NA	promoter-TSS (YDR288W_mRNA)	promoter-TSS (YDR288W)	-53	YDR288W_mRNA	NA	NA	NA	NA	NA	NA	NA	NA
YDR289C	Day0_0_peak_593	729.384	604.979	667.182	-0.265198	0.149649	1.77214	0.0763716	0.165063	0.78235	729.658	729.11	689.128	520.83	chrIV	1039409	1039675	+	0	NA	promoter-TSS (YDR289C_mRNA)	promoter-TSS (YDR289C)	-33	YDR289C_mRNA	NA	NA	NA	NA	NA	NA	NA	NA
YDR292C	Day0_0_peak_594	996.083	750.993	873.538	-0.403371	0.118738	3.39716	0.000680895	0.00476325	2.3221	1035.64	956.523	808.744	693.243	chrIV	1045220	1045703	+	0	NA	promoter-TSS (YDR292C_mRNA)	promoter-TSS (YDR292C)	-450	YDR292C_mRNA	NA	NA	NA	NA	NA	NA	NA	NA
YDR293C	Day3_0_peak_668,Day0_0_peak_595	3889	4101.69	3995.34	0.0754623	0.0765103	-0.986303	0.323984	0.468208	0.329561	3753.14	4024.86	3909.82	4293.56	chrIV	1049320	1050821	+	0	NA	promoter-TSS (YDR293C_mRNA)	promoter-TSS (YDR293C)	-678	YDR293C_mRNA	NA	NA	NA	NA	NA	NA	NA	NA
YDR296W	Day0_0_peak_596,Day3_0_peak_669	6529.52	7415.13	6972.33	0.183115	0.0886938	-2.06457	0.0389633	0.0982471	1.00768	6412.86	6646.18	7155.51	7674.76	chrIV	1054775	1056875	+	0	NA	promoter-TSS (YDR297W_mRNA)	promoter-TSS (YDR297W)	613	YDR296W_mRNA	NA	NA	NA	NA	NA	NA	NA	NA
YDR299W	Day0_0_peak_597,Day3_0_peak_670	2095.94	2211.38	2153.66	0.077824	0.0731442	-1.06398	0.287337	0.432067	0.364449	2048.82	2143.06	2273.59	2149.17	chrIV	1059017	1059544	+	0	NA	promoter-TSS (YDR298C_mRNA)	promoter-TSS (YDR298C)	-347	YDR299W_mRNA	NA	NA	NA	NA	NA	NA	NA	NA
YDR301W	Day3_0_peak_671,Day0_0_peak_598	2313.88	2617.46	2465.67	0.179182	0.0697943	-2.56729	0.0102497	0.0371668	1.42984	2376.2	2251.56	2661.89	2573.02	chrIV	1062753	1063445	+	0	NA	promoter-TSS (YDR300C_mRNA)	promoter-TSS (YDR300C)	-253	YDR301W_mRNA	NA	NA	NA	NA	NA	NA	NA	NA
YDR302W	Day3_0_peak_672,Day0_0_peak_599	1236.32	1117.45	1176.88	-0.145571	0.0928375	1.56802	0.116876	0.223571	0.650585	1217.52	1255.11	1134.56	1100.33	chrIV	1067296	1067851	+	0	NA	promoter-TSS (YDR302W_mRNA)	promoter-TSS (YDR302W)	-158	YDR302W_mRNA	NA	NA	NA	NA	NA	NA	NA	NA
YDR304C	Day0_0_peak_600,Day3_0_peak_673	4754	4475.39	4614.69	-0.0877126	0.0720344	1.21765	0.223358	0.361483	0.441912	4714.96	4793.03	4365.07	4585.7	chrIV	1071307	1073688	+	0	NA	promoter-TSS (YDR304C_mRNA)	promoter-TSS (YDR304C)	60	YDR304C_mRNA	NA	NA	NA	NA	NA	NA	NA	NA
tV(CAC)D	Day0_0_peak_601,Day3_0_peak_674	2749.72	3230.06	2989.89	0.23206	0.0666649	-3.48099	0.000499556	0.00370797	2.43086	2699.31	2800.13	3253.72	3206.4	chrIV	1074990	1075787	+	0	NA	promoter-TSS (YDR306C_mRNA)	promoter-TSS (YDR306C)	156	tV(CAC)D_tRNA	NA	NA	NA	NA	NA	NA	NA	NA
YDR309C	Day0_0_peak_602,Day3_0_peak_675	5926.19	8421.14	7173.66	0.506324	0.100861	-5.02003	5.16635e-07	1.55581e-05	4.80804	5533.42	6318.95	8020.49	8821.78	chrIV	1080088	1081336	+	0	NA	promoter-TSS (YDR309C_mRNA)	promoter-TSS (YDR309C)	-513	YDR309C_mRNA	NA	NA	NA	NA	NA	NA	NA	NA
YDR311W	Day0_0_peak_603,Day3_0_peak_676	2177.14	2084.56	2130.85	-0.0616311	0.0784272	0.785838	0.431962	0.5684	0.245346	2104.45	2249.82	2192.36	1976.76	chrIV	1084504	1085192	+	0	NA	promoter-TSS (YDR310C_mRNA)	promoter-TSS (YDR310C)	-217	YDR311W_mRNA	NA	NA	NA	NA	NA	NA	NA	NA
YDR312W	Day0_0_peak_604,Day3_0_peak_677	2597.93	2880.36	2739.14	0.150589	0.0772295	-1.94989	0.0511889	0.120521	0.918938	2576.27	2619.59	3082.33	2678.38	chrIV	1086894	1087653	+	0	NA	promoter-TSS (YDR312W_mRNA)	promoter-TSS (YDR312W)	-308	YDR312W_mRNA	NA	NA	NA	NA	NA	NA	NA	NA
YDR313C	Day0_0_peak_605,Day3_0_peak_678	2382.26	2442.86	2412.56	0.034346	0.0723724	-0.474574	0.635091	0.742662	0.129209	2341.97	2422.55	2341.43	2544.28	chrIV	1089715	1090674	+	0	NA	promoter-TSS (YDR313C_mRNA)	promoter-TSS (YDR313C)	-115	YDR313C_mRNA	NA	NA	NA	NA	NA	NA	NA	NA
YDR316W	Day0_0_peak_606,Day3_0_peak_679	809.513	643.924	726.718	-0.327257	0.126142	2.59436	0.00947662	0.0350469	1.45535	829.157	789.869	678.417	609.431	chrIV	1093636	1093952	+	0	NA	promoter-TSS (YDR316W_mRNA)	promoter-TSS (YDR315C)	31	YDR316W_mRNA	NA	NA	NA	NA	NA	NA	NA	NA
tF(GAA)D	Day0_0_peak_607,Day3_0_peak_680	2161.91	2779.18	2470.54	0.359849	0.0869201	-4.14	3.47308e-05	0.000510785	3.29176	1956.81	2367	2682.42	2875.94	chrIV	1094782	1095448	+	0	NA	promoter-TSS (YDR316W-A)	promoter-TSS (YDR316W-B)	346	tF(GAA)D_tRNA	NA	NA	NA	NA	NA	NA	NA	NA
YDR318W	Day0_0_peak_608,Day3_0_peak_681	1190.88	928.154	1059.52	-0.355309	0.112333	3.16299	0.00156159	0.0090601	2.04287	1214.31	1167.44	1022.98	833.328	chrIV	1103422	1104094	+	0	NA	promoter-TSS (YDR318W_mRNA)	promoter-TSS (YDR318W)	0	YDR318W_mRNA	NA	NA	NA	NA	NA	NA	NA	NA
YDR319C	Day0_0_peak_609,Day3_0_peak_682	1179.58	940.691	1060.14	-0.323884	0.101217	3.1999	0.00137474	0.00834344	2.07865	1200.41	1158.76	984.597	896.785	chrIV	1105693	1106225	+	0	NA	promoter-TSS (YDR319C_mRNA)	promoter-TSS (YDR319C)	-132	YDR319C_mRNA	NA	NA	NA	NA	NA	NA	NA	NA
YDR320C	Day0_0_peak_610,Day3_0_peak_683	1919.59	1778.38	1848.98	-0.110003	0.0747029	1.47255	0.140874	0.255609	0.592425	1932.2	1906.97	1779.95	1776.81	chrIV	1107770	1108795	+	0	NA	promoter-TSS (YDR320W-B_mRNA)	promoter-TSS (YDR320C)	-181	YDR320C_mRNA	NA	NA	NA	NA	NA	NA	NA	NA
YDR322W	Day0_0_peak_611,Day3_0_peak_684	898.252	660.363	779.308	-0.438464	0.139377	3.14588	0.00165587	0.0094417	2.02495	969.312	827.193	736.439	584.287	chrIV	1110266	1110679	+	0	NA	promoter-TSS (YDR322W_mRNA)	promoter-TSS (YDR322W)	-117	YDR322W_mRNA	NA	NA	NA	NA	NA	NA	NA	NA
YDR322C-A	Day0_0_peak_612,Day3_0_peak_685	2007.52	1624.75	1816.14	-0.305071	0.0773246	3.94533	7.96902e-05	0.000954471	3.02024	2063.8	1951.24	1603.21	1646.3	chrIV	1111647	1112823	+	0	NA	promoter-TSS (YDR322C-A_mRNA)	promoter-TSS (YDR322C-A)	58	YDR322C-A_mRNA	NA	NA	NA	NA	NA	NA	NA	NA
YDR323C	Day0_0_peak_613,Day3_0_peak_686	1009.11	856.012	932.563	-0.236556	0.105354	2.24533	0.0247468	0.0702418	1.1534	1003.55	1014.68	873.908	838.117	chrIV	1113854	1114190	+	0	NA	promoter-TSS (YDR323C_mRNA)	promoter-TSS (YDR323C)	5	YDR323C_mRNA	NA	NA	NA	NA	NA	NA	NA	NA
YDR324C	Day0_0_peak_614,Day3_0_peak_687	1079.91	982.338	1031.12	-0.133948	0.103277	1.29698	0.194639	0.32529	0.487729	1119.09	1040.72	1021.2	943.481	chrIV	1116757	1117094	+	0	NA	promoter-TSS (YDR325W_mRNA)	promoter-TSS (YDR324C)	-162	YDR324C_mRNA	NA	NA	NA	NA	NA	NA	NA	NA
YDR325W	Day0_0_peak_615,Day3_0_peak_688	1145.32	941.031	1043.17	-0.280202	0.108632	2.57937	0.00989814	0.0361408	1.442	1136.21	1154.42	1021.2	860.866	chrIV	1120190	1120733	+	0	NA	TTS (YDR325W_mRNA)	TTS (YDR325W)	3335	YDR325W_mRNA	NA	NA	NA	NA	NA	NA	NA	NA
YDR328C	Day0_0_peak_616,Day3_0_peak_689	3672.31	3696.85	3684.58	0.00813248	0.0748632	-0.108631	0.913495	0.941985	0.0259561	3586.24	3758.39	3507.24	3886.47	chrIV	1124939	1126441	+	0	NA	promoter-TSS (YDR326C_mRNA)	promoter-TSS (YDR326C)	328	YDR328C_mRNA	NA	NA	NA	NA	NA	NA	NA	NA
YDR329C	Day0_0_peak_617,Day3_0_peak_690	2071.92	2044.37	2058.14	-0.0209519	0.0800202	0.261833	0.79345	0.863943	0.0635151	2116.22	2027.62	1919.2	2169.53	chrIV	1127298	1128113	+	0	NA	promoter-TSS (YDR330W_mRNA)	promoter-TSS (YDR329C)	-110	YDR329C_mRNA	NA	NA	NA	NA	NA	NA	NA	NA
YDR331W	Day3_0_peak_691,Day0_0_peak_618	1507.84	1367.42	1437.63	-0.142655	0.0852402	1.67356	0.0942165	0.191707	0.717362	1501.04	1514.64	1322.02	1412.83	chrIV	1129081	1129860	+	0	NA	promoter-TSS (YDR331W_mRNA)	promoter-TSS (YDR331W)	-118	YDR331W_mRNA	NA	NA	NA	NA	NA	NA	NA	NA
YDR332W	Day0_0_peak_619	745.412	474.056	609.734	-0.651627	0.140231	4.64682	3.37093e-06	7.89547e-05	4.10262	779.943	710.882	477.57	470.543	chrIV	1130909	1131300	+	0	NA	TTS (YDR331W_mRNA)	TTS (YDR331W)	103	YDR332W_mRNA	NA	NA	NA	NA	NA	NA	NA	NA
YDR333C	Day0_0_peak_620,Day3_0_peak_692	2132.91	2328.76	2230.84	0.128383	0.072539	-1.76984	0.076753	0.165524	0.78114	2160.09	2105.74	2410.16	2247.35	chrIV	1135290	1135937	+	0	NA	promoter-TSS (YDR333C_mRNA)	promoter-TSS (YDR333C)	-182	YDR333C_mRNA	NA	NA	NA	NA	NA	NA	NA	NA
YDR335W	Day0_0_peak_621,Day3_0_peak_693	2489.05	2583.8	2536.42	0.051674	0.0744758	-0.693836	0.487785	0.617886	0.209092	2415.79	2562.3	2455.69	2711.91	chrIV	1140111	1140955	+	0	NA	promoter-TSS (YDR335W_mRNA)	promoter-TSS (YDR335W)	-635	YDR335W_mRNA	NA	NA	NA	NA	NA	NA	NA	NA
YDR336W	Day0_0_peak_622,Day3_0_peak_694,Day3_0_peak_695	2863.03	2350.39	2606.71	-0.283112	0.0739553	3.82815	0.000129111	0.00134736	2.87052	3017.06	2708.99	2381.6	2319.19	chrIV	1144731	1146555	+	0	NA	promoter-TSS (YDR337W_mRNA)	promoter-TSS (YDR337W)	551	YDR336W_mRNA	NA	NA	NA	NA	NA	NA	NA	NA
YDR337W	Day0_0_peak_623,Day3_0_peak_696	872.05	813.625	842.837	-0.0985027	0.112229	0.877694	0.38011	0.521434	0.2828	884.791	859.308	834.631	792.619	chrIV	1147321	1147714	+	0	NA	TTS (YDR337W_mRNA)	TTS (YDR337W)	1198	YDR337W_mRNA	NA	NA	NA	NA	NA	NA	NA	NA
YDR339C	Day0_0_peak_624,Day3_0_peak_697	4806.32	4773.42	4789.87	-0.0092209	0.0771388	0.119537	0.90485	0.936759	0.028372	4772.74	4839.9	5000.64	4546.19	chrIV	1149361	1151562	+	0	NA	promoter-TSS (YDR338C_mRNA)	promoter-TSS (YDR338C)	59	YDR339C_mRNA	NA	NA	NA	NA	NA	NA	NA	NA
YDR341C	Day3_0_peak_698,Day0_0_peak_625	1320.31	1246.8	1283.56	-0.0783801	0.107695	0.727798	0.466737	0.597983	0.223311	1399.4	1241.22	1369.33	1124.27	chrIV	1153713	1154184	+	0	NA	promoter-TSS (YDR341C_mRNA)	promoter-TSS (YDR341C)	-322	YDR341C_mRNA	NA	NA	NA	NA	NA	NA	NA	NA
YDR342C	Day0_0_peak_626,Day3_0_peak_699	8672.05	12751.6	10711.8	0.556032	0.11823	-4.70299	2.56383e-06	6.38334e-05	4.19495	8210.26	9133.84	12385.6	13117.7	chrIV	1155873	1157745	+	0	NA	promoter-TSS (YDR342C_mRNA)	promoter-TSS (YDR342C)	-881	YDR342C_mRNA	NA	NA	NA	NA	NA	NA	NA	NA
YDR344C	Day0_0_peak_627,Day3_0_peak_700	10862.8	15996.1	13429.5	0.558178	0.137554	-4.05789	4.95187e-05	0.000672009	3.17262	10086.8	11638.9	15635.7	16356.5	chrIV	1161388	1163163	+	0	NA	promoter-TSS (YDR343C_mRNA)	promoter-TSS (YDR343C)	174	YDR344C_mRNA	NA	NA	NA	NA	NA	NA	NA	NA
YDR345C	Day3_0_peak_701,Day0_0_peak_628	3553.39	4889.11	4221.25	0.458902	0.0848133	-5.41073	6.2769e-08	2.83537e-06	5.54739	3342.31	3764.46	4599.84	5178.37	chrIV	1164830	1165424	+	0	NA	promoter-TSS (YDR345C_mRNA)	promoter-TSS (YDR345C)	-467	YDR345C_mRNA	NA	NA	NA	NA	NA	NA	NA	NA
YDR345C	Day0_0_peak_629,Day3_0_peak_702	3218.32	3776.27	3497.29	0.229481	0.0822305	-2.7907	0.00525942	0.022719	1.64361	2946.45	3490.18	3775.03	3777.51	chrIV	1166097	1166951	+	0	NA	TTS (YDR346C_mRNA)	TTS (YDR346C)	-1864	YDR345C_mRNA	NA	NA	NA	NA	NA	NA	NA	NA
YDR347W	Day0_0_peak_630,Day3_0_peak_703	1967.73	2235.37	2101.55	0.182885	0.079602	-2.29749	0.0215909	0.0640435	1.19353	2028.49	1906.97	2108.45	2362.29	chrIV	1168788	1169440	+	0	NA	promoter-TSS (YDR346C_mRNA)	promoter-TSS (YDR346C)	-64	YDR347W_mRNA	NA	NA	NA	NA	NA	NA	NA	NA
YDR348C	Day0_0_peak_631,Day3_0_peak_704	1747.88	1831.08	1789.48	0.068699	0.0777742	-0.883313	0.377067	0.518611	0.285158	1786.7	1709.07	1874.57	1787.58	chrIV	1171906	1172605	+	0	NA	promoter-TSS (YDR348C_mRNA)	promoter-TSS (YDR348C)	-430	YDR348C_mRNA	NA	NA	NA	NA	NA	NA	NA	NA
tM(CAU)D	Day3_0_peak_705,Day0_0_peak_632,Day3_0_peak_706	5592.83	5765.41	5679.12	0.0440485	0.0764895	-0.575877	0.564699	0.68676	0.163195	5601.89	5583.77	5845.99	5684.83	chrIV	1173945	1176328	+	0	NA	promoter-TSS (tM(CAU)D_tRNA)	promoter-TSS (YDR349C)	-693	tM(CAU)D_tRNA	NA	NA	NA	NA	NA	NA	NA	NA
YDR350C	Day3_0_peak_707,Day0_0_peak_633	1446.52	1374.54	1410.53	-0.0712721	0.0886846	0.803658	0.421594	0.559648	0.252085	1458.25	1434.78	1445.21	1303.87	chrIV	1178072	1178607	+	0	NA	promoter-TSS (YDR351W_mRNA)	promoter-TSS (YDR350C)	-165	YDR350C_mRNA	NA	NA	NA	NA	NA	NA	NA	NA
YDR353W	Day0_0_peak_634,Day3_0_peak_708,Day3_0_peak_709,Day3_0_peak_710	9410.11	10249.9	9830	0.123267	0.105249	-1.1712	0.241519	0.383109	0.416678	9386.06	9434.16	10122.7	10377.1	chrIV	1181263	1184824	+	0	NA	promoter-TSS (YDR353W_mRNA)	promoter-TSS (YDR353W)	-256	YDR353W_mRNA	NA	NA	NA	NA	NA	NA	NA	NA
YDR357C	Day3_0_peak_711,Day0_0_peak_635	4166.92	4155.14	4161.03	-0.00392156	0.0714837	0.0548594	0.95625	0.970679	0.0129245	4067.69	4266.16	4252.6	4057.68	chrIV	1188985	1190342	+	0	NA	promoter-TSS (YDR358W_mRNA)	promoter-TSS (YDR357C)	-96	YDR357C_mRNA	NA	NA	NA	NA	NA	NA	NA	NA
YDR358W	Day0_0_peak_636,Day3_0_peak_712	2014.97	1716.64	1865.81	-0.232036	0.0785387	2.95442	0.00313255	0.0153806	1.81303	2069.15	1960.78	1654.09	1779.2	chrIV	1191529	1192734	+	0	NA	TTS (YDR358W_mRNA)	TTS (YDR358W)	2072	YDR358W_mRNA	NA	NA	NA	NA	NA	NA	NA	NA
YDR359C	Day3_0_peak_713,Day0_0_peak_637	3886.67	4595.02	4240.84	0.240554	0.0750124	-3.20686	0.00134191	0.0081805	2.08722	3714.62	4058.71	4498.97	4691.06	chrIV	1194743	1195694	+	0	NA	promoter-TSS (YDR359C_mRNA)	promoter-TSS (YDR359C)	-334	YDR359C_mRNA	NA	NA	NA	NA	NA	NA	NA	NA
YDR361C	Day0_0_peak_638,Day3_0_peak_714	1912.41	1672.84	1792.62	-0.191304	0.082971	2.30567	0.0211289	0.0630279	1.20047	2026.35	1798.47	1689.79	1655.88	chrIV	1196163	1197042	+	0	NA	promoter-TSS (YDR361C_mRNA)	promoter-TSS (YDR361C)	-339	YDR361C_mRNA	NA	NA	NA	NA	NA	NA	NA	NA
YDR362C	Day3_0_peak_715,Day0_0_peak_639	1659.64	1462.66	1561.15	-0.182896	0.0805453	2.27072	0.0231641	0.0672588	1.17225	1637.99	1681.29	1455.02	1470.3	chrIV	1198530	1199328	+	0	NA	promoter-TSS (YDR362C_mRNA)	promoter-TSS (YDR362C)	-232	YDR362C_mRNA	NA	NA	NA	NA	NA	NA	NA	NA
YDR363W-A	Day0_0_peak_640,Day3_0_peak_716	3370.89	3624.45	3497.67	0.105941	0.0722518	-1.46627	0.142575	0.257759	0.588786	3404.36	3337.41	3794.67	3454.24	chrIV	1201350	1202559	+	0	NA	promoter-TSS (YDR363W-A_mRNA)	promoter-TSS (YDR363W-A)	-174	YDR363W-A_mRNA	NA	NA	NA	NA	NA	NA	NA	NA
YDR364C	Day0_0_peak_641,Day3_0_peak_717	881.426	738.801	810.113	-0.25222	0.118238	2.13315	0.0329123	0.0868579	1.06119	878.372	884.48	781.964	695.637	chrIV	1203933	1204319	+	0	NA	promoter-TSS (YDR364C_mRNA)	promoter-TSS (YDR364C)	84	YDR364C_mRNA	NA	NA	NA	NA	NA	NA	NA	NA
YDR368W	Day0_0_peak_642,Day3_0_peak_718	2854.93	2605.64	2730.29	-0.132142	0.0666808	1.98171	0.0475115	0.114243	0.942169	2811.65	2898.21	2608.33	2602.95	chrIV	1212746	1214188	+	0	NA	promoter-TSS (YDR366C_mRNA)	promoter-TSS (YDR366C)	-437	YDR368W_mRNA	NA	NA	NA	NA	NA	NA	NA	NA
YDR370C	Day0_0_peak_643,Day3_0_peak_719	1298.74	1117.47	1208.1	-0.216334	0.0909971	2.37737	0.0174366	0.0549696	1.25988	1304.18	1293.3	1127.42	1107.51	chrIV	1218957	1219473	+	0	NA	promoter-TSS (YDR371W_mRNA)	promoter-TSS (YDR370C)	-105	YDR370C_mRNA	NA	NA	NA	NA	NA	NA	NA	NA
YDR373W	Day0_0_peak_644,Day3_0_peak_720	1549.34	1338.39	1443.86	-0.210705	0.0855973	2.46159	0.0138323	0.0465534	1.33205	1508.53	1590.15	1372.9	1303.87	chrIV	1222300	1222773	+	0	NA	promoter-TSS (YDR372C_mRNA)	promoter-TSS (YDR372C)	-223	YDR373W_mRNA	NA	NA	NA	NA	NA	NA	NA	NA
YDR374W-A	Day0_0_peak_645,Day3_0_peak_721	2059.17	1620.76	1839.97	-0.345265	0.0754902	4.57364	4.79317e-06	0.00010525	3.97778	2031.7	2086.64	1637.13	1604.4	chrIV	1224372	1225322	+	0	NA	promoter-TSS (YDR374C_mRNA)	promoter-TSS (YDR374C)	90	YDR374W-A_mRNA	NA	NA	NA	NA	NA	NA	NA	NA
YDR375C	Day0_0_peak_646,Day3_0_peak_722	2428	2313.52	2370.76	-0.0714927	0.0722999	0.988835	0.322744	0.466842	0.33083	2348.39	2507.62	2250.38	2376.66	chrIV	1226003	1227054	+	0	NA	promoter-TSS (YDR375C_mRNA)	promoter-TSS (YDR375C)	8	YDR375C_mRNA	NA	NA	NA	NA	NA	NA	NA	NA
YDR378C	Day0_0_peak_647,Day3_0_peak_723,Day3_0_peak_724	5457.25	5008.59	5232.92	-0.124014	0.0765661	1.6197	0.105296	0.208744	0.680387	5273.44	5641.05	5032.78	4984.4	chrIV	1227977	1230339	+	0	NA	TTS (YDR377W_mRNA)	TTS (YDR376W)	451	YDR378C_mRNA	NA	NA	NA	NA	NA	NA	NA	NA
YDR379C-A	Day0_0_peak_648,Day3_0_peak_725	3657.09	3656.45	3656.77	-0.00153831	0.0862421	0.0178371	0.985769	0.989243	0.00469709	3314.49	3999.69	3603.64	3709.27	chrIV	1233139	1234361	+	0	NA	promoter-TSS (YDR380W_mRNA)	promoter-TSS (YDR379C-A)	-233	YDR379C-A_mRNA	NA	NA	NA	NA	NA	NA	NA	NA
YDR381W	Day3_0_peak_726,Day0_0_peak_649	2387.21	2444.56	2415.88	0.0327366	0.0703366	-0.465429	0.641625	0.748418	0.125856	2348.39	2426.03	2373.57	2515.55	chrIV	1235896	1236642	+	0	NA	promoter-TSS (YDR381W_mRNA)	promoter-TSS (YDR381W)	-289	YDR381W_mRNA	NA	NA	NA	NA	NA	NA	NA	NA
YDR381C-A	Day0_0_peak_650,Day3_0_peak_727,Day3_0_peak_728	3825.75	3371.65	3598.7	-0.182276	0.072131	2.52702	0.0115036	0.0405966	1.39151	3676.11	3975.38	3451.89	3291.41	chrIV	1238161	1239365	+	0	NA	promoter-TSS (YDR382W_mRNA)	promoter-TSS (YDR381C-A)	87	YDR381C-A_mRNA	NA	NA	NA	NA	NA	NA	NA	NA
YDR384C	Day0_0_peak_651,Day3_0_peak_729,Day3_0_peak_730	11818.6	16081	13949.8	0.444145	0.147321	-3.0148	0.00257146	0.0132426	1.87803	10681.7	12955.6	15604.5	16557.6	chrIV	1240600	1243301	+	0	NA	promoter-TSS (YDR384C_mRNA)	promoter-TSS (YDR384C)	81	YDR384C_mRNA	NA	NA	NA	NA	NA	NA	NA	NA
YDR386W	Day0_0_peak_652	872.251	795.07	833.66	-0.130622	0.128844	1.0138	0.31068	0.455433	0.341575	840.926	903.575	883.727	706.413	chrIV	1245962	1246364	+	0	NA	promoter-TSS (YDR386W_mRNA)	promoter-TSS (YDR386W)	79	YDR386W_mRNA	NA	NA	NA	NA	NA	NA	NA	NA
YDR387C	Day0_0_peak_653,Day3_0_peak_731	2126.51	2146.47	2136.49	0.0114003	0.0750889	-0.151825	0.879325	0.919979	0.0362219	2083.06	2169.97	2057.57	2235.38	chrIV	1249557	1250438	+	0	NA	promoter-TSS (YDR387C_mRNA)	promoter-TSS (YDR387C)	-176	YDR387C_mRNA	NA	NA	NA	NA	NA	NA	NA	NA
YDR389W	Day0_0_peak_654,Day3_0_peak_732	5335.19	7302.53	6318.86	0.451993	0.107232	-4.21512	2.4965e-05	0.000398684	3.39937	4950.34	5720.04	6622.6	7982.47	chrIV	1251048	1252276	+	0	NA	promoter-TSS (YDR389W_mRNA)	promoter-TSS (YDR389W)	-875	YDR389W_mRNA	NA	NA	NA	NA	NA	NA	NA	NA
YDR392W	Day3_0_peak_733,Day0_0_peak_655,Day3_0_peak_734,Day3_0_peak_735	8511.14	8340.98	8426.06	-0.0291975	0.0952926	0.306398	0.759302	0.837722	0.0769	8441.36	8580.93	8300.78	8381.17	chrIV	1256749	1260798	+	0	NA	promoter-TSS (YDR392W_mRNA)	promoter-TSS (YDR391C)	77	YDR392W_mRNA	NA	NA	NA	NA	NA	NA	NA	NA
YDR394W	Day0_0_peak_656,Day3_0_peak_736	1924.42	1837.01	1880.71	-0.06741	0.0763749	0.88262	0.377442	0.51867	0.285109	1969.65	1879.19	1794.23	1879.78	chrIV	1261023	1261885	+	0	NA	promoter-TSS (YDR394W_mRNA)	promoter-TSS (YDR394W)	-227	YDR394W_mRNA	NA	NA	NA	NA	NA	NA	NA	NA
YDR395W	Day0_0_peak_657,Day3_0_peak_737	1463.03	1295.88	1379.45	-0.176246	0.0858524	2.0529	0.0400823	0.100428	0.998145	1440.06	1486	1274.71	1317.04	chrIV	1262707	1263177	+	0	NA	promoter-TSS (YDR395W_mRNA)	promoter-TSS (YDR395W)	-382	YDR395W_mRNA	NA	NA	NA	NA	NA	NA	NA	NA
YDR397C	Day0_0_peak_658,Day3_0_peak_738	5185.85	5912.1	5548.97	0.188732	0.0780816	-2.41712	0.0156441	0.0506829	1.29514	5018.81	5352.88	5887.94	5936.26	chrIV	1266359	1267633	+	0	NA	promoter-TSS (YDR398W_mRNA)	promoter-TSS (YDR397C)	-98	YDR397C_mRNA	NA	NA	NA	NA	NA	NA	NA	NA
YDR399W	Day3_0_peak_739,Day0_0_peak_659	1695.61	1725.43	1710.52	0.0283492	0.0978175	-0.289818	0.771956	0.848132	0.0715365	1706.46	1684.76	1918.31	1532.56	chrIV	1269468	1270296	+	0	NA	promoter-TSS (YDR399W_mRNA)	promoter-TSS (YDR399W)	-186	YDR399W_mRNA	NA	NA	NA	NA	NA	NA	NA	NA
YDR400W	Day0_0_peak_660,Day3_0_peak_740	1019.3	1041.97	1030.63	0.0330328	0.100555	-0.328505	0.74253	0.827009	0.0824896	1051.69	986.902	1050.65	1033.28	chrIV	1270794	1271282	+	0	NA	promoter-TSS (YDR400W_mRNA)	promoter-TSS (YDR400W)	-25	YDR400W_mRNA	NA	NA	NA	NA	NA	NA	NA	NA
YDR404C	Day0_0_peak_661	1492.31	1218.89	1355.6	-0.288404	0.101582	2.83913	0.00452364	0.0202027	1.69459	1488.2	1496.41	1343.44	1094.34	chrIV	1275894	1276543	+	0	NA	TTS (YDR403W_mRNA)	TTS (YDR403W)	951	YDR404C_mRNA	NA	NA	NA	NA	NA	NA	NA	NA
YDR406W	Day0_0_peak_662,Day3_0_peak_741	14602	19162.5	16882.3	0.391998	0.168114	-2.33173	0.0197148	0.0600083	1.22179	13075	16129	18041.4	20283.6	chrIV	1277127	1280192	+	0	NA	promoter-TSS (YDR406W_mRNA)	promoter-TSS (YDR406W)	-551	YDR406W_mRNA	NA	NA	NA	NA	NA	NA	NA	NA
YDR408C	Day0_0_peak_663,Day3_0_peak_742	5515.81	5874.15	5694.98	0.0902921	0.0796902	-1.13304	0.257198	0.401095	0.396753	5461.74	5569.88	5668.35	6079.94	chrIV	1287708	1289743	+	0	NA	promoter-TSS (YDR407C_mRNA)	promoter-TSS (YDR407C)	134	YDR408C_mRNA	NA	NA	NA	NA	NA	NA	NA	NA
YDR410C	Day0_0_peak_664,Day3_0_peak_743,Day3_0_peak_744	4656.63	4604.36	4630.5	-0.0163059	0.0704182	0.231558	0.816881	0.880661	0.0551912	4690.36	4622.9	4577.53	4631.2	chrIV	1292241	1294779	+	0	NA	promoter-TSS (YDR410C_mRNA)	promoter-TSS (YDR410C)	-419	YDR410C_mRNA	NA	NA	NA	NA	NA	NA	NA	NA
YDR413C	Day3_0_peak_745	543.329	539.217	541.273	-0.00963854	0.149668	0.0643992	0.948652	0.965135	0.0154121	542.429	544.228	558.801	519.633	chrIV	1295661	1295878	+	0	NA	promoter-TSS (YDR413C_mRNA)	promoter-TSS (YDR413C)	-358	YDR413C_mRNA	NA	NA	NA	NA	NA	NA	NA	NA
YDR415C	Day0_0_peak_665,Day3_0_peak_746	708.089	555.656	631.873	-0.344387	0.157555	2.18582	0.0288286	0.0790599	1.10204	779.943	636.235	616.823	494.489	chrIV	1298099	1298441	+	0	NA	promoter-TSS (YDR416W_mRNA)	promoter-TSS (YDR415C)	-109	YDR415C_mRNA	NA	NA	NA	NA	NA	NA	NA	NA
YDR418W	Day0_0_peak_666,Day3_0_peak_747	4798.47	6437	5617.74	0.423149	0.0813553	-5.20125	1.97955e-07	7.35379e-06	5.13349	4639	4957.95	6228.94	6645.07	chrIV	1300690	1301787	+	0	NA	promoter-TSS (YDR418W_mRNA)	promoter-TSS (YDR418W)	-378	YDR418W_mRNA	NA	NA	NA	NA	NA	NA	NA	NA
YDR419W	Day0_0_peak_667,Day3_0_peak_748	1212.85	1168.67	1190.76	-0.0494879	0.106455	0.464874	0.642022	0.748418	0.125856	1267.81	1157.9	1272.92	1064.41	chrIV	1302757	1303438	+	0	NA	promoter-TSS (YDR419W_mRNA)	promoter-TSS (YDR419W)	-77	YDR419W_mRNA	NA	NA	NA	NA	NA	NA	NA	NA
tS(AGA)D3	Day0_0_peak_668,Day3_0_peak_749	1781.05	1702.38	1741.71	-0.0618918	0.093658	0.660827	0.508723	0.637567	0.195474	1807.03	1755.07	1871	1533.75	chrIV	1305387	1306087	+	0	NA	promoter-TSS (YDR420W_mRNA)	promoter-TSS (YDR420W)	107	tS(AGA)D3_tRNA	NA	NA	NA	NA	NA	NA	NA	NA
YDR421W	Day0_0_peak_669,Day3_0_peak_750	1139.92	960.252	1050.09	-0.244487	0.104017	2.35045	0.0187509	0.0579745	1.23676	1193.99	1085.85	999.772	920.732	chrIV	1311685	1312296	+	0	NA	promoter-TSS (YDR421W_mRNA)	promoter-TSS (YDR421W)	-50	YDR421W_mRNA	NA	NA	NA	NA	NA	NA	NA	NA
YDR422C	Day0_0_peak_670,Day3_0_peak_751	1995.28	1914.51	1954.9	-0.0609384	0.0751441	0.810954	0.417392	0.555238	0.255521	1998.54	1992.03	1852.26	1976.76	chrIV	1317529	1318434	+	0	NA	promoter-TSS (YDR422C_mRNA)	promoter-TSS (YDR422C)	-208	YDR422C_mRNA	NA	NA	NA	NA	NA	NA	NA	NA
YDR424C	Day0_0_peak_671,Day3_0_peak_752	3046.3	3022.79	3034.54	-0.0122186	0.0674528	0.181143	0.856255	0.904137	0.0437658	3013.85	3078.75	2949.33	3096.24	chrIV	1319016	1320328	+	0	NA	promoter-TSS (YDR423C_mRNA)	promoter-TSS (YDR423C)	169	YDR424C_mRNA	NA	NA	NA	NA	NA	NA	NA	NA
YDR429C	Day0_0_peak_672,Day3_0_peak_753	2137.56	2086.97	2112.26	-0.0336594	0.0733065	0.45916	0.64612	0.750562	0.124613	2209.3	2065.81	2087.02	2086.91	chrIV	1325105	1325999	+	0	NA	promoter-TSS (YDR429C_mRNA)	promoter-TSS (YDR429C)	-251	YDR429C_mRNA	NA	NA	NA	NA	NA	NA	NA	NA
YDR432W	Day0_0_peak_673,Day3_0_peak_754	2035.72	1952.09	1993.91	-0.0609163	0.0760307	0.801207	0.423012	0.561092	0.250966	2095.9	1975.54	1895.1	2009.09	chrIV	1328229	1329054	+	0	NA	promoter-TSS (YDR433W_mRNA)	promoter-TSS (YDR430C)	-142	YDR432W_mRNA	NA	NA	NA	NA	NA	NA	NA	NA
YDR434W	Day0_0_peak_674,Day3_0_peak_755	1160.38	953.897	1057.14	-0.280096	0.105669	2.65069	0.00803271	0.0313961	1.50312	1139.42	1181.33	1022.98	884.812	chrIV	1330732	1331163	+	0	NA	promoter-TSS (YDR434W_mRNA)	promoter-TSS (YDR434W)	-290	YDR434W_mRNA	NA	NA	NA	NA	NA	NA	NA	NA
YDR436W	Day0_0_peak_675,Day3_0_peak_756	4334.88	4751.55	4543.21	0.131057	0.0909499	-1.44098	0.149591	0.267085	0.573351	4205.7	4464.06	4304.37	5198.72	chrIV	1333554	1335409	+	0	NA	promoter-TSS (YDR435C_mRNA)	promoter-TSS (YDR435C)	-340	YDR436W_mRNA	NA	NA	NA	NA	NA	NA	NA	NA
YDR437W	Day0_0_peak_676,Day3_0_peak_757	2443.23	2401.66	2422.44	-0.0230744	0.0717355	0.321659	0.747711	0.831024	0.0803865	2528.13	2358.32	2456.58	2346.73	chrIV	1336978	1338197	+	0	NA	promoter-TSS (YDR438W_mRNA)	promoter-TSS (YDR438W)	235	YDR437W_mRNA	NA	NA	NA	NA	NA	NA	NA	NA
YDR440W	Day0_0_peak_677,Day3_0_peak_758	849.573	770.824	810.198	-0.137759	0.12295	1.12044	0.262525	0.406097	0.39137	917.957	781.189	783.75	757.897	chrIV	1342239	1342525	+	0	NA	promoter-TSS (YDR440W_mRNA)	promoter-TSS (YDR440W)	-111	YDR440W_mRNA	NA	NA	NA	NA	NA	NA	NA	NA
YDR442W	Day0_0_peak_678,Day3_0_peak_759	5480.7	7505.29	6493	0.452845	0.0977694	-4.63177	3.62557e-06	8.42946e-05	4.0742	5071.23	5890.17	7184.97	7825.62	chrIV	1344922	1346132	+	0	NA	promoter-TSS (YDR441C_mRNA)	promoter-TSS (YDR441C)	-120	YDR442W_mRNA	NA	NA	NA	NA	NA	NA	NA	NA
YDR444W	Day0_0_peak_679,Day3_0_peak_760	1606.11	1671.18	1638.64	0.0582646	0.0861237	-0.676522	0.498709	0.627505	0.202383	1705.39	1506.83	1643.37	1698.98	chrIV	1349883	1350510	+	0	NA	promoter-TSS (YDR443C_mRNA)	promoter-TSS (YDR443C)	-94	YDR444W_mRNA	NA	NA	NA	NA	NA	NA	NA	NA
tK(CUU)D2	Day3_0_peak_761,Day0_0_peak_680	864.047	994.074	929.06	0.206251	0.120334	-1.71399	0.0865309	0.18156	0.74098	942.565	785.529	1050.65	937.494	chrIV	1352143	1352580	+	0	NA	TTS (YDR444W_mRNA)	TTS (YDR444W)	177	tK(CUU)D2_tRNA	NA	NA	NA	NA	NA	NA	NA	NA
YDR446W	Day3_0_peak_762,Day0_0_peak_681	897.333	822.073	859.703	-0.123071	0.117058	1.05137	0.29309	0.436734	0.359783	945.774	848.892	862.303	781.844	chrIV	1353400	1353696	+	0	NA	promoter-TSS (YDR445C_mRNA)	promoter-TSS (YDR445C)	-177	YDR446W_mRNA	NA	NA	NA	NA	NA	NA	NA	NA
YDR448W	Day3_0_peak_763,Day0_0_peak_682	2936.74	3616.43	3276.58	0.30044	0.0673747	-4.45925	8.22486e-06	0.000164601	3.78357	2887.61	2985.88	3676.84	3556.01	chrIV	1355510	1356342	+	0	NA	promoter-TSS (YDR448W_mRNA)	promoter-TSS (YDR447C)	-139	YDR448W_mRNA	NA	NA	NA	NA	NA	NA	NA	NA
YDR450W	Day3_0_peak_764,Day0_0_peak_683	4967.38	6288.98	5628.18	0.33966	0.0860001	-3.94953	7.83037e-05	0.000952294	3.02123	4658.26	5276.5	6180.73	6397.23	chrIV	1358983	1360092	+	0	NA	promoter-TSS (YDR449C_mRNA)	promoter-TSS (YDR449C)	-386	YDR450W_mRNA	NA	NA	NA	NA	NA	NA	NA	NA
YDR451C	Day0_0_peak_684,Day3_0_peak_765	3864.68	5382.9	4623.79	0.476776	0.0889079	-5.36258	8.20413e-08	3.55363e-06	5.44933	3725.32	4004.03	4933.7	5832.1	chrIV	1362019	1362887	+	0	NA	promoter-TSS (YDR452W_mRNA)	promoter-TSS (YDR451C)	-272	YDR451C_mRNA	NA	NA	NA	NA	NA	NA	NA	NA
YDR454C	Day0_0_peak_685,Day3_0_peak_766,Day3_0_peak_767	4950.62	4979.44	4965.03	0.008401	0.0718477	-0.116928	0.906917	0.937454	0.02805	4972.8	4928.44	4972.08	4986.8	chrIV	1365050	1367628	+	0	NA	promoter-TSS (YDR453C_mRNA)	promoter-TSS (YDR453C)	488	YDR454C_mRNA	NA	NA	NA	NA	NA	NA	NA	NA
YDR457W	Day0_0_peak_686,Day3_0_peak_768	1261.17	1194.34	1227.75	-0.0773449	0.0938718	0.823941	0.409973	0.548829	0.260563	1232.5	1289.83	1245.25	1143.43	chrIV	1369210	1369646	+	0	NA	promoter-TSS (YDR457W_mRNA)	promoter-TSS (YDR457W)	-362	YDR457W_mRNA	NA	NA	NA	NA	NA	NA	NA	NA
YDR459C	Day3_0_peak_769,Day0_0_peak_687	1367.47	1312.5	1339.98	-0.0587235	0.0862197	0.681092	0.495813	0.624855	0.204221	1374.8	1360.14	1321.13	1303.87	chrIV	1383161	1383831	+	0	NA	promoter-TSS (YDR460W_mRNA)	promoter-TSS (YDR459C)	-53	YDR459C_mRNA	NA	NA	NA	NA	NA	NA	NA	NA
YDR462W	Day0_0_peak_688,Day3_0_peak_770	5784.02	6050.51	5917.27	0.0644747	0.0811938	-0.794084	0.427146	0.565357	0.247678	5691.76	5876.28	5848.66	6252.35	chrIV	1384931	1387277	+	0	NA	promoter-TSS (YDR461C-A_mRNA)	promoter-TSS (YDR461C-A)	31	YDR462W_mRNA	NA	NA	NA	NA	NA	NA	NA	NA
YDR464W	Day0_0_peak_689	1121.41	837.73	979.569	-0.415819	0.120929	3.43853	0.00058488	0.00419363	2.37741	1172.59	1070.23	931.93	743.53	chrIV	1388380	1388766	+	0	NA	promoter-TSS (YDR464W_mRNA)	promoter-TSS (YDR464W)	-299	YDR464W_mRNA	NA	NA	NA	NA	NA	NA	NA	NA
YDR465C	Day3_0_peak_771,Day0_0_peak_690	1728.83	1722.9	1725.86	-0.00477433	0.077102	0.0619223	0.950625	0.966209	0.0149291	1750.32	1707.33	1715.68	1730.11	chrIV	1394465	1395186	+	0	NA	promoter-TSS (YDR466W_mRNA)	promoter-TSS (YDR465C)	-251	YDR465C_mRNA	NA	NA	NA	NA	NA	NA	NA	NA
YDR471W	Day0_0_peak_691,Day3_0_peak_772	4102.9	5228.61	4665.75	0.348694	0.0845515	-4.12404	3.72283e-05	0.000537005	3.27002	3807.7	4398.09	5080.09	5377.12	chrIV	1401017	1401983	+	0	NA	promoter-TSS (YDR471W_mRNA)	promoter-TSS (YDR470C)	-270	YDR471W_mRNA	NA	NA	NA	NA	NA	NA	NA	NA
YDR472W	Day0_0_peak_692,Day3_0_peak_773,Day3_0_peak_774	2907.48	2606.74	2757.11	-0.155765	0.070694	2.20337	0.0275683	0.0765274	1.11618	2991.39	2823.56	2693.14	2520.34	chrIV	1402702	1404391	+	0	NA	TTS (YDR471W_mRNA)	TTS (YDR471W)	224	YDR472W_mRNA	NA	NA	NA	NA	NA	NA	NA	NA
YDR473C	Day0_0_peak_693	663.538	563.992	613.765	-0.231614	0.14386	1.60999	0.1074	0.211261	0.675181	712.54	614.535	582.01	545.974	chrIV	1405760	1405974	+	0	NA	promoter-TSS (YDR473C_mRNA)	promoter-TSS (YDR473C)	-13	YDR473C_mRNA	NA	NA	NA	NA	NA	NA	NA	NA
YDR476C	Day3_0_peak_775,Day0_0_peak_694	8261.35	9342.58	8801.97	0.177064	0.112528	-1.57351	0.1156	0.222205	0.653246	7661.41	8861.29	8935.46	9749.7	chrIV	1409828	1412364	+	0	NA	promoter-TSS (YDR476C_mRNA)	promoter-TSS (YDR476C)	31	YDR476C_mRNA	NA	NA	NA	NA	NA	NA	NA	NA
YDR478W	Day0_0_peak_695,Day3_0_peak_776	1063.76	876.565	970.161	-0.278188	0.105007	2.64925	0.00806708	0.0314915	1.50181	1039.92	1087.59	907.828	845.301	chrIV	1414509	1414981	+	0	NA	TTS (YDR479C_mRNA)	TTS (YDR477W)	170	YDR478W_mRNA	NA	NA	NA	NA	NA	NA	NA	NA
YDR479C	Day0_0_peak_696,Day3_0_peak_777	2037.42	1927.09	1982.26	-0.0817571	0.0761129	1.07416	0.282753	0.427169	0.3694	2054.17	2020.68	1848.69	2005.49	chrIV	1416621	1417440	+	0	NA	promoter-TSS (YDR479C_mRNA)	promoter-TSS (YDR479C)	-156	YDR479C_mRNA	NA	NA	NA	NA	NA	NA	NA	NA
YDR480W	Day3_0_peak_778	685.459	719.542	702.501	0.0702604	0.124661	-0.563614	0.573017	0.69341	0.15901	696.492	674.427	715.908	723.175	chrIV	1417927	1418326	+	0	NA	TTS (YDR481C_mRNA)	TTS (YDR481C)	727	YDR480W_mRNA	NA	NA	NA	NA	NA	NA	NA	NA
YDR481C	Day3_0_peak_779,Day0_0_peak_697	4448.47	5366.87	4907.67	0.269659	0.0846514	-3.18552	0.00144495	0.00868616	2.06117	4268.82	4628.11	5038.14	5695.61	chrIV	1419627	1421265	+	0	NA	promoter-TSS (YDR481C_mRNA)	promoter-TSS (YDR481C)	-196	YDR481C_mRNA	NA	NA	NA	NA	NA	NA	NA	NA
YDR484W	Day0_0_peak_698	566.896	373.741	470.319	-0.594877	0.19319	3.07923	0.00207535	0.0112753	1.94787	585.225	548.568	440.971	306.511	chrIV	1422439	1422649	+	0	NA	promoter-TSS (YDR484W_mRNA)	promoter-TSS (YDR484W)	-219	YDR484W_mRNA	NA	NA	NA	NA	NA	NA	NA	NA
YDR487C	Day0_0_peak_699,Day3_0_peak_780,Day3_0_peak_781,Day3_0_peak_782	11946.1	15287.9	13617	0.355647	0.150291	-2.36638	0.0179629	0.0560697	1.25127	11039	12853.2	13927.2	16648.6	chrIV	1427266	1430955	+	0	NA	promoter-TSS (YDR486C_mRNA)	promoter-TSS (YDR486C)	-130	YDR487C_mRNA	NA	NA	NA	NA	NA	NA	NA	NA
YDR490C	Day0_0_peak_700,Day3_0_peak_783	4797.11	6408.15	5602.63	0.417112	0.0804959	-5.18179	2.19772e-07	7.63646e-06	5.11711	4647.56	4946.66	6219.12	6597.18	chrIV	1433636	1435001	+	0	NA	promoter-TSS (YDR490C_mRNA)	promoter-TSS (YDR490C)	-50	YDR490C_mRNA	NA	NA	NA	NA	NA	NA	NA	NA
YDR493W	Day0_0_peak_701,Day3_0_peak_784	2587.14	2498.1	2542.62	-0.0501068	0.0676186	0.741021	0.458681	0.592221	0.227517	2567.71	2606.57	2536.92	2459.28	chrIV	1435858	1437050	+	0	NA	promoter-TSS (YDR494W_mRNA)	promoter-TSS (YDR494W)	237	YDR493W_mRNA	NA	NA	NA	NA	NA	NA	NA	NA
YDR496C	Day3_0_peak_785,Day0_0_peak_702	1332.33	1204.72	1268.53	-0.14094	0.108123	1.30351	0.1924	0.322579	0.491363	1402.61	1262.05	1328.27	1081.17	chrIV	1443478	1444030	+	0	NA	promoter-TSS (YDR496C_mRNA)	promoter-TSS (YDR496C)	-351	YDR496C_mRNA	NA	NA	NA	NA	NA	NA	NA	NA
YDR498C	Day0_0_peak_703,Day3_0_peak_786,Day3_0_peak_787	5650.59	6474.53	6062.56	0.195801	0.0845617	-2.31548	0.0205867	0.0619953	1.20764	5427.5	5873.67	6293.21	6655.85	chrIV	1445147	1447753	+	0	NA	promoter-TSS (YDR497C_mRNA)	promoter-TSS (YDR497C)	544	YDR498C_mRNA	NA	NA	NA	NA	NA	NA	NA	NA
YDR501W	Day0_0_peak_704,Day3_0_peak_788	2876.11	3197.58	3036.85	0.152433	0.0714684	-2.13287	0.0329357	0.0868579	1.06119	2746.38	3005.84	3254.61	3140.55	chrIV	1450728	1451715	+	0	NA	promoter-TSS (YDR501W_mRNA)	promoter-TSS (YDR500C)	-132	YDR501W_mRNA	NA	NA	NA	NA	NA	NA	NA	NA
YDR501W	Day0_0_peak_705,Day3_0_peak_789	1045.28	828.031	936.654	-0.331687	0.121247	2.73562	0.0062263	0.0257918	1.58852	1060.25	1030.3	922.111	733.951	chrIV	1452503	1453070	+	0	NA	TTS (YDR502C_mRNA)	TTS (YDR502C)	1433	YDR501W_mRNA	NA	NA	NA	NA	NA	NA	NA	NA
YDR502C	Day0_0_peak_706,Day3_0_peak_790	3772.88	3987.99	3880.43	0.078915	0.0793825	-0.994111	0.320169	0.464757	0.332774	3511.35	4034.41	3944.64	4031.34	chrIV	1454004	1455237	+	0	NA	promoter-TSS (YDR502C_mRNA)	promoter-TSS (YDR502C)	-156	YDR502C_mRNA	NA	NA	NA	NA	NA	NA	NA	NA
YDR505C	Day0_0_peak_707,Day3_0_peak_791	6071.74	8350.19	7210.97	0.459009	0.122737	-3.73977	0.000184191	0.00172311	2.76369	5309.82	6833.67	7720.56	8979.83	chrIV	1459246	1460459	+	0	NA	promoter-TSS (YDR505C_mRNA)	promoter-TSS (YDR505C)	-632	YDR505C_mRNA	NA	NA	NA	NA	NA	NA	NA	NA
tL(CAA)D	Day0_0_peak_708,Day3_0_peak_792	3171.44	3653.39	3412.41	0.204925	0.0727602	-2.81644	0.00485593	0.0213256	1.6711	3116.56	3226.31	3828.59	3478.19	chrIV	1461294	1462179	+	0	NA	promoter-TSS (YDR506C_mRNA)	promoter-TSS (YDR506C)	93	tL(CAA)D_tRNA	NA	NA	NA	NA	NA	NA	NA	NA
YDR510C-A	Day0_0_peak_709,Day3_0_peak_793,Day3_0_peak_794	13460.2	17492.5	15476.4	0.377908	0.157909	-2.3932	0.016702	0.053372	1.27269	12086.4	14833.9	16805.1	18180	chrIV	1468366	1471358	+	0	NA	promoter-TSS (YDR511W_mRNA)	promoter-TSS (YDR510C-A)	-51	YDR510C-A_mRNA	NA	NA	NA	NA	NA	NA	NA	NA
YDR517W	Day0_0_peak_710,Day3_0_peak_795	6724.26	8507.05	7615.66	0.33869	0.110632	-3.06141	0.00220298	0.0118065	1.92788	6291.97	7156.56	7818.75	9195.34	chrIV	1475981	1477748	+	0	NA	promoter-TSS (YDR516C_mRNA)	promoter-TSS (YDR516C)	-375	YDR517W_mRNA	NA	NA	NA	NA	NA	NA	NA	NA
YDR518W	Day0_0_peak_711,Day3_0_peak_796	1223.11	1153.46	1188.28	-0.0855873	0.0933974	0.916378	0.359469	0.500112	0.300933	1183.29	1262.92	1151.52	1155.4	chrIV	1478100	1478710	+	0	NA	promoter-TSS (YDR518W_mRNA)	promoter-TSS (YDR518W)	-203	YDR518W_mRNA	NA	NA	NA	NA	NA	NA	NA	NA
YDR519W	Day3_0_peak_797,Day0_0_peak_712	1531.69	1548.75	1540.22	0.0170533	0.0824687	-0.206786	0.836177	0.892939	0.0491782	1519.23	1544.15	1596.06	1501.43	chrIV	1480075	1480755	+	0	NA	promoter-TSS (YDR519W_mRNA)	promoter-TSS (YDR519W)	-10	YDR519W_mRNA	NA	NA	NA	NA	NA	NA	NA	NA
YDR520C	Day3_0_peak_798,Day0_0_peak_713	1028.74	992.54	1010.64	-0.0483684	0.107957	0.448034	0.654129	0.758195	0.120219	1050.62	1006.87	1063.15	921.929	chrIV	1483373	1483699	+	0	NA	promoter-TSS (YDR520C_mRNA)	promoter-TSS (YDR520C)	-133	YDR520C_mRNA	NA	NA	NA	NA	NA	NA	NA	NA
YDR524C-A	Day3_0_peak_799,Day0_0_peak_714,Day3_0_peak_800	12682.6	17959.8	15321.2	0.501785	0.158677	-3.16231	0.00156525	0.00906468	2.04265	11269.1	14096.1	17463	18456.5	chrIV	1488974	1491251	+	0	NA	promoter-TSS (YDR524C-B_mRNA)	promoter-TSS (YDR524C-B)	-122	YDR524C-A_mRNA	NA	NA	NA	NA	NA	NA	NA	NA
snR84	Day3_0_peak_801,Day0_0_peak_715,Day3_0_peak_802	4715.04	5464.21	5089.63	0.211972	0.0891109	-2.37874	0.0173719	0.05492	1.26027	4315.9	5114.19	5418.41	5510.02	chrIV	1493217	1494217	+	0	NA	promoter-TSS (snR84_snoRNA)	promoter-TSS (YDR528W)	-691	snR84_snoRNA	NA	NA	NA	NA	NA	NA	NA	NA
YDR530C	Day0_0_peak_716,Day3_0_peak_803,Day3_0_peak_804	6299.06	7189.69	6744.37	0.190321	0.0906544	-2.09941	0.0357805	0.092433	1.03417	5984.91	6613.2	7020.72	7358.67	chrIV	1496176	1498321	+	0	NA	promoter-TSS (YDR531W_mRNA)	promoter-TSS (YDR529C)	520	YDR530C_mRNA	NA	NA	NA	NA	NA	NA	NA	NA
YDR532C	Day0_0_peak_717	1342.23	1036.83	1189.53	-0.371138	0.0930395	3.98904	6.63411e-05	0.00083574	3.07793	1337.35	1347.12	1066.72	1006.94	chrIV	1500653	1501411	+	0	NA	promoter-TSS (YDR532C_mRNA)	promoter-TSS (YDR532C)	-479	YDR532C_mRNA	NA	NA	NA	NA	NA	NA	NA	NA
YDR533C	Day0_0_peak_718,Day3_0_peak_805	3685.95	3853.63	3769.79	0.0639224	0.073786	-0.866321	0.386314	0.526747	0.278398	3514.56	3857.34	3932.14	3775.12	chrIV	1501840	1502824	+	0	NA	promoter-TSS (YDR533C_mRNA)	promoter-TSS (YDR533C)	-172	YDR533C_mRNA	NA	NA	NA	NA	NA	NA	NA	NA
YDR536W	Day0_0_peak_719,Day3_0_peak_806,Day3_0_peak_807	23695.9	30680	27187.9	0.372603	0.229951	-1.62036	0.105155	0.208595	0.680696	19868.7	27523	28703.3	32656.6	chrIV	1506530	1510430	+	0	NA	exon (YDR536W_mRNA, exon 1 of 1)	exon (YDR536W, exon 1 of 1)	475	YDR536W_mRNA	NA	NA	NA	NA	NA	NA	NA	NA
YDR540C	Day0_0_peak_720,Day3_0_peak_808	669.553	643.676	656.614	-0.0530573	0.142814	0.371513	0.710255	0.803229	0.0951608	675.095	664.011	711.445	575.906	chrIV	1516268	1516565	+	0	NA	TTS (YDR540C_mRNA)	TTS (YDR540C)	1259	YDR540C_mRNA	NA	NA	NA	NA	NA	NA	NA	NA
YDR540C	Day0_0_peak_721,Day3_0_peak_809	1685.6	1957.94	1821.77	0.216442	0.0761126	-2.84371	0.00445921	0.0200429	1.69804	1664.73	1706.46	1994.19	1921.68	chrIV	1517826	1518341	+	0	NA	promoter-TSS (YDR540C_mRNA)	promoter-TSS (YDR540C)	-408	YDR540C_mRNA	NA	NA	NA	NA	NA	NA	NA	NA
YDR541C	Day0_0_peak_722,Day3_0_peak_810	1421.75	1573.93	1497.84	0.148088	0.0841115	-1.76061	0.0783038	0.167976	0.774753	1416.52	1426.97	1630.88	1516.99	chrIV	1520458	1521237	+	0	NA	promoter-TSS (YDR541C_mRNA)	promoter-TSS (YDR541C)	-149	YDR541C_mRNA	NA	NA	NA	NA	NA	NA	NA	NA
YDR542W	Day3_0_peak_811,Day0_0_peak_723	1002.31	1313.7	1158	0.389408	0.094833	-4.10625	4.02135e-05	0.00057277	3.24202	968.242	1036.38	1321.13	1306.27	chrIV	1522706	1523222	+	0	NA	promoter-TSS (YDR542W_mRNA)	promoter-TSS (YDR542W)	-285	YDR542W_mRNA	NA	NA	NA	NA	NA	NA	NA	NA
YDR543C	Day3_0_peak_812,Day0_0_peak_724	4056.24	5820.88	4938.56	0.520301	0.0769668	-6.76007	1.37924e-11	2.07673e-09	8.68262	3915.76	4196.72	5664.78	5976.97	chrIV	1523888	1525300	+	0	NA	TTS (YDR544C_mRNA)	TTS (YDR542W)	339	YDR543C_mRNA	NA	NA	NA	NA	NA	NA	NA	NA
YIL169C	Day3_0_peak_813	765.518	791.897	778.708	0.0512189	0.127675	-0.401168	0.688297	0.786805	0.104133	836.646	694.39	793.569	790.225	chrIX	24235	24691	+	0	NA	exon (YIL169C_mRNA, exon 1 of 1)	exon (YIL169C, exon 1 of 1)	1643	YIL169C_mRNA	NA	NA	NA	NA	NA	NA	NA	NA
YIL169C	Day3_0_peak_814,Day0_0_peak_725	1361.59	1275.69	1318.64	-0.0927175	0.100271	0.924672	0.355136	0.496218	0.304328	1284.93	1438.26	1368.44	1182.94	chrIX	26299	26889	+	0	NA	promoter-TSS (YIL169C_mRNA)	promoter-TSS (YIL169C)	-488	YIL169C_mRNA	NA	NA	NA	NA	NA	NA	NA	NA
YIL169C	Day0_0_peak_726	955.923	814.163	885.043	-0.226905	0.125465	1.80851	0.0705264	0.155188	0.809143	991.779	920.067	905.151	723.175	chrIX	28276	28800	+	0	NA	Intergenic	Intergenic	-2432	YIL169C_mRNA	NA	NA	NA	NA	NA	NA	NA	NA
YIL166C	Day0_0_peak_727,Day3_0_peak_815	1063.46	1020.36	1041.91	-0.0588353	0.0998418	0.589286	0.555669	0.677865	0.168857	1096.63	1030.3	1019.41	1021.31	chrIX	30893	31473	+	0	NA	exon (YIL166C_mRNA, exon 1 of 1)	exon (YIL166C, exon 1 of 1)	1383	YIL166C_mRNA	NA	NA	NA	NA	NA	NA	NA	NA
YIL166C	Day3_0_peak_816,Day0_0_peak_728	1445.11	1615.91	1530.51	0.162526	0.0822942	-1.97493	0.0482756	0.115554	0.937214	1457.18	1433.05	1658.55	1573.27	chrIX	32871	33422	+	0	NA	promoter-TSS (YIL166C_mRNA)	promoter-TSS (YIL166C)	-580	YIL166C_mRNA	NA	NA	NA	NA	NA	NA	NA	NA
YIL164C	Day0_0_peak_729,Day3_0_peak_817	1301.5	1310.33	1305.92	0.0115095	0.0891526	-0.129099	0.897279	0.932368	0.0304125	1328.79	1274.21	1344.34	1276.33	chrIX	34695	35263	+	0	NA	promoter-TSS (YIL164C_mRNA)	promoter-TSS (YIL165C)	-293	YIL164C_mRNA	NA	NA	NA	NA	NA	NA	NA	NA
YIL163C	Day0_0_peak_730,Day3_0_peak_818	7730.89	11145.9	9438.4	0.527447	0.122219	-4.3156	1.59172e-05	0.000278068	3.55585	7002.37	8459.41	10677.9	11613.9	chrIX	36008	37588	+	0	NA	promoter-TSS (YIL162W_mRNA)	promoter-TSS (YIL162W)	454	YIL163C_mRNA	NA	NA	NA	NA	NA	NA	NA	NA
YIL159W	Day0_0_peak_731,Day3_0_peak_819	1861.48	2251.86	2056.67	0.273826	0.072668	-3.76819	0.000164437	0.00161959	2.7906	1863.73	1859.23	2201.28	2302.43	chrIX	41374	41975	+	0	NA	promoter-TSS (YIL160C_mRNA)	promoter-TSS (YIL160C)	-151	YIL159W_mRNA	NA	NA	NA	NA	NA	NA	NA	NA
YIL158W	Day3_0_peak_820,Day0_0_peak_732	1175.42	1214.08	1194.75	0.0469845	0.0927343	-0.506657	0.612396	0.726057	0.139029	1206.83	1144.01	1199.73	1228.44	chrIX	45853	46556	+	0	NA	promoter-TSS (YIL158W_mRNA)	promoter-TSS (YIL158W)	3	YIL158W_mRNA	NA	NA	NA	NA	NA	NA	NA	NA
YIL156W-B	Day0_0_peak_733,Day3_0_peak_821	2467.48	2390.34	2428.91	-0.0458342	0.0714807	0.641211	0.521386	0.647104	0.189026	2550.59	2384.36	2336.97	2443.71	chrIX	47215	48410	+	0	NA	promoter-TSS (YIL157C_mRNA)	promoter-TSS (YIL157C)	122	YIL156W-B_mRNA	NA	NA	NA	NA	NA	NA	NA	NA
YIL154C	Day0_0_peak_734,Day3_0_peak_822,Day3_0_peak_823	14527.5	20925	17726.2	0.526287	0.193255	-2.72327	0.00646395	0.0266133	1.5749	12847.1	16207.9	17890.6	23959.4	chrIX	53191	56854	+	0	NA	promoter-TSS (YIL154C_mRNA)	promoter-TSS (YIL154C)	-1	YIL154C_mRNA	NA	NA	NA	NA	NA	NA	NA	NA
YIL151C	Day3_0_peak_824	720.603	659.142	689.872	-0.127815	0.132855	0.962069	0.336015	0.479891	0.318857	682.584	758.621	694.484	623.799	chrIX	60720	60997	+	0	NA	promoter-TSS (YIL151C_mRNA)	promoter-TSS (YIL151C)	-164	YIL151C_mRNA	NA	NA	NA	NA	NA	NA	NA	NA
YIL150C	Day3_0_peak_825,Day0_0_peak_735	929.884	895.42	912.652	-0.0504025	0.118774	0.424355	0.671307	0.771355	0.112745	991.779	867.988	958.71	832.131	chrIX	62793	63163	+	0	NA	promoter-TSS (YIL150C_mRNA)	promoter-TSS (YIL150C)	-250	YIL150C_mRNA	NA	NA	NA	NA	NA	NA	NA	NA
YIL148W	Day3_0_peak_826,Day0_0_peak_736	4473.96	6569.19	5521.57	0.553107	0.0975508	-5.66994	1.42844e-08	9.03346e-07	6.04415	4161.83	4786.09	6068.26	7070.12	chrIX	68085	68885	+	0	NA	promoter-TSS (YIL149C_mRNA)	promoter-TSS (YIL149C)	-223	YIL148W_mRNA	NA	NA	NA	NA	NA	NA	NA	NA
YIL147C	Day3_0_peak_827,Day0_0_peak_737	693.615	593.471	643.543	-0.220714	0.146362	1.508	0.131555	0.242835	0.614689	755.336	631.895	633.784	553.157	chrIX	73707	73950	+	0	NA	promoter-TSS (YIL147C_mRNA)	promoter-TSS (YIL147C)	-375	YIL147C_mRNA	NA	NA	NA	NA	NA	NA	NA	NA
YIL146C	Day3_0_peak_828,Day0_0_peak_738	1331.99	1356.01	1344	0.0253996	0.0864712	-0.293735	0.768961	0.845723	0.0727719	1343.77	1320.21	1336.3	1375.71	chrIX	76047	76609	+	0	NA	promoter-TSS (YIL146C_mRNA)	promoter-TSS (YIL146C)	-555	YIL146C_mRNA	NA	NA	NA	NA	NA	NA	NA	NA
YIL145C	Day0_0_peak_739,Day3_0_peak_829	2609.88	2625.62	2617.75	0.0101945	0.0705321	-0.144537	0.885077	0.923771	0.0344358	2620.14	2599.62	2733.3	2517.94	chrIX	77187	78117	+	0	NA	promoter-TSS (YIL144W_mRNA)	promoter-TSS (YIL145C)	-369	YIL145C_mRNA	NA	NA	NA	NA	NA	NA	NA	NA
YIL142W	Day3_0_peak_830,Day0_0_peak_740	1378.38	1469.76	1424.07	0.0919666	0.0952948	-0.965075	0.334507	0.478617	0.320012	1458.25	1298.51	1381.83	1557.7	chrIX	82932	83451	+	0	NA	promoter-TSS (YIL142W_mRNA)	promoter-TSS (YIL143C)	-111	YIL142W_mRNA	NA	NA	NA	NA	NA	NA	NA	NA
YIL141W	Day3_0_peak_831,Day0_0_peak_741	1679.68	1885.75	1782.71	0.168489	0.0900706	-1.87064	0.0613957	0.138865	0.857408	1827.36	1532	1859.4	1912.1	chrIX	84581	85411	+	0	NA	promoter-TSS (YIL141W_mRNA)	promoter-TSS (YIL141W)	-57	YIL141W_mRNA	NA	NA	NA	NA	NA	NA	NA	NA
YIL138C	Day0_0_peak_742	620.995	509.38	565.187	-0.284987	0.145919	1.95304	0.0508145	0.12006	0.9206	606.622	635.367	526.665	492.095	chrIX	89811	90020	+	0	NA	promoter-TSS (YIL138C_mRNA)	promoter-TSS (YIL138C)	-200	YIL138C_mRNA	NA	NA	NA	NA	NA	NA	NA	NA
YIL136W	Day3_0_peak_832,Day0_0_peak_743,Day3_0_peak_833	6490.92	6209.64	6350.28	-0.0647518	0.100842	0.642111	0.520801	0.646833	0.189208	6086.55	6895.3	5737.08	6682.19	chrIX	92675	95340	+	0	NA	exon (YIL136W_mRNA, exon 1 of 1)	exon (YIL136W, exon 1 of 1)	388	YIL136W_mRNA	NA	NA	NA	NA	NA	NA	NA	NA
YIL134C-A	Day0_0_peak_744,Day3_0_peak_834	3449.1	3605.5	3527.3	0.0634286	0.0673107	-0.942326	0.346026	0.488643	0.311008	3391.52	3506.67	3575.97	3635.03	chrIX	96279	97465	+	0	NA	promoter-TSS (snR68_snoRNA)	promoter-TSS (YIL135C)	-147	YIL134C-A_mRNA	NA	NA	NA	NA	NA	NA	NA	NA
YIL133C	Day3_0_peak_835,Day0_0_peak_745	5470.99	7246.46	6358.73	0.404775	0.0924773	-4.37701	1.20316e-05	0.000225112	3.6476	5216.74	5725.25	6856.47	7636.45	chrIX	99236	100569	+	0	NA	promoter-TSS (YIL133C_mRNA)	promoter-TSS (YIL133C)	-486	YIL133C_mRNA	NA	NA	NA	NA	NA	NA	NA	NA
YIL130W	Day3_0_peak_836,Day0_0_peak_746	2819.09	2932.1	2875.6	0.0583691	0.0705136	-0.82777	0.407801	0.546847	0.262134	2877.98	2760.2	3045.73	2818.47	chrIX	102134	102931	+	0	NA	promoter-TSS (YIL130W_mRNA)	promoter-TSS (YIL131C)	-250	YIL130W_mRNA	NA	NA	NA	NA	NA	NA	NA	NA
YIL129C	Day3_0_peak_837,Day0_0_peak_747	1587.58	1600.1	1593.84	0.0101813	0.0823777	-0.123592	0.901638	0.934747	0.0293057	1610.17	1564.98	1540.72	1659.47	chrIX	113196	113696	+	0	NA	promoter-TSS (YIL128W_mRNA)	promoter-TSS (YIL129C)	-209	YIL129C_mRNA	NA	NA	NA	NA	NA	NA	NA	NA
YIL126W	Day0_0_peak_748,Day3_0_peak_838	2165.78	2328.46	2247.12	0.102829	0.0751631	-1.36808	0.171286	0.296172	0.528456	2177.21	2154.35	2208.42	2448.5	chrIX	117576	118267	+	0	NA	promoter-TSS (YIL126W_mRNA)	promoter-TSS (YIL127C)	-71	YIL126W_mRNA	NA	NA	NA	NA	NA	NA	NA	NA
YIL125W	Day0_0_peak_749,Day3_0_peak_839	3046.5	3207.44	3126.97	0.0721733	0.0780187	-0.925077	0.354926	0.496143	0.304393	2923.98	3169.02	3010.92	3403.95	chrIX	121693	122804	+	0	NA	promoter-TSS (YIL125W_mRNA)	promoter-TSS (YIL125W)	-441	YIL125W_mRNA	NA	NA	NA	NA	NA	NA	NA	NA
YIL124W	Day0_0_peak_750,Day3_0_peak_840	1546	1377.54	1461.77	-0.165158	0.0876553	1.88417	0.0595418	0.135425	0.8683	1505.32	1586.68	1441.64	1313.45	chrIX	125555	126250	+	0	NA	promoter-TSS (YIL124W_mRNA)	promoter-TSS (YIL124W)	-302	YIL124W_mRNA	NA	NA	NA	NA	NA	NA	NA	NA
YIL123W	Day0_0_peak_751,Day3_0_peak_841	3254.69	3455.51	3355.1	0.0873637	0.0696724	-1.25392	0.209871	0.344375	0.462968	3249.23	3260.16	3584.9	3326.13	chrIX	127082	128351	+	0	NA	promoter-TSS (YIL123W_mRNA)	promoter-TSS (YIL123W)	-435	YIL123W_mRNA	NA	NA	NA	NA	NA	NA	NA	NA
YIL122W	Day0_0_peak_752,Day3_0_peak_842	5374.89	6799.15	6087.02	0.338402	0.0938765	-3.60476	0.000312444	0.0025332	2.59633	4966.38	5783.4	6594.03	7004.27	chrIX	129379	130477	+	0	NA	promoter-TSS (YIL122W_mRNA)	promoter-TSS (YIL122W)	-682	YIL122W_mRNA	NA	NA	NA	NA	NA	NA	NA	NA
YIL121W	Day3_0_peak_843,Day0_0_peak_753	4238.05	5059.57	4648.81	0.254362	0.0868061	-2.93023	0.0033871	0.0162766	1.78844	3952.14	4523.95	4800.69	5318.45	chrIX	131542	132781	+	0	NA	promoter-TSS (YIL121W_mRNA)	promoter-TSS (YIL121W)	-83	YIL121W_mRNA	NA	NA	NA	NA	NA	NA	NA	NA
YIL118W	Day3_0_peak_844,Day0_0_peak_754	12023.8	16766.9	14395.3	0.479557	0.163559	-2.93201	0.00336777	0.0162167	1.79004	10335	13712.5	16117.7	17416.1	chrIX	138173	139578	+	0	NA	promoter-TSS (YIL118W_mRNA)	promoter-TSS (YIL119C)	-877	YIL118W_mRNA	NA	NA	NA	NA	NA	NA	NA	NA
YIL116W	Day0_0_peak_755,Day3_0_peak_845	5929.72	6413.05	6171.38	0.112678	0.084545	-1.33275	0.182613	0.310443	0.508019	5662.88	6196.57	6383.36	6442.73	chrIX	141690	143295	+	0	NA	promoter-TSS (YIL117C_mRNA)	promoter-TSS (YIL117C)	-436	YIL116W_mRNA	NA	NA	NA	NA	NA	NA	NA	NA
YIL113W	Day3_0_peak_846,Day0_0_peak_756,Day3_0_peak_847	7211.28	7073.43	7142.35	-0.0282678	0.0919672	0.307368	0.758563	0.8372	0.0771709	6927.48	7495.08	6863.61	7283.24	chrIX	148918	151904	+	0	NA	promoter-TSS (YIL113W_mRNA)	promoter-TSS (YIL114C)	-148	YIL113W_mRNA	NA	NA	NA	NA	NA	NA	NA	NA
YIL111W	Day0_0_peak_757,Day3_0_peak_848	3572.05	2972.66	3272.35	-0.264912	0.0713414	3.7133	0.000204574	0.00184291	2.7345	3434.32	3709.78	3046.63	2898.69	chrIX	154628	156546	+	0	NA	promoter-TSS (YIL110W_mRNA)	promoter-TSS (YIL110W)	276	YIL111W_mRNA	NA	NA	NA	NA	NA	NA	NA	NA
YIL108W	Day0_0_peak_758,Day3_0_peak_849	5249.79	5280.31	5265.05	0.00770531	0.0784289	-0.0982458	0.921737	0.946892	0.0236997	5213.53	5286.05	5057.77	5502.84	chrIX	159789	161754	+	0	NA	promoter-TSS (YIL108W_mRNA)	promoter-TSS (YIL109C)	-116	YIL108W_mRNA	NA	NA	NA	NA	NA	NA	NA	NA
YIL106W	Day0_0_peak_759,Day3_0_peak_850	5448.94	5343.82	5396.38	-0.0287576	0.0812268	0.354041	0.723308	0.813625	0.0895757	5189.99	5707.89	5239.88	5447.76	chrIX	165539	167435	+	0	NA	promoter-TSS (YIL106W_mRNA)	promoter-TSS (YIL107C)	72	YIL106W_mRNA	NA	NA	NA	NA	NA	NA	NA	NA
YIL105C	Day0_0_peak_760,Day3_0_peak_851	3227.91	3686.35	3457.13	0.191056	0.205727	-0.928689	0.35305	0.494834	0.30554	2877.98	3577.85	3316.21	4056.49	chrIX	169410	170297	+	0	NA	promoter-TSS (YIL105C_mRNA)	promoter-TSS (YIL105C)	-212	YIL105C_mRNA	NA	NA	NA	NA	NA	NA	NA	NA
YIL102C-A	Day3_0_peak_852,Day0_0_peak_761	1816.26	1936.3	1876.28	0.0910234	0.0768444	-1.18452	0.236209	0.3779	0.422623	1752.46	1880.06	1920.99	1951.62	chrIX	173526	173984	+	0	NA	promoter-TSS (YIL102C-A_mRNA)	promoter-TSS (YIL102C-A)	-163	YIL102C-A_mRNA	NA	NA	NA	NA	NA	NA	NA	NA
tT(AGU)I1	Day3_0_peak_853,Day0_0_peak_762	2908.76	3350.43	3129.6	0.203435	0.0700312	-2.90492	0.00367347	0.0171585	1.76552	2793.46	3024.07	3390.3	3310.56	chrIX	174879	175612	+	0	NA	promoter-TSS (YIL102C_mRNA)	promoter-TSS (YIL102C)	214	tT(AGU)I1_tRNA	NA	NA	NA	NA	NA	NA	NA	NA
YIL100W	Day0_0_peak_763,Day3_0_peak_854	10066.8	13730.1	11898.4	0.447461	0.151368	-2.9561	0.00311554	0.0153209	1.81472	8815.81	11317.7	12605.2	14855	chrIX	176642	178351	+	0	NA	promoter-TSS (YIL099W_mRNA)	promoter-TSS (YIL101C)	123	YIL100W_mRNA	NA	NA	NA	NA	NA	NA	NA	NA
tI(AAU)I1	Day0_0_peak_764,Day3_0_peak_855	2128.23	1874.84	2001.53	-0.179522	0.090674	1.97986	0.047719	0.114482	0.941263	2193.25	2063.21	2056.67	1693	chrIX	183180	184091	+	0	NA	promoter-TSS (tI(AAU)I1_tRNA)	promoter-TSS (YIL096C)	-122	tI(AAU)I1_tRNA	NA	NA	NA	NA	NA	NA	NA	NA
YIL094C	Day0_0_peak_765,Day3_0_peak_856	1422.64	1388.16	1405.4	-0.0339162	0.0882666	0.384248	0.700795	0.796518	0.0988043	1490.34	1354.93	1393.43	1382.89	chrIX	187386	188216	+	0	NA	promoter-TSS (YIL094C_mRNA)	promoter-TSS (YIL094C)	-169	YIL094C_mRNA	NA	NA	NA	NA	NA	NA	NA	NA
YIL092W	Day0_0_peak_766,Day3_0_peak_857	1230.8	1062.73	1146.77	-0.209855	0.105475	1.98963	0.0466319	0.112643	0.948295	1338.42	1123.18	1062.26	1063.21	chrIX	188529	189382	+	0	NA	promoter-TSS (YIL093C_mRNA)	promoter-TSS (YIL093C)	-111	YIL092W_mRNA	NA	NA	NA	NA	NA	NA	NA	NA
YIL090W	Day0_0_peak_767,Day3_0_peak_858	1673.1	1721.07	1697.09	0.0401284	0.0790156	-0.507854	0.611556	0.725334	0.139462	1697.9	1648.31	1677.3	1764.84	chrIX	193257	193891	+	0	NA	promoter-TSS (YIL090W_mRNA)	promoter-TSS (YIL091C)	-21	YIL090W_mRNA	NA	NA	NA	NA	NA	NA	NA	NA
YIL089W	Day0_0_peak_768	1060.06	757.511	908.787	-0.48236	0.110259	4.37477	1.21563e-05	0.000226106	3.64569	1101.98	1018.15	781.072	733.951	chrIX	195709	196362	+	0	NA	TTS (YIL090W_mRNA)	TTS (YIL090W)	436	YIL089W_mRNA	NA	NA	NA	NA	NA	NA	NA	NA
tE(CUC)I	Day0_0_peak_769,Day3_0_peak_859	3656.62	4168.24	3912.43	0.188902	0.0693119	-2.72538	0.00642267	0.0265124	1.57655	3580.89	3732.35	4228.5	4107.97	chrIX	197199	198415	+	0	NA	TTS (YIL088C_mRNA)	TTS (YIL088C)	215	tE(CUC)I_tRNA	NA	NA	NA	NA	NA	NA	NA	NA
YIL087C	Day3_0_peak_860,Day0_0_peak_770	2866.85	2582.67	2724.76	-0.150648	0.069243	2.17564	0.0295824	0.0804297	1.09458	2951.8	2781.9	2532.46	2632.89	chrIX	199259	200635	+	0	NA	promoter-TSS (YIL088C_mRNA)	promoter-TSS (YIL088C)	172	YIL087C_mRNA	NA	NA	NA	NA	NA	NA	NA	NA
YIL084C	Day0_0_peak_771	714.317	506.213	610.265	-0.492644	0.158285	3.11237	0.00185589	0.0103681	1.9843	804.55	624.083	534.699	477.727	chrIX	203384	203760	+	0	NA	promoter-TSS (YIL084C_mRNA)	promoter-TSS (YIL084C)	-313	YIL084C_mRNA	NA	NA	NA	NA	NA	NA	NA	NA
YIL083C	Day0_0_peak_772,Day3_0_peak_861	1512.24	1421.92	1467.08	-0.0892515	0.089501	0.997212	0.318661	0.463481	0.333968	1584.49	1439.99	1363.97	1479.88	chrIX	204478	205253	+	0	NA	promoter-TSS (YIL082W-A)	promoter-TSS (YIL083C)	-212	YIL083C_mRNA	NA	NA	NA	NA	NA	NA	NA	NA
tI(AAU)I2	Day3_0_peak_862,Day0_0_peak_773	1261.71	1638.02	1449.86	0.378225	0.0849724	-4.45116	8.54083e-06	0.00016985	3.76994	1293.49	1229.94	1672.83	1603.2	chrIX	210583	210977	+	0	NA	TTS (YIL082W-A)	TTS (YIL082W-A)	115	tI(AAU)I2_tRNA	NA	NA	NA	NA	NA	NA	NA	NA
YIL079C	Day3_0_peak_863,Day0_0_peak_774	1539.82	1431.53	1485.67	-0.10127	0.0996014	1.01675	0.309271	0.454	0.342945	1628.36	1451.28	1556.79	1306.27	chrIX	211878	212435	+	0	NA	promoter-TSS (YIL078W_mRNA)	promoter-TSS (YIL079C)	-151	YIL079C_mRNA	NA	NA	NA	NA	NA	NA	NA	NA
YIL077C	Day0_0_peak_775,Day3_0_peak_864	5663.71	5570.33	5617.02	-0.0242066	0.0760482	0.318307	0.750252	0.832677	0.0795232	5612.59	5714.83	5515.71	5624.96	chrIX	214603	217015	+	0	NA	promoter-TSS (YIL076W_mRNA)	promoter-TSS (YIL076W)	144	YIL077C_mRNA	NA	NA	NA	NA	NA	NA	NA	NA
YIL075C	Day3_0_peak_865,Day0_0_peak_776	2078.84	2127.52	2103.18	0.0337822	0.0710015	-0.475795	0.63422	0.741918	0.129644	2088.41	2069.28	2140.58	2114.45	chrIX	220593	221455	+	0	NA	promoter-TSS (YIL075C_mRNA)	promoter-TSS (YIL075C)	-324	YIL075C_mRNA	NA	NA	NA	NA	NA	NA	NA	NA
YIL074C	Day0_0_peak_777,Day3_0_peak_866	2412.19	2450.7	2431.44	0.0218219	0.0690768	-0.315908	0.752072	0.833235	0.0792326	2360.16	2464.22	2421.77	2479.63	chrIX	222249	223162	+	0	NA	promoter-TSS (YIL074C_mRNA)	promoter-TSS (YIL074C)	-215	YIL074C_mRNA	NA	NA	NA	NA	NA	NA	NA	NA
YIL072W	Day0_0_peak_778,Day3_0_peak_867	1315.4	1039.26	1177.33	-0.336681	0.0989649	3.40203	0.000668881	0.00470001	2.3279	1342.7	1288.09	1105.1	973.413	chrIX	226091	226657	+	0	NA	promoter-TSS (YIL072W_mRNA)	promoter-TSS (YIL073C)	-228	YIL072W_mRNA	NA	NA	NA	NA	NA	NA	NA	NA
YIL070C	Day0_0_peak_779	941.52	690.229	815.875	-0.445829	0.116066	3.84118	0.000122445	0.00130801	2.88339	972.521	910.519	708.767	671.691	chrIX	230971	231428	+	0	NA	promoter-TSS (YIL070C_mRNA)	promoter-TSS (YIL070C)	-127	YIL070C_mRNA	NA	NA	NA	NA	NA	NA	NA	NA
YIL068W-A	Day0_0_peak_780,Day3_0_peak_868	4380.55	5512.49	4946.52	0.330582	0.0821949	-4.02193	5.77228e-05	0.00076368	3.11709	4160.76	4600.34	5289.86	5735.12	chrIX	232219	233254	+	0	NA	promoter-TSS (YIL068W-A_mRNA)	promoter-TSS (YIL069C)	-277	YIL068W-A_mRNA	NA	NA	NA	NA	NA	NA	NA	NA
YIL068C	Day3_0_peak_869,Day0_0_peak_781	965.31	987.159	976.234	0.0342993	0.104622	-0.327841	0.743032	0.827208	0.0823853	999.268	931.351	1010.48	963.835	chrIX	235549	235844	+	0	NA	promoter-TSS (YIL068C_mRNA)	promoter-TSS (YIL068C)	-222	YIL068C_mRNA	NA	NA	NA	NA	NA	NA	NA	NA
YIL067C	Day0_0_peak_782,Day3_0_peak_870	1375.93	1205.72	1290.82	-0.187954	0.0930003	2.021	0.0432798	0.106499	0.972656	1436.85	1315	1245.25	1166.18	chrIX	237657	238292	+	0	NA	promoter-TSS (YIL067C_mRNA)	promoter-TSS (YIL067C)	-214	YIL067C_mRNA	NA	NA	NA	NA	NA	NA	NA	NA
YIL065C	Day0_0_peak_783,Day3_0_peak_871	4745.26	4874.66	4809.96	0.0378897	0.0785299	-0.482488	0.62946	0.737167	0.132434	4677.52	4812.99	4624.84	5124.49	chrIX	240594	242364	+	0	NA	promoter-TSS (YIL066C_mRNA)	promoter-TSS (YIL066C)	296	YIL065C_mRNA	NA	NA	NA	NA	NA	NA	NA	NA
YIL062C	Day3_0_peak_872,Day0_0_peak_784	3848.59	4051.28	3949.93	0.0723485	0.0865323	-0.836086	0.403106	0.543086	0.265132	3637.59	4059.58	3749.14	4353.42	chrIX	243644	244788	+	0	NA	promoter-TSS (YIL063C_mRNA)	promoter-TSS (YIL063C)	246	YIL062C_mRNA	NA	NA	NA	NA	NA	NA	NA	NA
YIL059C	Day0_0_peak_785,Day3_0_peak_873	2922.46	2700.38	2811.42	-0.113567	0.0733899	1.54745	0.121755	0.230256	0.637788	2805.23	3039.69	2807.39	2593.37	chrIX	247137	247965	+	0	NA	promoter-TSS (YIL059C_mRNA)	promoter-TSS (YIL059C)	-636	YIL059C_mRNA	NA	NA	NA	NA	NA	NA	NA	NA
tS(UGA)I	Day0_0_peak_786,Day3_0_peak_874	14282.4	21210.5	17746.5	0.570408	0.190429	-2.99538	0.00274101	0.0138451	1.8587	11896	16668.8	19999	22422	chrIX	248360	249858	+	0	NA	promoter-TSS (YIL056W_mRNA)	promoter-TSS (YIL057C)	259	tS(UGA)I_tRNA	NA	NA	NA	NA	NA	NA	NA	NA
YIL054W	Day3_0_peak_875,Day0_0_peak_787	13263	18857.9	16060.5	0.50761	0.170728	-2.97322	0.00294698	0.0147442	1.83138	11583.6	14942.4	17658.5	20057.3	chrIX	253779	255469	+	0	NA	promoter-TSS (YIL053W_mRNA)	promoter-TSS (YIL055C)	81	YIL054W_mRNA	NA	NA	NA	NA	NA	NA	NA	NA
YIL051C	Day0_0_peak_788,Day3_0_peak_876,Day3_0_peak_877	8565.03	10354	9459.53	0.273327	0.122806	-2.22569	0.0260349	0.0732407	1.13525	7724.54	9405.52	9978.97	10729.1	chrIX	257039	258757	+	0	NA	promoter-TSS (YIL052C_mRNA)	promoter-TSS (YIL052C)	382	YIL051C_mRNA	NA	NA	NA	NA	NA	NA	NA	NA
YIL048W	Day0_0_peak_789,Day3_0_peak_878	2149.99	2008.57	2079.28	-0.0971948	0.0828809	1.1727	0.240914	0.382799	0.417029	2046.68	2253.3	2128.98	1888.16	chrIX	260626	261308	+	0	NA	promoter-TSS (YIL048W_mRNA)	promoter-TSS (YIL048W)	-470	YIL048W_mRNA	NA	NA	NA	NA	NA	NA	NA	NA
YIL046W	Day3_0_peak_879,Day0_0_peak_790	8569.96	10605.6	9587.76	0.307082	0.124239	-2.4717	0.0134472	0.0456714	1.34036	7855.06	9284.87	9901.31	11309.8	chrIX	267534	269733	+	0	NA	promoter-TSS (YIL047C_mRNA)	promoter-TSS (YIL047C)	-18	YIL046W_mRNA	NA	NA	NA	NA	NA	NA	NA	NA
YIL045W	Day0_0_peak_791,Day3_0_peak_880	2952.77	2635.64	2794.2	-0.165623	0.0771233	2.14751	0.0317526	0.0843806	1.07376	2753.87	3151.66	2586.91	2684.37	chrIX	270311	271171	+	0	NA	promoter-TSS (YIL045W_mRNA)	promoter-TSS (YIL045W)	-420	YIL045W_mRNA	NA	NA	NA	NA	NA	NA	NA	NA
YIL044C	Day0_0_peak_792,Day3_0_peak_881	1625.84	1624.11	1624.97	-0.00317709	0.0810597	0.0391944	0.968735	0.978639	0.00937731	1615.52	1636.16	1568.39	1679.83	chrIX	273694	274211	+	0	NA	promoter-TSS (YIL044C_mRNA)	promoter-TSS (YIL044C)	-106	YIL044C_mRNA	NA	NA	NA	NA	NA	NA	NA	NA
YIL042C	Day0_0_peak_793,Day3_0_peak_882,Day3_0_peak_883	5552.38	5127.61	5339.99	-0.115569	0.0830745	1.39115	0.164181	0.287293	0.541675	5568.73	5536.03	4819.44	5435.79	chrIX	274763	278031	+	0	NA	promoter-TSS (YIL042C_mRNA)	promoter-TSS (YIL042C)	-105	YIL042C_mRNA	NA	NA	NA	NA	NA	NA	NA	NA
YIL038C	Day0_0_peak_794,Day3_0_peak_884	912.513	773.859	843.186	-0.236273	0.118422	1.99518	0.0460232	0.111514	0.952672	977.871	847.156	769.467	778.252	chrIX	282920	283241	+	0	NA	promoter-TSS (YIL038C_mRNA)	promoter-TSS (YIL038C)	-428	YIL038C_mRNA	NA	NA	NA	NA	NA	NA	NA	NA
YIL036W	Day0_0_peak_795,Day3_0_peak_885	1712.77	1381.11	1546.94	-0.311712	0.0815005	3.82466	0.000130951	0.00136206	2.8658	1704.32	1721.22	1350.58	1411.63	chrIX	285090	285952	+	0	NA	promoter-TSS (YIL037C_mRNA)	promoter-TSS (YIL037C)	-145	YIL036W_mRNA	NA	NA	NA	NA	NA	NA	NA	NA
YIL034C	Day0_0_peak_796,Day3_0_peak_886,Day3_0_peak_887	8152.12	7592.74	7872.43	-0.102946	0.0978749	1.05181	0.292885	0.436635	0.359881	7888.23	8416.01	7272.45	7913.02	chrIX	288886	292602	+	0	NA	promoter-TSS (YIL034C_mRNA)	promoter-TSS (YIL034C)	-655	YIL034C_mRNA	NA	NA	NA	NA	NA	NA	NA	NA
YIL030C	Day0_0_peak_797,Day3_0_peak_888	1894.38	1975.34	1934.86	0.0624464	0.0779446	-0.801163	0.423037	0.561092	0.250966	1968.58	1820.17	2029	1921.68	chrIX	299792	300517	+	0	NA	promoter-TSS (YIL030C_mRNA)	promoter-TSS (YIL030C)	-145	YIL030C_mRNA	NA	NA	NA	NA	NA	NA	NA	NA
YIL029C	Day0_0_peak_798,Day3_0_peak_889	1138.87	1013.73	1076.3	-0.167292	0.0973451	1.71855	0.0856972	0.180289	0.74403	1127.65	1150.08	1033.69	993.768	chrIX	301393	301856	+	0	NA	promoter-TSS (YIL029C_mRNA)	promoter-TSS (YIL029C)	-367	YIL029C_mRNA	NA	NA	NA	NA	NA	NA	NA	NA
YIL027C	Day0_0_peak_799	865.328	685.071	775.2	-0.332974	0.127129	2.61918	0.00881404	0.0336188	1.47342	914.748	815.909	731.976	638.166	chrIX	304178	304469	+	0	NA	promoter-TSS (YIL027C_mRNA)	promoter-TSS (YIL027C)	-219	YIL027C_mRNA	NA	NA	NA	NA	NA	NA	NA	NA
YIL026C	Day3_0_peak_890,Day0_0_peak_800	912.432	902.916	907.674	-0.0136619	0.110012	0.124186	0.901168	0.934747	0.0293057	958.613	866.252	904.258	901.575	chrIX	308008	308260	+	0	NA	promoter-TSS (YIL026C_mRNA)	promoter-TSS (YIL026C)	-205	YIL026C_mRNA	NA	NA	NA	NA	NA	NA	NA	NA
YIL023C	Day0_0_peak_801,Day3_0_peak_891,Day3_0_peak_892	5059.06	4969.03	5014.04	-0.0265698	0.0801112	0.331661	0.740145	0.824935	0.0835805	5119.38	4998.74	4699.82	5238.23	chrIX	309093	311532	+	0	NA	promoter-TSS (YIL022W_mRNA)	promoter-TSS (YIL022W)	114	YIL023C_mRNA	NA	NA	NA	NA	NA	NA	NA	NA
YIL021W	Day0_0_peak_802,Day3_0_peak_893	1743.61	1509.38	1626.5	-0.206955	0.0798584	2.59152	0.00955537	0.0352968	1.45226	1746.04	1741.18	1546.08	1472.69	chrIX	312316	313010	+	0	NA	promoter-TSS (YIL021W_mRNA)	promoter-TSS (YIL021W)	-242	YIL021W_mRNA	NA	NA	NA	NA	NA	NA	NA	NA
YIL020C	Day3_0_peak_894,Day0_0_peak_803	1274.48	1339.52	1307	0.0690041	0.0957782	-0.720458	0.471243	0.602292	0.220193	1267.81	1281.15	1243.47	1435.58	chrIX	314709	315034	+	0	NA	promoter-TSS (YIL019W_mRNA)	promoter-TSS (YIL020C-A)	-51	YIL020C_mRNA	NA	NA	NA	NA	NA	NA	NA	NA
YIL018W	Day0_0_peak_804,Day3_0_peak_895	4553.34	6230	5391.67	0.451255	0.093142	-4.8448	1.26736e-06	3.48469e-05	4.45784	4290.22	4816.47	5782.61	6677.4	chrIX	316076	317179	+	0	NA	promoter-TSS (YIL018W_mRNA)	promoter-TSS (YIL018W)	-141	YIL018W_mRNA	NA	NA	NA	NA	NA	NA	NA	NA
YIL016W	Day3_0_peak_896,Day0_0_peak_805	2388.03	2055.96	2221.99	-0.216448	0.0737111	2.93643	0.00332011	0.0161015	1.79313	2462.86	2313.19	1995.08	2116.84	chrIX	320892	322072	+	0	NA	promoter-TSS (YIL015W_mRNA)	promoter-TSS (YIL017C)	28	YIL016W_mRNA	NA	NA	NA	NA	NA	NA	NA	NA
tD(GUC)I1	Day0_0_peak_806,Day3_0_peak_897	2261.13	2304.9	2283.01	0.0300575	0.0803149	-0.374246	0.708222	0.801545	0.0960721	2410.44	2111.81	2381.6	2228.19	chrIX	323705	324771	+	0	NA	TTS (YIL015W_mRNA)	TTS (YIL015W)	136	tD(GUC)I1_tRNA	NA	NA	NA	NA	NA	NA	NA	NA
tT(AGU)I2	Day0_0_peak_807,Day3_0_peak_898	1893.94	2048.66	1971.3	0.116488	0.0884924	-1.31636	0.188053	0.317301	0.498528	2014.58	1773.3	2185.22	1912.1	chrIX	325331	326074	+	0	NA	promoter-TSS (tT(AGU)I2_tRNA)	promoter-TSS (YIL014C-A)	-46	tT(AGU)I2_tRNA	NA	NA	NA	NA	NA	NA	NA	NA
YIL012W	Day3_0_peak_899,Day0_0_peak_808	8803.32	12416.5	10609.9	0.495868	0.12625	-3.92766	8.57753e-05	0.00101581	2.99319	8074.39	9532.24	11886.6	12946.5	chrIX	332344	333760	+	0	NA	promoter-TSS (YIL012W_mRNA)	promoter-TSS (YIL013C)	41	YIL012W_mRNA	NA	NA	NA	NA	NA	NA	NA	NA
tD(GUC)I2	Day0_0_peak_809,Day3_0_peak_900	2728.13	2570.65	2649.39	-0.0838418	0.0733943	1.14235	0.25331	0.397107	0.401092	2852.3	2603.96	2648.5	2492.8	chrIX	335975	337158	+	0	NA	promoter-TSS (YIL009C-A_mRNA)	promoter-TSS (YIL009C-A)	-146	tD(GUC)I2_tRNA	NA	NA	NA	NA	NA	NA	NA	NA
YIL009W	Day0_0_peak_810,Day3_0_peak_901	3240.35	3674.3	3457.32	0.180953	0.0664759	-2.72208	0.00648722	0.0266744	1.57391	3221.41	3259.29	3642.92	3705.68	chrIX	337968	339347	+	0	NA	promoter-TSS (YIL009W_mRNA)	promoter-TSS (YIL009W)	-687	YIL009W_mRNA	NA	NA	NA	NA	NA	NA	NA	NA
YIL008W	Day0_0_peak_811,Day3_0_peak_902	1183.05	1088.07	1135.56	-0.116456	0.110919	1.04992	0.293755	0.437519	0.359003	1232.5	1133.59	1197.94	978.203	chrIX	341954	342570	+	0	NA	promoter-TSS (YIL008W_mRNA)	promoter-TSS (YIL008W)	-274	YIL008W_mRNA	NA	NA	NA	NA	NA	NA	NA	NA
YIL006W	Day0_0_peak_812,Day3_0_peak_903	1790.24	1954.98	1872.61	0.126637	0.0800028	-1.58291	0.113441	0.219658	0.658253	1858.38	1722.09	1881.71	2028.24	chrIX	343691	344358	+	0	NA	promoter-TSS (YIL006W_mRNA)	promoter-TSS (YIL007C)	-38	YIL006W_mRNA	NA	NA	NA	NA	NA	NA	NA	NA
YIL005W	Day3_0_peak_904,Day0_0_peak_813	872.313	771.932	822.123	-0.175323	0.117947	1.48646	0.137158	0.251126	0.600108	924.377	820.249	763.219	780.646	chrIX	345444	345863	+	0	NA	promoter-TSS (YIL005W_mRNA)	promoter-TSS (YIL005W)	-39	YIL005W_mRNA	NA	NA	NA	NA	NA	NA	NA	NA
YIL003W	Day0_0_peak_814,Day3_0_peak_905	1842.59	1685.73	1764.16	-0.126981	0.0838677	1.51406	0.13001	0.241109	0.617787	1957.88	1727.3	1680.87	1690.6	chrIX	348366	349452	+	0	NA	promoter-TSS (YIL004C_mRNA)	promoter-TSS (YIL004C)	-213	YIL003W_mRNA	NA	NA	NA	NA	NA	NA	NA	NA
YIL002W-A	Day0_0_peak_815,Day3_0_peak_906	1423.11	1115.78	1269.44	-0.350632	0.0945571	3.70816	0.000208774	0.00187541	2.7269	1499.97	1346.25	1091.72	1139.84	chrIX	349938	350754	+	0	NA	promoter-TSS (YIL002W-A_mRNA)	promoter-TSS (YIL002W-A)	45	YIL002W-A_mRNA	NA	NA	NA	NA	NA	NA	NA	NA
YIL001W	Day0_0_peak_816,Day3_0_peak_907	1359.8	1233.54	1296.67	-0.138615	0.092771	1.49416	0.135135	0.247995	0.605557	1431.5	1288.09	1250.61	1216.47	chrIX	353519	354128	+	0	NA	promoter-TSS (YIL001W_mRNA)	promoter-TSS (YIL002C)	-117	YIL001W_mRNA	NA	NA	NA	NA	NA	NA	NA	NA
YIR001C	Day0_0_peak_817,Day3_0_peak_908	2614.88	1824.73	2219.8	-0.518192	0.0705265	7.34749	2.01969e-13	5.19231e-11	10.2846	2650.09	2579.66	1845.11	1804.35	chrIX	354989	356244	+	0	NA	TTS (YIL001W_mRNA)	TTS (YIL001W)	1279	YIR001C_mRNA	NA	NA	NA	NA	NA	NA	NA	NA
YIR001C	Day0_0_peak_818,Day3_0_peak_909	1081.19	866.321	973.755	-0.316999	0.11565	2.74102	0.00612488	0.02555	1.59261	1183.29	979.09	880.156	852.485	chrIX	356958	357502	+	0	NA	promoter-TSS (YIR001C_mRNA)	promoter-TSS (YIR001C)	-335	YIR001C_mRNA	NA	NA	NA	NA	NA	NA	NA	NA
YIR003W	Day0_0_peak_819,Day3_0_peak_910	2047.54	2193.94	2120.74	0.0991806	0.0878766	-1.12863	0.259052	0.403005	0.394689	2188.98	1906.1	2049.53	2338.35	chrIX	360342	361014	+	0	NA	promoter-TSS (YIR003W_mRNA)	promoter-TSS (YIR002C)	-207	YIR003W_mRNA	NA	NA	NA	NA	NA	NA	NA	NA
YIR004W	Day3_0_peak_911	579.342	490.234	534.788	-0.237065	0.159885	1.48272	0.138148	0.25242	0.597876	620.531	538.153	523.095	457.373	chrIX	363094	363267	+	0	NA	promoter-TSS (YIR004W_mRNA)	promoter-TSS (YIR004W)	-41	YIR004W_mRNA	NA	NA	NA	NA	NA	NA	NA	NA
YIR005W	Day0_0_peak_820,Day3_0_peak_912	2242.16	2666.56	2454.36	0.249398	0.216989	-1.14936	0.250408	0.392947	0.405666	2085.2	2399.12	2307.51	3025.6	chrIX	365359	366317	+	0	NA	TTS (YIR005W_mRNA)	TTS (YIR005W)	949	YIR005W_mRNA	NA	NA	NA	NA	NA	NA	NA	NA
tE(UUC)I	Day3_0_peak_913,Day0_0_peak_821	2707.16	2623.12	2665.14	-0.0447862	0.068979	0.649272	0.516162	0.643829	0.19123	2795.6	2618.72	2618.15	2628.1	chrIX	369527	370900	+	0	NA	promoter-TSS (YIR006C_mRNA)	promoter-TSS (YIR006C)	-204	tE(UUC)I_tRNA	NA	NA	NA	NA	NA	NA	NA	NA
YIR009W	Day0_0_peak_822,Day3_0_peak_914	2065.64	1657.19	1861.41	-0.317469	0.0833023	3.81104	0.000138383	0.0014115	2.85032	2192.18	1939.09	1616.6	1697.79	chrIX	374367	375507	+	0	NA	promoter-TSS (YIR008C_mRNA)	promoter-TSS (YIR008C)	412	YIR009W_mRNA	NA	NA	NA	NA	NA	NA	NA	NA
YIR011C	Day3_0_peak_915	1119.26	1104.18	1111.72	-0.0181235	0.0967238	0.187374	0.851368	0.901769	0.0449047	1154.4	1084.12	1117.6	1090.75	chrIX	378162	378506	+	0	NA	promoter-TSS (YIR012W_mRNA)	promoter-TSS (YIR011C)	-88	YIR011C_mRNA	NA	NA	NA	NA	NA	NA	NA	NA
YIR013C	Day0_0_peak_823,Day3_0_peak_916	3090	2764.52	2927.26	-0.160555	0.0708824	2.26509	0.023507	0.0679108	1.16806	2971.06	3208.95	2831.5	2697.54	chrIX	380157	381053	+	0	NA	promoter-TSS (YIR013C_mRNA)	promoter-TSS (YIR013C)	-221	YIR013C_mRNA	NA	NA	NA	NA	NA	NA	NA	NA
YIR017W-A	Day0_0_peak_824,Day3_0_peak_917,Day3_0_peak_918	18966.7	22874.9	20920.8	0.270209	0.18973	-1.42417	0.154396	0.274305	0.561767	16953.3	20980.1	21257.6	24492.2	chrIX	381777	384713	+	0	NA	promoter-TSS (YIR017W-A_mRNA)	promoter-TSS (YIR017W-A)	-321	YIR017W-A_mRNA	NA	NA	NA	NA	NA	NA	NA	NA
YIR018C-A	Day3_0_peak_919,Day0_0_peak_825	7062.09	9429.34	8245.71	0.416912	0.264826	-1.57429	0.115421	0.222101	0.653449	5852.25	8271.93	8798.88	10059.8	chrIX	386312	387121	+	0	NA	Intergenic	Intergenic	-1015	YIR018C-A_mRNA	NA	NA	NA	NA	NA	NA	NA	NA
YIR018C-A	Day0_0_peak_826,Day3_0_peak_920	7577.08	8862.48	8219.78	0.225719	0.113923	-1.98133	0.0475548	0.114243	0.942169	6811.93	8342.23	8777.46	8947.5	chrIX	388075	389309	+	0	NA	TTS (YIR019C_mRNA)	TTS (YIR019C)	-2991	YIR018C-A_mRNA	NA	NA	NA	NA	NA	NA	NA	NA
YIR019C	Day3_0_peak_921	401.472	577.063	489.267	0.525425	0.169984	-3.09102	0.00199468	0.0110164	1.95796	441.861	361.083	565.05	589.077	chrIX	392733	392944	+	0	NA	exon (YIR019C_mRNA, exon 1 of 1)	exon (YIR019C, exon 1 of 1)	837	YIR019C_mRNA	NA	NA	NA	NA	NA	NA	NA	NA
YIR020W-A	Day0_0_peak_827,Day3_0_peak_922	2079.18	2081.36	2080.27	0.00181619	0.0729218	-0.0249061	0.98013	0.98646	0.00592064	2133.34	2025.02	2060.24	2102.48	chrIX	394682	395430	+	0	NA	promoter-TSS (PWR1_ncRNA)	promoter-TSS (YIR020C)	139	YIR020W-A_mRNA	NA	NA	NA	NA	NA	NA	NA	NA
YIR022W	Day3_0_peak_923,Day0_0_peak_828,Day3_0_peak_924	2645.44	2382.38	2513.91	-0.150687	0.0723339	2.08322	0.0372314	0.0948636	1.0229	2762.43	2528.45	2345	2419.76	chrIX	398390	399874	+	0	NA	promoter-TSS (YIR023W_mRNA)	promoter-TSS (YIR023W)	399	YIR022W_mRNA	NA	NA	NA	NA	NA	NA	NA	NA
YIR025W	Day3_0_peak_925	783.504	705.532	744.518	-0.150419	0.123835	1.21467	0.22449	0.362718	0.440431	824.878	742.13	696.27	714.794	chrIX	403509	403762	+	0	NA	promoter-TSS (YIR024C_mRNA)	promoter-TSS (YIR023C-A)	-24	YIR025W_mRNA	NA	NA	NA	NA	NA	NA	NA	NA
YIR026C	Day0_0_peak_829,Day3_0_peak_926	1462.67	1450.82	1456.74	-0.0127561	0.0939227	0.135815	0.891968	0.928069	0.0324198	1537.42	1387.91	1359.51	1542.14	chrIX	406030	406941	+	0	NA	promoter-TSS (YIR026C_mRNA)	promoter-TSS (YIR026C)	-518	YIR026C_mRNA	NA	NA	NA	NA	NA	NA	NA	NA
YIR028W	Day0_0_peak_830,Day3_0_peak_927	1431.77	1498.64	1465.2	0.0663433	0.0840721	-0.789124	0.43004	0.567636	0.24593	1472.16	1391.38	1486.27	1511.01	chrIX	407812	408325	+	0	NA	promoter-TSS (YIR027C_mRNA)	promoter-TSS (YIR027C)	-400	YIR028W_mRNA	NA	NA	NA	NA	NA	NA	NA	NA
YIR029W	Day0_0_peak_831,Day3_0_peak_928	1163.92	1104.36	1134.14	-0.0750362	0.0947608	0.791849	0.428449	0.566132	0.247082	1190.78	1137.06	1106	1102.72	chrIX	409860	410587	+	0	NA	promoter-TSS (YIR029W_mRNA)	promoter-TSS (YIR029W)	-584	YIR029W_mRNA	NA	NA	NA	NA	NA	NA	NA	NA
YIR032C	Day3_0_peak_929,Day0_0_peak_832	5825.16	6697.94	6261.55	0.200868	0.0868931	-2.31167	0.0207958	0.0623874	1.2049	5750.61	5899.71	6355.69	7040.19	chrIX	414664	416341	+	0	NA	promoter-TSS (YIR031C_mRNA)	promoter-TSS (YIR031C)	115	YIR032C_mRNA	NA	NA	NA	NA	NA	NA	NA	NA
YIR035C	Day0_0_peak_833,Day3_0_peak_930	6180.65	7057.08	6618.87	0.190921	0.0919266	-2.07688	0.0378124	0.0957518	1.01885	6266.29	6095.01	6622.6	7491.57	chrIX	420289	423234	+	0	NA	promoter-TSS (YIR036W-A_mRNA)	promoter-TSS (YIR035C)	29	YIR035C_mRNA	NA	NA	NA	NA	NA	NA	NA	NA
YIR038C	Day0_0_peak_834,Day3_0_peak_931,Day3_0_peak_932	3888.83	4601.04	4244.93	0.241291	0.0801301	-3.01124	0.00260185	0.0132909	1.87645	3746.72	4030.94	4337.4	4864.67	chrIX	423536	425363	+	0	NA	promoter-TSS (YIR038C_mRNA)	promoter-TSS (YIR038C)	64	YIR038C_mRNA	NA	NA	NA	NA	NA	NA	NA	NA
YIR038C	Day3_0_peak_933,Day0_0_peak_835	2408.16	2468.63	2438.4	0.0337724	0.0728789	-0.463404	0.643075	0.748572	0.125767	2331.27	2485.05	2379.81	2557.45	chrIX	426973	427776	+	0	NA	Intergenic	Intergenic	-2861	YIR038C_mRNA	NA	NA	NA	NA	NA	NA	NA	NA
YIR039C	Day3_0_peak_934,Day0_0_peak_836	1524.27	1489.08	1506.68	-0.0328155	0.0828588	0.396041	0.692075	0.789729	0.102522	1509.6	1538.94	1528.22	1449.94	chrIX	429385	430317	+	0	NA	TTS (YIR039C_mRNA)	TTS (YIR039C)	2260	YIR039C_mRNA	NA	NA	NA	NA	NA	NA	NA	NA
YIR039C	Day3_0_peak_935,Day0_0_peak_837	896.332	968.747	932.539	0.108011	0.121447	-0.889368	0.373806	0.51547	0.287796	810.969	981.694	911.399	1026.09	chrIX	432194	432591	+	0	NA	promoter-TSS (YIR039C_mRNA)	promoter-TSS (YIR039C)	-281	YIR039C_mRNA	NA	NA	NA	NA	NA	NA	NA	NA
YIR040C	Day3_0_peak_936,Day0_0_peak_838	852.409	914.829	883.619	0.105	0.114517	-0.916893	0.359199	0.500112	0.300933	869.813	835.004	974.777	854.88	chrIX	433307	433782	+	0	NA	promoter-TSS (YIR041W_mRNA)	promoter-TSS (YIR041W)	177	YIR040C_mRNA	NA	NA	NA	NA	NA	NA	NA	NA
YIR042C	Day3_0_peak_937,Day0_0_peak_839,Day3_0_peak_938	6778.53	10771.8	8775.16	0.667755	0.119261	-5.59909	2.15484e-08	1.26178e-06	5.89902	6181.77	7375.29	10116.4	11427.1	chrIX	438183	439868	+	0	NA	Intergenic	Intergenic	-3042	YIR042C_mRNA	NA	NA	NA	NA	NA	NA	NA	NA
YEL073C	Day3_0_peak_939,Day0_0_peak_840,Day3_0_peak_940	5805.7	7796.7	6801.2	0.424794	0.0977628	-4.34515	1.39178e-05	0.000251474	3.59951	5387.92	6223.47	7533.1	8060.29	chrV	6192	8166	+	0	NA	TTS (YEL073C_mRNA)	TTS (YEL074W)	374	YEL073C_mRNA	NA	NA	NA	NA	NA	NA	NA	NA
YEL073C	Day3_0_peak_941,Day0_0_peak_841	1850.79	1931	1890.9	0.0592315	0.0792	-0.747873	0.454537	0.587954	0.230657	1764.23	1937.35	1892.43	1969.58	chrV	9646	10226	+	0	NA	Intergenic	Intergenic	-2383	YEL073C_mRNA	NA	NA	NA	NA	NA	NA	NA	NA
YEL072W	Day0_0_peak_842,Day3_0_peak_942	4701.99	5074.54	4888.27	0.109806	0.0863083	-1.27225	0.203283	0.336631	0.472846	4366.18	5037.8	5249.69	4899.39	chrV	12594	13829	+	0	NA	promoter-TSS (YEL072W_mRNA)	promoter-TSS (YEL072W)	-509	YEL072W_mRNA	NA	NA	NA	NA	NA	NA	NA	NA
YEL071W	Day0_0_peak_843,Day3_0_peak_943	4761.42	5579.12	5170.27	0.227653	0.0938819	-2.42488	0.0153133	0.0500212	1.30085	4324.46	5198.38	5380.02	5778.22	chrV	15176	16814	+	0	NA	promoter-TSS (YEL071W_mRNA)	promoter-TSS (YEL071W)	-360	YEL071W_mRNA	NA	NA	NA	NA	NA	NA	NA	NA
YEL070W	Day0_0_peak_844,Day3_0_peak_944	4863.47	5500.34	5181.9	0.176638	0.0879044	-2.00944	0.0444906	0.108801	0.963368	4499.92	5227.02	5350.56	5650.11	chrV	17994	19333	+	0	NA	promoter-TSS (YEL070W_mRNA)	promoter-TSS (YEL070W)	-926	YEL070W_mRNA	NA	NA	NA	NA	NA	NA	NA	NA
YEL069C	Day0_0_peak_845,Day3_0_peak_945	3096.12	3720.26	3408.19	0.263239	0.0754045	-3.49102	0.000481178	0.00361398	2.44201	2980.69	3211.56	3538.48	3902.03	chrV	23207	24103	+	0	NA	promoter-TSS (YEL069C_mRNA)	promoter-TSS (YEL069C)	-424	YEL069C_mRNA	NA	NA	NA	NA	NA	NA	NA	NA
YEL067C	Day0_0_peak_846,Day3_0_peak_946	5197.06	5910.13	5553.6	0.18489	0.0796244	-2.32202	0.0202318	0.061218	1.21312	5105.47	5288.65	5696.02	6124.24	chrV	25756	27905	+	0	NA	promoter-TSS (YEL065W_mRNA)	promoter-TSS (YEL068C)	-54	YEL067C_mRNA	NA	NA	NA	NA	NA	NA	NA	NA
YEL064C	Day0_0_peak_847	682.158	522.217	602.188	-0.381733	0.156087	2.44564	0.0144596	0.0477755	1.32079	656.907	707.41	588.259	456.175	chrV	31144	31380	+	0	NA	promoter-TSS (YEL064C_mRNA)	promoter-TSS (YEL064C)	-23	YEL064C_mRNA	NA	NA	NA	NA	NA	NA	NA	NA
YEL063C	Day0_0_peak_848,Day3_0_peak_947	4615.69	4408.17	4511.93	-0.0659898	0.075291	0.876463	0.380779	0.521924	0.282393	4495.64	4735.74	4573.06	4243.27	chrV	33117	34737	+	0	NA	promoter-TSS (YEL062W_mRNA)	promoter-TSS (YEL063C)	-461	YEL063C_mRNA	NA	NA	NA	NA	NA	NA	NA	NA
YEL061C	Day3_0_peak_948,Day0_0_peak_849,Day3_0_peak_949	3985.51	3610.93	3798.22	-0.144207	0.0856221	1.68423	0.0921379	0.188326	0.72509	3745.65	4225.37	3361.73	3860.13	chrV	39654	41140	+	0	NA	promoter-TSS (YEL061C_mRNA)	promoter-TSS (YEL061C)	-860	YEL061C_mRNA	NA	NA	NA	NA	NA	NA	NA	NA
YEL059C-A	Day3_0_peak_950,Day0_0_peak_850	10923.6	14054	12488.8	0.363292	0.146547	-2.47901	0.0131749	0.0449882	1.3469	9820.43	12026.8	13029.2	15078.9	chrV	41663	43532	+	0	NA	promoter-TSS (YEL059C-A_mRNA)	promoter-TSS (YEL060C)	27	YEL059C-A_mRNA	NA	NA	NA	NA	NA	NA	NA	NA
YEL057C	Day0_0_peak_851,Day3_0_peak_951	5064.65	5355.24	5209.94	0.080317	0.0862697	-0.930999	0.351854	0.494473	0.305858	4727.8	5401.49	5523.74	5186.75	chrV	45698	47037	+	0	NA	promoter-TSS (YEL057C_mRNA)	promoter-TSS (YEL057C)	-646	YEL057C_mRNA	NA	NA	NA	NA	NA	NA	NA	NA
YEL055C	Day0_0_peak_852,Day3_0_peak_952	1167.47	1206.66	1187.07	0.0502448	0.101322	-0.495891	0.619972	0.731209	0.135958	1256.04	1078.91	1229.18	1184.14	chrV	51484	51972	+	0	NA	promoter-TSS (YEL055C_mRNA)	promoter-TSS (YEL055C)	-189	YEL055C_mRNA	NA	NA	NA	NA	NA	NA	NA	NA
YEL054C	Day3_0_peak_953,Day0_0_peak_853	5085.91	7546.04	6315.97	0.568371	0.102965	-5.52002	3.38954e-08	1.81656e-06	5.74075	4681.8	5490.02	7023.4	8068.67	chrV	53111	53993	+	0	NA	promoter-TSS (YEL054C_mRNA)	promoter-TSS (YEL054C)	-334	YEL054C_mRNA	NA	NA	NA	NA	NA	NA	NA	NA
YEL052W	Day0_0_peak_854,Day3_0_peak_954	1369.27	1231.68	1300.48	-0.151375	0.0971872	1.55756	0.119337	0.226905	0.644155	1472.16	1266.39	1219.36	1244.01	chrV	56081	56785	+	0	NA	promoter-TSS (YEL053C_mRNA)	promoter-TSS (YEL053C)	-138	YEL052W_mRNA	NA	NA	NA	NA	NA	NA	NA	NA
YEL051W	Day0_0_peak_855,Day3_0_peak_955	1737.11	1710.05	1723.58	-0.0218311	0.0788576	0.276843	0.781901	0.855043	0.068012	1792.05	1682.16	1706.75	1713.35	chrV	57807	58643	+	0	NA	promoter-TSS (YEL051W_mRNA)	promoter-TSS (YEL051W)	-153	YEL051W_mRNA	NA	NA	NA	NA	NA	NA	NA	NA
YEL050C	Day0_0_peak_856,Day3_0_peak_956,Day3_0_peak_957,Day3_0_peak_958	4514.64	4353.65	4434.15	-0.0513883	0.0756556	0.67924	0.496986	0.625834	0.203541	4685.01	4344.28	4485.58	4221.72	chrV	59160	62192	+	0	NA	promoter-TSS (snR67_snoRNA)	TTS (YEL050W-A)	175	YEL050C_mRNA	NA	NA	NA	NA	NA	NA	NA	NA
YEL049W	Day3_0_peak_959,Day0_0_peak_857	808.312	684.462	746.387	-0.236311	0.12753	1.85298	0.0638847	0.143163	0.844169	830.227	786.397	735.546	633.377	chrV	63229	63509	+	0	NA	promoter-TSS (YEL049W_mRNA)	promoter-TSS (YEL049W)	-359	YEL049W_mRNA	NA	NA	NA	NA	NA	NA	NA	NA
YEL047C	Day3_0_peak_960	1364.46	1479.85	1422.15	0.117158	0.0860624	-1.36131	0.173414	0.298658	0.524825	1324.51	1404.4	1512.15	1447.55	chrV	66706	66978	+	0	NA	promoter-TSS (YEL047C_mRNA)	promoter-TSS (YEL047C)	-45	YEL047C_mRNA	NA	NA	NA	NA	NA	NA	NA	NA
YEL045C	Day3_0_peak_961,Day0_0_peak_858	12794	18175.2	15484.6	0.506385	0.151302	-3.34685	0.000817365	0.00549896	2.25972	11860.7	13727.2	17389.8	18960.6	chrV	68315	70566	+	0	NA	promoter-TSS (YEL045C_mRNA)	promoter-TSS (YEL046C)	-175	YEL045C_mRNA	NA	NA	NA	NA	NA	NA	NA	NA
YEL041W	Day0_0_peak_859,Day3_0_peak_962	1248.36	1202.17	1225.26	-0.0517938	0.0968409	0.534834	0.592765	0.707573	0.150229	1248.55	1248.17	1280.06	1124.27	chrV	75333	75867	+	0	NA	promoter-TSS (YEL041W_mRNA)	promoter-TSS (YEL041W)	-344	YEL041W_mRNA	NA	NA	NA	NA	NA	NA	NA	NA
YEL040W	Day0_0_peak_860,Day3_0_peak_963	3289.24	4274.25	3781.75	0.378647	0.068858	-5.49895	3.8206e-08	1.91758e-06	5.71725	3334.82	3243.67	4361.5	4186.99	chrV	77217	78195	+	0	NA	promoter-TSS (YEL040W_mRNA)	promoter-TSS (YEL040W)	-347	YEL040W_mRNA	NA	NA	NA	NA	NA	NA	NA	NA
YEL039C	Day0_0_peak_861,Day3_0_peak_964	3844.78	4553.71	4199.25	0.242746	0.0833598	-2.91202	0.00359097	0.016952	1.77078	3592.66	4096.9	4348.11	4759.31	chrV	79624	80591	+	0	NA	promoter-TSS (YEL038W_mRNA)	promoter-TSS (YEL039C)	-130	YEL039C_mRNA	NA	NA	NA	NA	NA	NA	NA	NA
YEL034W	Day0_0_peak_862,Day3_0_peak_965	17687.9	24985.5	21336.7	0.498254	0.189129	-2.63447	0.00842696	0.0325349	1.48765	15735.8	19640	23911.5	26059.5	chrV	84640	87016	+	0	NA	promoter-TSS (tS(AGA)E_tRNA)	promoter-TSS (YEL035C)	152	YEL034W_mRNA	NA	NA	NA	NA	NA	NA	NA	NA
YEL031W	Day3_0_peak_966	1334.95	1571.47	1453.21	0.232575	0.0892013	-2.6073	0.00912584	0.0343114	1.46456	1278.51	1391.38	1505.01	1637.92	chrV	90060	90338	+	0	NA	promoter-TSS (YEL031W_mRNA)	promoter-TSS (YEL031W)	-59	YEL031W_mRNA	NA	NA	NA	NA	NA	NA	NA	NA
YEL030W	Day3_0_peak_967,Day0_0_peak_863	1023.82	930.768	977.294	-0.132355	0.132312	1.00032	0.317154	0.462138	0.335228	1118.03	929.615	1049.76	811.776	chrV	93852	94340	+	0	NA	promoter-TSS (YEL030W_mRNA)	promoter-TSS (YEL030W)	-548	YEL030W_mRNA	NA	NA	NA	NA	NA	NA	NA	NA
YEL030C-A	Day3_0_peak_968	499.162	447.092	473.127	-0.157962	0.1721	0.917849	0.358698	0.50009	0.300952	543.499	454.826	435.615	458.57	chrV	95997	96191	+	0	NA	TTS (YEL029C_mRNA)	TTS (YEL029C)	-1197	YEL030C-A_mRNA	NA	NA	NA	NA	NA	NA	NA	NA
YEL029C	Day3_0_peak_969,Day0_0_peak_864	1111.53	1123.88	1117.7	0.0193862	0.103888	-0.186606	0.851969	0.901769	0.0449047	1173.66	1049.4	1184.55	1063.21	chrV	97600	98229	+	0	NA	promoter-TSS (YEL029C_mRNA)	promoter-TSS (YEL029C)	-118	YEL029C_mRNA	NA	NA	NA	NA	NA	NA	NA	NA
YEL027W	Day3_0_peak_970,Day0_0_peak_865,Day3_0_peak_971	6917.44	6792.81	6855.12	-0.0257732	0.10325	0.249619	0.802882	0.871313	0.0598258	6715.64	7119.24	7413.49	6172.13	chrV	99358	101993	+	0	NA	promoter-TSS (YEL027W_mRNA)	promoter-TSS (YEL027W)	-94	YEL027W_mRNA	NA	NA	NA	NA	NA	NA	NA	NA
YEL024W	Day3_0_peak_972,Day0_0_peak_866	4272.84	4861.04	4566.94	0.18483	0.0836639	-2.20919	0.0271614	0.0757276	1.12075	4141.51	4404.17	4525.75	5196.33	chrV	106027	107451	+	0	NA	promoter-TSS (YEL024W_mRNA)	promoter-TSS (YEL025C)	-521	YEL024W_mRNA	NA	NA	NA	NA	NA	NA	NA	NA
YEL022W	Day0_0_peak_867,Day3_0_peak_973	2144.99	1936.41	2040.7	-0.145476	0.0771913	1.88461	0.0594824	0.135409	0.868352	2154.74	2135.25	2036.14	1836.67	chrV	110625	111451	+	0	NA	promoter-TSS (YEL022W_mRNA)	promoter-TSS (YEL023C)	-383	YEL022W_mRNA	NA	NA	NA	NA	NA	NA	NA	NA
YEL020W-A	Day0_0_peak_868,Day3_0_peak_974	11094.8	19475.7	15285.2	0.811641	0.153782	-5.27787	1.30692e-07	5.38246e-06	5.26902	10291.2	11898.4	18181.6	20769.7	chrV	115928	118410	+	0	NA	promoter-TSS (YEL020W-A_mRNA)	promoter-TSS (YEL020W-A)	-42	YEL020W-A_mRNA	NA	NA	NA	NA	NA	NA	NA	NA
YEL017W	Day0_0_peak_869,Day3_0_peak_975	9078.06	12113.5	10595.8	0.415816	0.135909	-3.05951	0.00221698	0.0118614	1.92586	8286.22	9869.89	11042.1	13184.8	chrV	122855	124891	+	0	NA	promoter-TSS (YEL017C-A_mRNA)	promoter-TSS (YEL017C-A)	216	YEL017W_mRNA	NA	NA	NA	NA	NA	NA	NA	NA
YEL014C	Day3_0_peak_976	1084.54	974.9	1029.72	-0.155222	0.100194	1.54921	0.121332	0.229594	0.639039	1062.39	1106.68	956.032	993.768	chrV	128361	128522	+	0	NA	promoter-TSS (YEL013W_mRNA)	promoter-TSS (YEL013W)	167	YEL014C_mRNA	NA	NA	NA	NA	NA	NA	NA	NA
YEL011W	Day0_0_peak_870,Day3_0_peak_977,Day3_0_peak_978	9957.52	9418.8	9688.16	-0.0804192	0.106802	0.752971	0.451467	0.585537	0.232446	9718.79	10196.3	9172.91	9664.69	chrV	130854	134132	+	0	NA	promoter-TSS (YEL011W_mRNA)	promoter-TSS (YEL011W)	-627	YEL011W_mRNA	NA	NA	NA	NA	NA	NA	NA	NA
tK(CUU)E1	Day0_0_peak_871,Day3_0_peak_979	3067.56	2767.54	2917.55	-0.148247	0.065873	2.2505	0.0244174	0.0697637	1.15637	3091.95	3043.17	2771.69	2763.39	chrV	134515	135650	+	0	NA	TTS (tK(CUU)E1_tRNA)	exon (YEL011W, exon 1 of 1)	415	tK(CUU)E1_tRNA	NA	NA	NA	NA	NA	NA	NA	NA
tR(UCU)E	Day3_0_peak_980,Day0_0_peak_872	1600.6	1675.74	1638.17	0.0682	0.0820258	-0.831446	0.405722	0.545111	0.263515	1656.17	1545.02	1718.36	1633.13	chrV	138570	139002	+	0	NA	TTS (YEL009C_mRNA)	TTS (YEL009C)	120	tR(UCU)E_tRNA	NA	NA	NA	NA	NA	NA	NA	NA
YEL008C-A	Day3_0_peak_981,Day0_0_peak_873	10834.3	15361.4	13097.9	0.503517	0.140584	-3.58161	0.000341484	0.002713	2.56655	9945.61	11723	14668.1	16054.7	chrV	140355	141767	+	0	NA	promoter-TSS (YEL008C-A_mRNA)	promoter-TSS (YEL008C-A)	-243	YEL008C-A_mRNA	NA	NA	NA	NA	NA	NA	NA	NA
YEL003W	Day3_0_peak_982	621.742	579.252	600.497	-0.101721	0.13808	0.736679	0.461317	0.593686	0.226443	623.74	619.743	583.795	574.709	chrV	147870	148078	+	0	NA	promoter-TSS (YEL003W_mRNA)	promoter-TSS (YEL003W)	-202	YEL003W_mRNA	NA	NA	NA	NA	NA	NA	NA	NA
YEL001C	Day0_0_peak_874,Day3_0_peak_983,Day3_0_peak_984,Day3_0_peak_985	9899.07	9683.72	9791.39	-0.0316375	0.105518	0.29983	0.764307	0.842069	0.0746522	9945.61	9852.53	9869.18	9498.26	chrV	149941	153709	+	0	NA	promoter-TSS (YEL001C_mRNA)	promoter-TSS (YEL001C)	-847	YEL001C_mRNA	NA	NA	NA	NA	NA	NA	NA	NA
YER002W	Day0_0_peak_875,Day3_0_peak_986	893.296	681.578	787.437	-0.385352	0.132453	2.90935	0.00362178	0.0170164	1.76913	948.984	837.608	748.936	614.22	chrV	156407	156681	+	0	NA	promoter-TSS (YER002W_mRNA)	promoter-TSS (YER002W)	-259	YER002W_mRNA	NA	NA	NA	NA	NA	NA	NA	NA
YER004W	Day0_0_peak_876,Day3_0_peak_987	4073.76	3844.65	3959.21	-0.0839369	0.0755795	1.11058	0.266751	0.410246	0.386956	4216.4	3931.12	3679.52	4009.79	chrV	158923	160600	+	0	NA	promoter-TSS (YER003C_mRNA)	promoter-TSS (YER003C)	181	YER004W_mRNA	NA	NA	NA	NA	NA	NA	NA	NA
YER006W	Day3_0_peak_988,Day0_0_peak_877	1313.83	1277.94	1295.88	-0.0395366	0.088957	0.444446	0.65672	0.75985	0.119272	1349.12	1278.55	1267.57	1288.31	chrV	162167	162656	+	0	NA	promoter-TSS (YER006W_mRNA)	promoter-TSS (YER006W)	-312	YER006W_mRNA	NA	NA	NA	NA	NA	NA	NA	NA
snR14	Day0_0_peak_878,Day3_0_peak_989	1913.75	1376.64	1645.19	-0.471251	0.100446	4.6916	2.7108e-06	6.69653e-05	4.17415	2068.08	1759.41	1492.52	1260.77	chrV	166940	168029	+	0	NA	promoter-TSS (YER007C-A_mRNA)	promoter-TSS (YER007C-A)	102	snR14_snRNA	NA	NA	NA	NA	NA	NA	NA	NA
YER009W	Day0_0_peak_879,Day3_0_peak_990	1599.23	1604.09	1601.66	0.00237035	0.0862263	-0.0274898	0.978069	0.985236	0.00645993	1618.73	1579.74	1506.8	1701.38	chrV	171572	172366	+	0	NA	promoter-TSS (YER008C_mRNA)	promoter-TSS (YER008C)	-146	YER009W_mRNA	NA	NA	NA	NA	NA	NA	NA	NA
YER010C	Day3_0_peak_991,Day0_0_peak_880	798.997	790.09	794.544	-0.0136147	0.126753	0.107411	0.914463	0.942174	0.025869	874.092	723.902	797.139	783.041	chrV	173134	173605	+	0	NA	promoter-TSS (YER010C_mRNA)	promoter-TSS (YER010C)	-31	YER010C_mRNA	NA	NA	NA	NA	NA	NA	NA	NA
YER011W	Day0_0_peak_881,Day3_0_peak_992	2895.5	3485.76	3190.63	0.266517	0.0795491	-3.35035	0.000807103	0.00544352	2.26412	2965.71	2825.3	3228.73	3742.79	chrV	173825	175076	+	0	NA	promoter-TSS (YER011W_mRNA)	promoter-TSS (YER011W)	-798	YER011W_mRNA	NA	NA	NA	NA	NA	NA	NA	NA
YER012W	Day0_0_peak_882,Day3_0_peak_993,Day3_0_peak_994	4705.66	4534.6	4620.13	-0.0535666	0.073099	0.732795	0.463683	0.595051	0.225446	4814.46	4596.86	4432.02	4637.18	chrV	176864	178769	+	0	NA	promoter-TSS (YER012W_mRNA)	promoter-TSS (YER012W)	-19	YER012W_mRNA	NA	NA	NA	NA	NA	NA	NA	NA
YER014W	Day0_0_peak_883	963.755	765.935	864.845	-0.331115	0.109643	3.01993	0.00252833	0.0130844	1.88325	973.591	953.919	766.789	765.081	chrV	182105	182525	+	0	NA	promoter-TSS (YER014W_mRNA)	promoter-TSS (YER014W)	-285	YER014W_mRNA	NA	NA	NA	NA	NA	NA	NA	NA
YER015W	Day3_0_peak_995,Day0_0_peak_884	1186.41	1259.79	1223.1	0.0849013	0.0976798	-0.86918	0.384749	0.525746	0.279224	1217.52	1155.29	1180.98	1338.59	chrV	184067	184560	+	0	NA	promoter-TSS (YER015W_mRNA)	promoter-TSS (YER015W)	-228	YER015W_mRNA	NA	NA	NA	NA	NA	NA	NA	NA
YER016W	Day0_0_peak_885,Day3_0_peak_996	2107.63	1747.18	1927.41	-0.271264	0.0754212	3.59665	0.000322336	0.00258687	2.58723	2145.11	2070.15	1703.18	1791.18	chrV	187028	188281	+	0	NA	promoter-TSS (YER016W_mRNA)	promoter-TSS (YER016W)	-623	YER016W_mRNA	NA	NA	NA	NA	NA	NA	NA	NA
YER019W	Day3_0_peak_997,Day0_0_peak_886,Day3_0_peak_998	18788.6	24674.7	21731.7	0.393091	0.195195	-2.01384	0.0440268	0.107833	0.967247	17149.1	20428.1	22171.7	27177.7	chrV	191704	195427	+	0	NA	promoter-TSS (YER018C_mRNA)	promoter-TSS (YER018C)	768	YER019W_mRNA	NA	NA	NA	NA	NA	NA	NA	NA
YER021W	Day0_0_peak_887	1424.18	1173.23	1298.7	-0.278002	0.0972614	2.85829	0.00425927	0.0193225	1.71394	1364.1	1484.26	1249.71	1096.74	chrV	196553	196822	+	0	NA	promoter-TSS (YER021W_mRNA)	promoter-TSS (YER021W)	-261	YER021W_mRNA	NA	NA	NA	NA	NA	NA	NA	NA
YER023C-A	Day3_0_peak_999,Day0_0_peak_888	4552.56	4398.6	4475.58	-0.0509405	0.0831149	0.612893	0.539947	0.664409	0.177564	4309.48	4795.63	4166.01	4631.2	chrV	200930	202793	+	0	NA	promoter-TSS (YER024W_mRNA)	promoter-TSS (YER023C-A)	-127	YER023C-A_mRNA	NA	NA	NA	NA	NA	NA	NA	NA
YER025W	Day0_0_peak_889,Day3_0_peak_1000	4108.05	3950.43	4029.24	-0.0574654	0.0775979	0.740554	0.458964	0.592344	0.227426	3862.27	4353.83	3891.08	4009.79	chrV	204130	205530	+	0	NA	promoter-TSS (YER025W_mRNA)	promoter-TSS (YER025W)	-421	YER025W_mRNA	NA	NA	NA	NA	NA	NA	NA	NA
tH(GUG)E1	Day0_0_peak_890,Day3_0_peak_1001	2194.92	1985.49	2090.21	-0.141896	0.0902665	1.57196	0.115959	0.222498	0.652674	2182.56	2207.29	2190.57	1780.4	chrV	207026	207686	+	0	NA	promoter-TSS (tH(GUG)E1_tRNA)	TTS (YER025W)	-1	tH(GUG)E1_tRNA	NA	NA	NA	NA	NA	NA	NA	NA
YER026C	Day3_0_peak_1002,Day0_0_peak_891	2108.18	2246.37	2177.28	0.0900323	0.0768113	-1.17212	0.241148	0.382978	0.416826	1989.98	2226.39	2233.42	2259.32	chrV	208418	208913	+	0	NA	promoter-TSS (YER026C_mRNA)	promoter-TSS (YER026C)	-191	YER026C_mRNA	NA	NA	NA	NA	NA	NA	NA	NA
YER028C	Day3_0_peak_1003,Day0_0_peak_892,Day3_0_peak_1004	5821.3	5789.12	5805.21	-0.00853879	0.0805646	0.105987	0.915593	0.943031	0.0254741	5682.13	5960.47	5622.82	5955.42	chrV	211285	213735	+	0	NA	promoter-TSS (YER028C_mRNA)	promoter-TSS (YER028C)	-634	YER028C_mRNA	NA	NA	NA	NA	NA	NA	NA	NA
YER031C	Day0_0_peak_893,Day3_0_peak_1005	1622.69	1631.62	1627.15	0.00734034	0.0857915	-0.0855603	0.931816	0.95322	0.020807	1692.55	1552.83	1559.47	1703.77	chrV	214481	215155	+	0	NA	promoter-TSS (YER031C_mRNA)	promoter-TSS (YER031C)	-71	YER031C_mRNA	NA	NA	NA	NA	NA	NA	NA	NA
YER035W	Day3_0_peak_1006,Day0_0_peak_894	13088.4	15915.8	14502.1	0.281991	0.158213	-1.78235	0.0746928	0.162099	0.790219	11642.4	14534.5	14906.4	16925.2	chrV	221260	223662	+	0	NA	promoter-TSS (YER035W_mRNA)	promoter-TSS (YER035W)	-178	YER035W_mRNA	NA	NA	NA	NA	NA	NA	NA	NA
YER036C	Day0_0_peak_895,Day3_0_peak_1007	3949.93	4554.75	4252.34	0.204713	0.0923968	-2.21559	0.0267196	0.0749665	1.12513	3529.54	4370.32	4601.63	4507.87	chrV	225223	225726	+	0	NA	promoter-TSS (YER037W_mRNA)	promoter-TSS (YER036C)	-275	YER036C_mRNA	NA	NA	NA	NA	NA	NA	NA	NA
YER039C	Day0_0_peak_896,Day3_0_peak_1008,Day3_0_peak_1009	3568.42	3451.29	3509.86	-0.0497877	0.0838275	0.59393	0.552559	0.675645	0.170282	3579.82	3557.01	3143.03	3759.55	chrV	228253	230065	+	0	NA	promoter-TSS (YER040W_mRNA)	promoter-TSS (YER038C)	46	YER039C_mRNA	NA	NA	NA	NA	NA	NA	NA	NA
YER042W	Day0_0_peak_897,Day3_0_peak_1010	1948.05	1714.16	1831.11	-0.186916	0.0799636	2.33751	0.0194127	0.059449	1.22586	1911.88	1984.22	1633.56	1794.77	chrV	234325	235179	+	0	NA	promoter-TSS (YER042W_mRNA)	promoter-TSS (YER042W)	-185	YER042W_mRNA	NA	NA	NA	NA	NA	NA	NA	NA
YER044C	Day0_0_peak_898,Day3_0_peak_1011	5465.88	4963.24	5214.56	-0.139165	0.0790417	1.76066	0.0782968	0.167976	0.774753	5249.9	5681.85	5084.55	4841.92	chrV	236774	238613	+	0	NA	promoter-TSS (YER043C_mRNA)	promoter-TSS (YER043C)	323	YER044C_mRNA	NA	NA	NA	NA	NA	NA	NA	NA
YER046W	Day0_0_peak_899,Day3_0_peak_1012	8532.62	10787.8	9660.2	0.338076	0.114195	-2.96051	0.00307126	0.015174	1.8189	7965.26	9099.99	10524.4	11051.2	chrV	241551	243444	+	0	NA	promoter-TSS (YER046W_mRNA)	promoter-TSS (YER045C)	-683	YER046W_mRNA	NA	NA	NA	NA	NA	NA	NA	NA
YER048C	Day3_0_peak_1013,Day0_0_peak_900	2446.31	2358.49	2402.4	-0.0552536	0.0769861	0.717708	0.472937	0.603482	0.219336	2367.65	2524.98	2225.38	2491.6	chrV	247981	248973	+	0	NA	promoter-TSS (YER048C_mRNA)	promoter-TSS (YER048C)	-320	YER048C_mRNA	NA	NA	NA	NA	NA	NA	NA	NA
YER048W-A	Day0_0_peak_901,Day3_0_peak_1014,Day3_0_peak_1015	4935.82	4445.92	4690.87	-0.150334	0.0790999	1.90055	0.0573606	0.131813	0.880043	4779.16	5092.49	4660.54	4231.29	chrV	249672	251809	+	0	NA	promoter-TSS (YER049W_mRNA)	promoter-TSS (YER048W-A)	22	YER048W-A_mRNA	NA	NA	NA	NA	NA	NA	NA	NA
YER050C	Day0_0_peak_902,Day3_0_peak_1016	1703.85	1536.95	1620.4	-0.148189	0.0796901	1.85957	0.0629462	0.141837	0.848212	1738.56	1669.14	1535.36	1538.54	chrV	254123	254781	+	0	NA	promoter-TSS (YER050C_mRNA)	promoter-TSS (YER050C)	-65	YER050C_mRNA	NA	NA	NA	NA	NA	NA	NA	NA
YER052C	Day3_0_peak_1017,Day0_0_peak_903	1832.64	1737.89	1785.27	-0.0747934	0.0856304	0.873444	0.382421	0.52347	0.281108	1783.49	1881.8	1855.83	1619.96	chrV	258118	258493	+	0	NA	promoter-TSS (YER052C_mRNA)	promoter-TSS (YER052C)	-347	YER052C_mRNA	NA	NA	NA	NA	NA	NA	NA	NA
YER053C-A	Day0_0_peak_904,Day3_0_peak_1018	14294.5	16751.7	15523.1	0.228739	0.162482	-1.40778	0.159197	0.280435	0.552168	12543.3	16045.6	16434.6	17068.9	chrV	259707	262110	+	0	NA	TTS (YER053C-A_mRNA)	TTS (YER053C-A)	138	YER053C-A_mRNA	NA	NA	NA	NA	NA	NA	NA	NA
YER054C	Day3_0_peak_1019,Day0_0_peak_905	4948.43	6012.71	5480.57	0.280819	0.261586	-1.07353	0.283036	0.427392	0.369174	4052.71	5844.16	5677.28	6348.14	chrV	264075	264799	+	0	NA	promoter-TSS (YER054C_mRNA)	promoter-TSS (YER054C)	-739	YER054C_mRNA	NA	NA	NA	NA	NA	NA	NA	NA
YER055C	Day0_0_peak_906,Day3_0_peak_1020	2166.79	2469.31	2318.05	0.188514	0.0761003	-2.47718	0.0132424	0.0451212	1.34562	2063.8	2269.79	2554.77	2383.84	chrV	265954	266233	+	0	NA	promoter-TSS (YER055C_mRNA)	promoter-TSS (YER055C)	-308	YER055C_mRNA	NA	NA	NA	NA	NA	NA	NA	NA
YER056C	Day3_0_peak_1021,Day0_0_peak_907	5141.32	6894.95	6018.14	0.42297	0.0884701	-4.78094	1.74475e-06	4.59741e-05	4.33749	4809.11	5473.53	6937.7	6852.21	chrV	268316	269131	+	0	NA	promoter-TSS (YER056C_mRNA)	promoter-TSS (YER056C)	-610	YER056C_mRNA	NA	NA	NA	NA	NA	NA	NA	NA
YER057C	Day3_0_peak_1022,Day0_0_peak_908,Day3_0_peak_1023,Day3_0_peak_1024	8317.58	8804.25	8560.91	0.0817417	0.103217	-0.791939	0.428396	0.566132	0.247082	7903.21	8731.96	8581.97	9026.52	chrV	270214	272537	+	0	NA	promoter-TSS (YER057C_mRNA)	promoter-TSS (YER057C)	-249	YER057C_mRNA	NA	NA	NA	NA	NA	NA	NA	NA
YER060W	Day3_0_peak_1025	822.987	730.93	776.958	-0.169722	0.119256	1.42317	0.154686	0.274476	0.561496	810.969	835.004	761.433	700.427	chrV	274304	274553	+	0	NA	promoter-TSS (YER060W_mRNA)	promoter-TSS (YER060W)	-139	YER060W_mRNA	NA	NA	NA	NA	NA	NA	NA	NA
YER062C	Day3_0_peak_1026,Day0_0_peak_909,Day3_0_peak_1027	12311.5	16186.2	14248.9	0.394579	0.152821	-2.58197	0.00982383	0.0360359	1.44326	11112.8	13510.2	15219.7	17152.7	chrV	279385	281887	+	0	NA	promoter-TSS (YER062C_mRNA)	promoter-TSS (YER062C)	46	YER062C_mRNA	NA	NA	NA	NA	NA	NA	NA	NA
YER064C	Day3_0_peak_1028,Day0_0_peak_910	7453.25	9496.35	8474.8	0.349174	0.109728	-3.18217	0.00146174	0.0087208	2.05944	6847.23	8059.27	9363.93	9628.77	chrV	284478	285735	+	0	NA	promoter-TSS (YER064C_mRNA)	promoter-TSS (YER064C)	-884	YER064C_mRNA	NA	NA	NA	NA	NA	NA	NA	NA
YER065C	Day0_0_peak_911,Day3_0_peak_1029	4432.77	4808.42	4620.6	0.116325	0.0892611	-1.3032	0.192507	0.322579	0.491363	4033.45	4832.09	4704.28	4912.56	chrV	286934	287692	+	0	NA	promoter-TSS (YER065C_mRNA)	promoter-TSS (YER065C)	-399	YER065C_mRNA	NA	NA	NA	NA	NA	NA	NA	NA
tS(UGA)E	Day3_0_peak_1030	1407.95	1420.76	1414.36	0.0160987	0.0980019	-0.164269	0.86952	0.913125	0.0394695	1403.68	1412.22	1553.22	1288.31	chrV	288351	288596	+	0	NA	promoter-TSS (tS(UGA)E_tRNA)	Intergenic	51	tS(UGA)E_tRNA	NA	NA	NA	NA	NA	NA	NA	NA
YER066C-A	Day0_0_peak_912,Day3_0_peak_1031,Day3_0_peak_1032	7576.97	7127.25	7352.11	-0.0888659	0.106654	0.833217	0.404723	0.544567	0.263949	6980.97	8172.97	6730.61	7523.9	chrV	291227	293159	+	0	NA	promoter-TSS (YER066C-A_mRNA)	promoter-TSS (YER066C-A)	10	YER066C-A_mRNA	NA	NA	NA	NA	NA	NA	NA	NA
YER069W	Day0_0_peak_913,Day3_0_peak_1033	4688.21	4789.71	4738.96	0.0300968	0.0875215	-0.343879	0.730937	0.81863	0.0869123	4289.15	5087.28	4757.84	4821.57	chrV	294669	295620	+	0	NA	promoter-TSS (YER069W_mRNA)	promoter-TSS (YER069W)	-266	YER069W_mRNA	NA	NA	NA	NA	NA	NA	NA	NA
YER070W	Day0_0_peak_914,Day3_0_peak_1034	2396.95	2278.27	2337.61	-0.0721309	0.0813461	0.886717	0.375231	0.51676	0.286711	2290.61	2503.28	2428.91	2127.62	chrV	298140	298756	+	0	NA	promoter-TSS (YER070W_mRNA)	promoter-TSS (YER070W)	-502	YER070W_mRNA	NA	NA	NA	NA	NA	NA	NA	NA
YER072W	Day3_0_peak_1035,Day0_0_peak_915,Day3_0_peak_1036	9595.24	9484.15	9539.69	-0.0169375	0.109072	0.155288	0.876594	0.918116	0.0371026	9089.7	10100.8	9491.58	9476.71	chrV	301283	304170	+	0	NA	promoter-TSS (YER072W_mRNA)	promoter-TSS (YER071C)	-80	YER072W_mRNA	NA	NA	NA	NA	NA	NA	NA	NA
YER074W	Day0_0_peak_916,Day3_0_peak_1037	4218.61	5992.61	5105.61	0.505196	0.0988371	-5.11139	3.19789e-07	1.04245e-05	4.98195	3893.29	4543.92	5489.82	6495.41	chrV	305755	306368	+	0	NA	promoter-TSS (YER074W_mRNA)	promoter-TSS (YER074W)	-262	YER074W_mRNA	NA	NA	NA	NA	NA	NA	NA	NA
tA(UGC)E	Day0_0_peak_917,Day3_0_peak_1038,Day3_0_peak_1039	11078.2	14205	12641.6	0.358542	0.127669	-2.80837	0.0049793	0.0217466	1.66261	10640	11516.5	13765.6	14644.3	chrV	310963	314069	+	0	NA	promoter-TSS (tA(UGC)E_tRNA)	promoter-TSS (YER076W-A)	-421	tA(UGC)E_tRNA	NA	NA	NA	NA	NA	NA	NA	NA
YER077C	Day0_0_peak_918	1062.35	787.405	924.879	-0.428421	0.112998	3.79142	0.000149791	0.0015108	2.82079	1084.86	1039.85	844.45	730.359	chrV	316603	317102	+	0	NA	promoter-TSS (YER077C_mRNA)	promoter-TSS (YER077C)	-252	YER077C_mRNA	NA	NA	NA	NA	NA	NA	NA	NA
YER078C	Day0_0_peak_919,Day3_0_peak_1040	2670.63	2477.74	2574.19	-0.106969	0.0683681	1.56461	0.117674	0.224788	0.648226	2698.24	2643.02	2536.92	2418.57	chrV	317868	319107	+	0	NA	promoter-TSS (YER078C_mRNA)	promoter-TSS (YER078C)	-145	YER078C_mRNA	NA	NA	NA	NA	NA	NA	NA	NA
YER080W	Day0_0_peak_920	722.501	616.687	669.594	-0.226266	0.133672	1.6927	0.0905135	0.186695	0.728867	767.104	677.899	627.535	605.839	chrV	319627	319903	+	0	NA	promoter-TSS (YER080W_mRNA)	promoter-TSS (YER080W)	-198	YER080W_mRNA	NA	NA	NA	NA	NA	NA	NA	NA
YER081W	Day0_0_peak_921,Day3_0_peak_1041	3371.05	3249.45	3310.25	-0.0516821	0.0734088	0.704031	0.481413	0.611828	0.21337	3350.87	3391.23	3427.79	3071.1	chrV	321716	323213	+	0	NA	promoter-TSS (YER081W_mRNA)	promoter-TSS (YER081W)	-222	YER081W_mRNA	NA	NA	NA	NA	NA	NA	NA	NA
YER084W-A	Day0_0_peak_922,Day3_0_peak_1042,Day3_0_peak_1043	4724.37	4353.08	4538.72	-0.118762	0.0780911	1.52081	0.128308	0.238935	0.621721	4824.09	4624.64	4124.06	4582.11	chrV	326031	328698	+	0	NA	promoter-TSS (YER084W-A_mRNA)	promoter-TSS (YER083C)	-234	YER084W-A_mRNA	NA	NA	NA	NA	NA	NA	NA	NA
YER087C-B	Day0_0_peak_923	1856.62	1469.85	1663.23	-0.334924	0.0842494	3.97539	7.02636e-05	0.000874699	3.05814	1830.57	1882.67	1553.22	1386.49	chrV	332774	333321	+	0	NA	promoter-TSS (YER087C-B_mRNA)	promoter-TSS (YER087C-A)	-217	YER087C-B_mRNA	NA	NA	NA	NA	NA	NA	NA	NA
YER088W-B	Day3_0_peak_1044,Day0_0_peak_924	12798.9	17931.3	15365.1	0.48627	0.175556	-2.76989	0.00560751	0.023864	1.62226	11250.9	14347	15865.1	19997.5	chrV	334534	336602	+	0	NA	promoter-TSS (YER088W-B_mRNA)	promoter-TSS (YER088C)	-359	YER088W-B_mRNA	NA	NA	NA	NA	NA	NA	NA	NA
YER092W	Day0_0_peak_925,Day3_0_peak_1045	9043.1	10600.1	9821.59	0.228842	0.124672	-1.83555	0.0664237	0.147702	0.830615	8274.45	9811.74	9975.4	11224.8	chrV	341975	343811	+	0	NA	promoter-TSS (YER092W_mRNA)	promoter-TSS (YER091C)	38	YER092W_mRNA	NA	NA	NA	NA	NA	NA	NA	NA
YER094C	Day0_0_peak_926,Day3_0_peak_1046	7278.75	8150.74	7714.74	0.162883	0.0953014	-1.70914	0.0874258	0.183316	0.7368	7067.63	7489.87	7854.46	8447.02	chrV	347695	350259	+	0	NA	promoter-TSS (YER093C-A_mRNA)	promoter-TSS (YER093C-A)	369	YER094C_mRNA	NA	NA	NA	NA	NA	NA	NA	NA
YER096W	Day0_0_peak_927,Day3_0_peak_1047	1175.02	1077.98	1126.5	-0.124917	0.0943845	1.32349	0.185672	0.313801	0.503346	1170.45	1179.6	1067.61	1088.36	chrV	351330	351545	+	0	NA	promoter-TSS (YER096W_mRNA)	promoter-TSS (YER096W)	-261	YER096W_mRNA	NA	NA	NA	NA	NA	NA	NA	NA
tE(UUC)E2	Day0_0_peak_928,Day3_0_peak_1048	6189.4	6923.19	6556.29	0.161358	0.083302	-1.93702	0.0527425	0.123208	0.90936	6087.62	6291.18	6803.8	7042.58	chrV	353342	355748	+	0	NA	promoter-TSS (tE(UUC)E2_tRNA)	promoter-TSS (YER097W)	-389	tE(UUC)E2_tRNA	NA	NA	NA	NA	NA	NA	NA	NA
YER099C	Day0_0_peak_929,Day3_0_peak_1049	2072.4	2088.55	2080.47	0.00977476	0.0744389	-0.131313	0.895528	0.931161	0.0309753	2079.85	2064.94	2007.58	2169.53	chrV	358926	359640	+	0	NA	promoter-TSS (YER099C_mRNA)	promoter-TSS (YER099C)	-222	YER099C_mRNA	NA	NA	NA	NA	NA	NA	NA	NA
YER101C	Day0_0_peak_930,Day3_0_peak_1050	5470.14	7011.48	6240.81	0.357488	0.0895796	-3.99072	6.58721e-05	0.000833151	3.07928	5322.65	5617.62	6609.21	7413.75	chrV	361533	362807	+	0	NA	promoter-TSS (YER102W_mRNA)	promoter-TSS (YER101C)	-376	YER101C_mRNA	NA	NA	NA	NA	NA	NA	NA	NA
YER103W	Day3_0_peak_1051,Day0_0_peak_931	1085.62	1110.59	1098.11	0.0324248	0.0993504	-0.326368	0.744146	0.827934	0.0820043	1124.44	1046.79	1072.97	1148.22	chrV	364151	364689	+	0	NA	promoter-TSS (YER103W_mRNA)	promoter-TSS (YER103W)	-169	YER103W_mRNA	NA	NA	NA	NA	NA	NA	NA	NA
YER104W	Day0_0_peak_932,Day3_0_peak_1052	2800.5	2556.74	2678.62	-0.131985	0.068116	1.93765	0.0526658	0.123208	0.90936	2837.32	2763.67	2494.97	2618.52	chrV	366204	367651	+	0	NA	TTS (YER105C_mRNA)	TTS (YER103W)	125	YER104W_mRNA	NA	NA	NA	NA	NA	NA	NA	NA
YER105C	Day0_0_peak_933,Day3_0_peak_1053	586.881	510.655	548.768	-0.196907	0.155689	1.26475	0.205963	0.339548	0.469098	613.041	560.72	550.767	470.543	chrV	371913	372153	+	0	NA	promoter-TSS (YER106W_mRNA)	promoter-TSS (YER105C)	-20	YER105C_mRNA	NA	NA	NA	NA	NA	NA	NA	NA
YER107C	Day0_0_peak_934,Day3_0_peak_1054	879.771	689.694	784.733	-0.350802	0.116749	3.00474	0.00265808	0.0135126	1.86926	897.63	861.912	687.343	692.045	chrV	374765	375102	+	0	NA	promoter-TSS (YER107C_mRNA)	promoter-TSS (YER107C)	-388	YER107C_mRNA	NA	NA	NA	NA	NA	NA	NA	NA
YER107C	Day0_0_peak_935,Day3_0_peak_1055	3256.07	3462.98	3359.52	0.087983	0.0677401	-1.29883	0.194002	0.324396	0.488924	3208.57	3303.56	3390.3	3535.66	chrV	377453	378556	+	0	NA	TTS (YER110C_mRNA)	promoter-TSS (YER109C)	-3459	YER107C_mRNA	NA	NA	NA	NA	NA	NA	NA	NA
YER112W	Day0_0_peak_936,Day3_0_peak_1056	3942.17	4111.68	4026.92	0.0596329	0.0760941	-0.783673	0.433232	0.569124	0.244793	3737.09	4147.25	4023.19	4200.16	chrV	386078	387273	+	0	NA	promoter-TSS (YER111C_mRNA)	promoter-TSS (YER111C)	-557	YER112W_mRNA	NA	NA	NA	NA	NA	NA	NA	NA
YER113C	Day3_0_peak_1057,Day0_0_peak_937	1549.24	1241.46	1395.35	-0.315537	0.0992541	3.17908	0.00147742	0.0087812	2.05645	1599.47	1499.02	1355.05	1127.87	chrV	390035	390795	+	0	NA	promoter-TSS (YER113C_mRNA)	promoter-TSS (YER113C)	-363	YER113C_mRNA	NA	NA	NA	NA	NA	NA	NA	NA
YER114C	Day0_0_peak_938,Day3_0_peak_1058	1841.95	1837.65	1839.8	-0.00559069	0.0796894	0.070156	0.94407	0.96233	0.016676	1771.72	1912.18	1779.95	1895.34	chrV	393903	394567	+	0	NA	promoter-TSS (YER114C_mRNA)	promoter-TSS (YER114C)	-523	YER114C_mRNA	NA	NA	NA	NA	NA	NA	NA	NA
YER116C	Day0_0_peak_939,Day3_0_peak_1059	6657.8	8493.9	7575.85	0.350841	0.1038	-3.37998	0.000724907	0.00500471	2.30062	6300.53	7015.08	7962.47	9025.33	chrV	395137	396865	+	0	NA	promoter-TSS (YER117W_mRNA)	promoter-TSS (YER117W)	171	YER116C_mRNA	NA	NA	NA	NA	NA	NA	NA	NA
YER118C	Day3_0_peak_1060,Day0_0_peak_940	1320.87	1185.59	1253.23	-0.156155	0.0896186	1.74244	0.0814318	0.173392	0.760971	1336.28	1305.45	1170.27	1200.9	chrV	399251	399711	+	0	NA	promoter-TSS (YER118C_mRNA)	promoter-TSS (YER118C)	-426	YER118C_mRNA	NA	NA	NA	NA	NA	NA	NA	NA
YER119C-A	Day0_0_peak_941,Day3_0_peak_1061	5405.28	5457.1	5431.19	0.0131015	0.0793077	-0.165199	0.868788	0.912769	0.0396392	5242.41	5568.14	5295.22	5618.98	chrV	400389	402677	+	0	NA	promoter-TSS (YER121W_mRNA)	promoter-TSS (YER119C)	-295	YER119C-A_mRNA	NA	NA	NA	NA	NA	NA	NA	NA
YER122C	Day0_0_peak_942,Day3_0_peak_1062	1124.6	910.908	1017.75	-0.30217	0.101611	2.97378	0.00294158	0.0147406	1.83149	1151.19	1098	934.608	887.207	chrV	404086	404751	+	0	NA	promoter-TSS (YER123W_mRNA)	promoter-TSS (YER122C)	-66	YER122C_mRNA	NA	NA	NA	NA	NA	NA	NA	NA
YER123W	Day0_0_peak_943,Day3_0_peak_1063	1021.12	757.854	889.489	-0.425061	0.132373	3.2111	0.0013223	0.00810293	2.09136	1038.85	1003.39	866.766	648.942	chrV	406587	407067	+	0	NA	TTS (YER124C_mRNA)	TTS (YER123W)	2014	YER123W_mRNA	NA	NA	NA	NA	NA	NA	NA	NA
YER124C	Day3_0_peak_1064,Day0_0_peak_944	2001.08	2029.46	2015.27	0.0221357	0.0795567	-0.278238	0.78083	0.854615	0.0682294	1977.14	2025.02	2150.4	1908.51	chrV	409202	409845	+	0	NA	promoter-TSS (YER125W_mRNA)	promoter-TSS (YER124C)	-460	YER124C_mRNA	NA	NA	NA	NA	NA	NA	NA	NA
YER127W	Day3_0_peak_1065	1252.03	1344.68	1298.36	0.104864	0.0903422	-1.16074	0.245746	0.38775	0.411449	1296.7	1207.37	1371.12	1318.24	chrV	414143	414732	+	0	NA	promoter-TSS (YER127W_mRNA)	promoter-TSS (YER126C)	-44	YER127W_mRNA	NA	NA	NA	NA	NA	NA	NA	NA
YER129W	Day0_0_peak_945,Day3_0_peak_1066	899.108	757.773	828.441	-0.245704	0.117432	2.0923	0.0364113	0.0936799	1.02835	863.393	934.823	793.569	721.978	chrV	416414	416734	+	0	NA	promoter-TSS (YER129W_mRNA)	promoter-TSS (YER129W)	-707	YER129W_mRNA	NA	NA	NA	NA	NA	NA	NA	NA
YER130C	Day0_0_peak_946,Day3_0_peak_1067	8788.69	10716.7	9752.71	0.285878	0.117258	-2.43804	0.0147673	0.0486399	1.31301	8117.18	9460.2	10463.7	10969.8	chrV	421868	423622	+	0	NA	promoter-TSS (YER130C_mRNA)	promoter-TSS (YER130C)	-299	YER130C_mRNA	NA	NA	NA	NA	NA	NA	NA	NA
snR4	Day0_0_peak_947,Day3_0_peak_1068,Day3_0_peak_1069	3313.25	3291.32	3302.28	-0.00834835	0.0692036	0.120635	0.90398	0.936759	0.028372	3377.61	3248.88	3389.4	3193.23	chrV	424323	425814	+	0	NA	TTS (snR4_snoRNA)	TTS (YER131W)	370	snR4_snoRNA	NA	NA	NA	NA	NA	NA	NA	NA
YER133W	Day0_0_peak_948,Day3_0_peak_1070,Day3_0_peak_1071	7546.53	7824.05	7685.29	0.0522839	0.0969618	-0.539222	0.589734	0.705538	0.151479	7343.66	7749.4	8197.24	7450.86	chrV	430545	433204	+	0	NA	promoter-TSS (snR52_snoRNA)	promoter-TSS (YER133W)	-621	YER133W_mRNA	NA	NA	NA	NA	NA	NA	NA	NA
tH(GUG)E2	Day3_0_peak_1072	1215.87	1444	1329.93	0.248825	0.0888981	-2.79899	0.0051262	0.0222346	1.65297	1193.99	1237.75	1490.73	1397.26	chrV	434495	434680	+	0	NA	promoter-TSS (tH(GUG)E2_tRNA)	TTS (YER133W)	25	tH(GUG)E2_tRNA	NA	NA	NA	NA	NA	NA	NA	NA
tK(CUU)E2	Day0_0_peak_949,Day3_0_peak_1073	3139.44	4012.18	3575.81	0.352909	0.0745096	-4.73642	2.17523e-06	5.59193e-05	4.25244	2961.43	3317.45	4013.37	4010.99	chrV	435255	436040	+	0	NA	TTS (tK(CUU)E2_tRNA)	Intergenic	177	tK(CUU)E2_tRNA	NA	NA	NA	NA	NA	NA	NA	NA
tV(AAC)E1	Day0_0_peak_950,Day3_0_peak_1074	5160.7	5951.56	5556.13	0.205571	0.0798153	-2.57558	0.0100071	0.0364545	1.43825	4968.52	5352.88	6056.65	5846.47	chrV	438448	439614	+	0	NA	promoter-TSS (YER136W_mRNA)	promoter-TSS (YER135C)	331	tV(AAC)E1_tRNA	NA	NA	NA	NA	NA	NA	NA	NA
SCR1	Day0_0_peak_951,Day3_0_peak_1075	11224.1	17247.8	14235.9	0.619626	0.154319	-4.01523	5.93874e-05	0.000778169	3.10893	10203.4	12244.7	15913.3	18582.3	chrV	441388	443470	+	0	NA	promoter-TSS (YER137C_mRNA)	promoter-TSS (YER137C)	442	SCR1_ncRNA	NA	NA	NA	NA	NA	NA	NA	NA
YER140W	Day0_0_peak_952,Day3_0_peak_1076	991.218	863.108	927.163	-0.199868	0.105389	1.89648	0.057896	0.13285	0.876638	1002.48	979.958	853.377	872.839	chrV	451252	451651	+	0	NA	promoter-TSS (YER139C_mRNA)	promoter-TSS (YER139C)	-114	YER140W_mRNA	NA	NA	NA	NA	NA	NA	NA	NA
YER141W	Day3_0_peak_1077,Day0_0_peak_953	1741.51	1615.26	1678.39	-0.108929	0.0786031	1.38581	0.165805	0.289496	0.538358	1705.39	1777.64	1623.74	1606.79	chrV	452983	453695	+	0	NA	promoter-TSS (YER141W_mRNA)	promoter-TSS (YER141W)	-120	YER141W_mRNA	NA	NA	NA	NA	NA	NA	NA	NA
YER143W	Day0_0_peak_954,Day3_0_peak_1078	1577.52	1408.9	1493.21	-0.160881	0.0851613	1.88914	0.0588733	0.13441	0.87157	1604.82	1550.23	1464.84	1352.96	chrV	455801	456624	+	0	NA	promoter-TSS (YER142C_mRNA)	promoter-TSS (YER142C)	-107	YER143W_mRNA	NA	NA	NA	NA	NA	NA	NA	NA
YER144C	Day3_0_peak_1079,Day0_0_peak_955	1828.11	1888.81	1858.46	0.0449696	0.0796819	-0.564364	0.572507	0.693272	0.159096	1749.25	1906.97	1837.97	1939.64	chrV	460099	460562	+	0	NA	promoter-TSS (YER144C_mRNA)	promoter-TSS (YER144C)	-107	YER144C_mRNA	NA	NA	NA	NA	NA	NA	NA	NA
YER146W	Day0_0_peak_956,Day3_0_peak_1080	14844.6	19348	17096.3	0.382126	0.166082	-2.30082	0.0214016	0.0636613	1.19612	13470.9	16218.4	18235.1	20460.8	chrV	461010	463666	+	0	NA	promoter-TSS (YER146W_mRNA)	promoter-TSS (YER145C)	-247	YER146W_mRNA	NA	NA	NA	NA	NA	NA	NA	NA
YER150W	Day0_0_peak_957,Day3_0_peak_1081,Day3_0_peak_1082	9913.2	11522	10717.6	0.216694	0.134304	-1.61346	0.106645	0.210315	0.67713	8835.07	10991.3	11020.7	12023.4	chrV	467285	469622	+	0	NA	promoter-TSS (YER150W_mRNA)	promoter-TSS (YER149C)	83	YER150W_mRNA	NA	NA	NA	NA	NA	NA	NA	NA
YER152C	Day0_0_peak_958,Day3_0_peak_1083	11320.2	14309.7	12815	0.337875	0.152462	-2.21612	0.026683	0.0749303	1.12534	10941.7	11698.7	12407.9	16211.6	chrV	472800	475955	+	0	NA	promoter-TSS (YER152C_mRNA)	promoter-TSS (YER152C)	-389	YER152C_mRNA	NA	NA	NA	NA	NA	NA	NA	NA
YER155C	Day3_0_peak_1084,Day0_0_peak_959	2755.15	3013.59	2884.37	0.127463	0.0754787	-1.68873	0.0912702	0.187279	0.727512	2729.26	2781.03	2820.78	3206.4	chrV	482579	483613	+	0	NA	promoter-TSS (YER155C_mRNA)	promoter-TSS (YER155C)	-248	YER155C_mRNA	NA	NA	NA	NA	NA	NA	NA	NA
YER156C	Day0_0_peak_960,Day3_0_peak_1085	1869.87	1862.99	1866.43	-0.00524411	0.0743084	0.0705723	0.943738	0.962303	0.0166884	1874.43	1865.31	1862.97	1863.01	chrV	484233	484877	+	0	NA	promoter-TSS (YER157W_mRNA)	promoter-TSS (YER156C)	-214	YER156C_mRNA	NA	NA	NA	NA	NA	NA	NA	NA
YER158W-A	Day0_0_peak_961,Day3_0_peak_1086	11428.9	15676.2	13552.5	0.455767	0.139718	-3.26204	0.00110615	0.00709092	2.1493	10520.1	12337.6	15447.4	15905.1	chrV	490313	492726	+	0	NA	promoter-TSS (YER158C_mRNA)	promoter-TSS (YER158C)	32	YER158W-A_mRNA	NA	NA	NA	NA	NA	NA	NA	NA
YER159C-A	Day0_0_peak_962,Day3_0_peak_1087	1223.12	1107.82	1165.47	-0.138693	0.107459	1.29066	0.196823	0.327728	0.484487	1289.21	1157.03	1201.51	1014.12	chrV	498503	499031	+	0	NA	promoter-TSS (YER160C)	promoter-TSS (YER160C)	-643	YER159C-A	856907	NA	NM_001184429	NA	YER159C-A	-	gag protein	protein-coding
YER161C	Day0_0_peak_963,Day3_0_peak_1088	1131	1070.04	1100.52	-0.0785888	0.0987585	0.795768	0.426167	0.564296	0.248493	1182.22	1079.78	1072.08	1068	chrV	500381	500823	+	0	NA	promoter-TSS (YER161C_mRNA)	promoter-TSS (YER161C)	-254	YER161C_mRNA	NA	NA	NA	NA	NA	NA	NA	NA
YER163C	Day3_0_peak_1089,Day0_0_peak_964,Day3_0_peak_1090	4741.92	5037.19	4889.55	0.0864481	0.0762922	-1.13312	0.257164	0.401095	0.396753	4720.31	4763.52	4826.58	5247.81	chrV	502772	505020	+	0	NA	promoter-TSS (YER163C_mRNA)	promoter-TSS (YER163C)	-114	YER163C_mRNA	NA	NA	NA	NA	NA	NA	NA	NA
YER165W	Day3_0_peak_1091,Day0_0_peak_965	2302.96	2060.61	2181.79	-0.157948	0.078513	2.01174	0.0442468	0.108288	0.965418	2324.85	2281.07	2192.36	1928.87	chrV	509564	510395	+	0	NA	promoter-TSS (YER165W_mRNA)	promoter-TSS (YER165W)	-394	YER165W_mRNA	NA	NA	NA	NA	NA	NA	NA	NA
YER166W	Day3_0_peak_1092,Day0_0_peak_966	957.397	883.412	920.404	-0.113169	0.110562	1.02358	0.306033	0.450291	0.346507	998.198	916.595	920.326	846.498	chrV	512286	512598	+	0	NA	promoter-TSS (YER166W_mRNA)	promoter-TSS (YER166W)	-302	YER166W_mRNA	NA	NA	NA	NA	NA	NA	NA	NA
YER167W	Day0_0_peak_967,Day3_0_peak_1093	2663.67	2838.44	2751.06	0.0910644	0.0669381	-1.36043	0.173695	0.298979	0.52436	2670.42	2656.91	2784.19	2892.7	chrV	516907	517952	+	0	NA	promoter-TSS (YER167W_mRNA)	promoter-TSS (YER167W)	-787	YER167W_mRNA	NA	NA	NA	NA	NA	NA	NA	NA
YER168C	Day3_0_peak_1094,Day0_0_peak_968	3515.91	4070.77	3793.34	0.211205	0.0680268	-3.10473	0.0019045	0.0105835	1.97537	3455.71	3576.11	4091.03	4050.5	chrV	522454	523429	+	0	NA	promoter-TSS (YER169W_mRNA)	promoter-TSS (YER168C)	-272	YER168C_mRNA	NA	NA	NA	NA	NA	NA	NA	NA
YER170W	Day0_0_peak_969,Day3_0_peak_1095	3533.07	3189.12	3361.1	-0.146832	0.0681523	2.15447	0.0312036	0.0834691	1.07847	3545.58	3520.56	3279.61	3098.64	chrV	525243	527243	+	0	NA	promoter-TSS (YER171W_mRNA)	promoter-TSS (YER171W)	269	YER170W_mRNA	NA	NA	NA	NA	NA	NA	NA	NA
YER173W	Day0_0_peak_970,Day3_0_peak_1096	1460.89	1210.58	1335.73	-0.270354	0.0868335	3.11347	0.001849	0.0103629	1.98452	1481.78	1439.99	1220.26	1200.9	chrV	535835	536578	+	0	NA	promoter-TSS (YER173W_mRNA)	promoter-TSS (YER172C)	-94	YER173W_mRNA	NA	NA	NA	NA	NA	NA	NA	NA
YER174C	Day0_0_peak_971,Day3_0_peak_1097	2126.52	1955.47	2040.99	-0.122159	0.0769449	1.58761	0.112374	0.217858	0.661827	2175.07	2077.96	1868.32	2042.61	chrV	538876	540006	+	0	NA	promoter-TSS (YER174C_mRNA)	promoter-TSS (YER174C)	-273	YER174C_mRNA	NA	NA	NA	NA	NA	NA	NA	NA
YER176W	Day0_0_peak_972,Day3_0_peak_1098	1370.6	1300.64	1335.62	-0.0777748	0.0935605	0.831279	0.405816	0.545111	0.263515	1283.86	1457.35	1281.85	1319.44	chrV	541286	541612	+	0	NA	promoter-TSS (YER176W_mRNA)	promoter-TSS (YER176W)	-241	YER176W_mRNA	NA	NA	NA	NA	NA	NA	NA	NA
YER177W	Day0_0_peak_973,Day3_0_peak_1099	12713.3	16184.3	14448.8	0.348107	0.150697	-2.30998	0.0208892	0.0624846	1.20423	11498	13928.6	15560.7	16807.8	chrV	544259	547076	+	0	NA	promoter-TSS (YER177W_mRNA)	promoter-TSS (YER177W)	56	YER177W_mRNA	NA	NA	NA	NA	NA	NA	NA	NA
YER179W	Day3_0_peak_1100	868.123	1088.03	978.078	0.326166	0.10279	-3.17312	0.00150811	0.00887947	2.05161	856.974	879.272	1110.46	1065.61	chrV	549250	549455	+	0	NA	TTS (YER180C_mRNA)	TTS (YER180C)	931	YER179W_mRNA	NA	NA	NA	NA	NA	NA	NA	NA
YER180C-A	Day0_0_peak_974,Day3_0_peak_1101	2450.88	2898.64	2674.76	0.243049	0.0680655	-3.57082	0.000355866	0.00282017	2.54972	2457.52	2444.25	2975.21	2822.06	chrV	550718	551593	+	0	NA	promoter-TSS (YER180C_mRNA)	promoter-TSS (YER180C)	-33	YER180C-A_mRNA	NA	NA	NA	NA	NA	NA	NA	NA
YER182W	Day0_0_peak_975,Day3_0_peak_1102	1122.15	1017.51	1069.83	-0.140811	0.0969928	1.45177	0.146566	0.26338	0.579417	1129.79	1114.5	1022.09	1012.92	chrV	552222	552868	+	0	NA	promoter-TSS (YER181C_mRNA)	promoter-TSS (YER181C)	20	YER182W_mRNA	NA	NA	NA	NA	NA	NA	NA	NA
YER183C	Day0_0_peak_976,Day3_0_peak_1103	1930.85	1717.4	1824.13	-0.167836	0.0760607	2.20661	0.0273413	0.0760361	1.11898	1950.39	1911.31	1751.39	1683.42	chrV	553203	554441	+	0	NA	TTS (YER182W_mRNA)	TTS (YER182W)	147	YER183C_mRNA	NA	NA	NA	NA	NA	NA	NA	NA
YER185W	Day0_0_peak_977,Day3_0_peak_1104,Day3_0_peak_1105	5402.77	5536.56	5469.66	0.0349223	0.075989	-0.45957	0.645825	0.750496	0.124652	5321.59	5483.95	5450.54	5622.57	chrV	558622	561598	+	0	NA	exon (YER185W_mRNA, exon 1 of 1)	exon (YER185W, exon 1 of 1)	656	YER185W_mRNA	NA	NA	NA	NA	NA	NA	NA	NA
YER186C	Day3_0_peak_1106,Day0_0_peak_978	1129.15	1176.7	1152.93	0.0609042	0.0950467	-0.640782	0.521664	0.647104	0.189026	1167.24	1091.06	1187.23	1166.18	chrV	562606	563072	+	0	NA	promoter-TSS (YER186C_mRNA)	promoter-TSS (YER186C)	-214	YER186C_mRNA	NA	NA	NA	NA	NA	NA	NA	NA
YER187W	Day3_0_peak_1107	813.934	835.952	824.943	0.0415047	0.117958	-0.351859	0.724944	0.814596	0.0890578	848.415	779.453	875.693	796.211	chrV	565091	565453	+	0	NA	promoter-TSS (YER187W_mRNA)	promoter-TSS (YER187W)	-958	YER187W_mRNA	NA	NA	NA	NA	NA	NA	NA	NA
YER188C-A	Day0_0_peak_979,Day3_0_peak_1108	10437.3	15193.2	12815.2	0.541495	0.13657	-3.96496	7.34078e-05	0.000906702	3.04254	9661.02	11213.5	14577	15809.3	chrV	567529	570590	+	0	NA	TTS (YER188C-A_mRNA)	TTS (YER188W)	848	YER188C-A_mRNA	NA	NA	NA	NA	NA	NA	NA	NA
YER190W	Day3_0_peak_1109	286.844	553.921	420.382	0.944777	0.206423	-4.5769	4.71926e-06	0.000104352	3.9815	234.304	339.383	546.304	561.539	chrV	571596	571742	+	0	NA	TTS (YER189W_mRNA)	TTS (YER189W)	189	YER190W_mRNA	NA	NA	NA	NA	NA	NA	NA	NA
YFL067W	Day3_0_peak_1110	620.3	1035.07	827.683	0.74277	0.134724	-5.51325	3.52262e-08	1.83604e-06	5.73612	705.051	535.549	1056.01	1014.12	chrVI	802	1497	+	0	NA	TTS (YFL066C_mRNA)	TTS (YFL068W)	313	YFL067W_mRNA	NA	NA	NA	NA	NA	NA	NA	NA
YFL063W	Day3_0_peak_1111,Day0_0_peak_980	8582.7	15261.7	11922.2	0.830134	0.142153	-5.83972	5.22873e-09	3.59418e-07	6.4444	7787.66	9377.74	14084.3	16439.1	chrVI	4001	5579	+	0	NA	promoter-TSS (YFL064C_mRNA)	promoter-TSS (YFL064C)	-276	YFL063W_mRNA	NA	NA	NA	NA	NA	NA	NA	NA
YFL062W	Day3_0_peak_1112	388.249	448.335	418.292	0.209462	0.181319	-1.15521	0.248003	0.390141	0.408778	393.716	382.783	470.428	426.242	chrVI	6149	6318	+	0	NA	promoter-TSS (YFL062W_mRNA)	promoter-TSS (YFL062W)	-193	YFL062W_mRNA	NA	NA	NA	NA	NA	NA	NA	NA
YFL055W	Day0_0_peak_981,Day3_0_peak_1113	1823.78	1785.16	1804.47	-0.0296891	0.0765024	0.388081	0.697956	0.794261	0.100037	1855.17	1792.4	1813.87	1756.45	chrVI	16343	17153	+	0	NA	promoter-TSS (YFL055W_mRNA)	promoter-TSS (YFL055W)	-256	YFL055W_mRNA	NA	NA	NA	NA	NA	NA	NA	NA
YFL055W	Day0_0_peak_982,Day3_0_peak_1114	1659.44	1794.3	1726.87	0.112732	0.0773622	-1.4572	0.14506	0.261356	0.582767	1635.85	1683.03	1812.98	1775.61	chrVI	19337	20014	+	0	NA	TTS (YFL055W_mRNA)	TTS (YFL055W)	2671	YFL055W_mRNA	NA	NA	NA	NA	NA	NA	NA	NA
YFL054C	Day3_0_peak_1115	638.153	631.466	634.81	-0.0171791	0.138494	0.124042	0.901282	0.934747	0.0293057	650.487	625.819	590.044	672.888	chrVI	20934	21313	+	0	NA	exon (YFL054C_mRNA, exon 1 of 1)	exon (YFL054C, exon 1 of 1)	1664	YFL054C_mRNA	NA	NA	NA	NA	NA	NA	NA	NA
YFL054C	Day0_0_peak_983,Day3_0_peak_1116	1558.31	1700.2	1629.25	0.126019	0.0788738	-1.59773	0.110102	0.214638	0.668293	1575.93	1540.68	1697.83	1702.58	chrVI	22526	23247	+	0	NA	promoter-TSS (YFL054C_mRNA)	promoter-TSS (YFL054C)	-99	YFL054C_mRNA	NA	NA	NA	NA	NA	NA	NA	NA
YFL052W	Day3_0_peak_1117,Day0_0_peak_984	3375.88	4140.07	3757.98	0.292854	0.0800905	-3.65654	0.000255639	0.00216131	2.66528	3158.29	3593.47	3986.59	4293.56	chrVI	27486	28656	+	0	NA	promoter-TSS (YFL052W_mRNA)	promoter-TSS (YFL052W)	-161	YFL052W_mRNA	NA	NA	NA	NA	NA	NA	NA	NA
YFL051C	Day0_0_peak_985,Day3_0_peak_1118,Day3_0_peak_1119	5890.26	6050.26	5970.26	0.038467	0.0886935	-0.433707	0.664501	0.765447	0.116085	5520.58	6259.93	6183.41	5917.11	chrVI	30530	32959	+	0	NA	Intergenic	Intergenic	-1204	YFL051C_mRNA	NA	NA	NA	NA	NA	NA	NA	NA
YFL049W	Day0_0_peak_986	753.316	590.205	671.76	-0.348107	0.139983	2.48678	0.0128905	0.044432	1.3523	813.109	693.522	624.857	555.552	chrVI	36476	36740	+	0	NA	promoter-TSS (YFL049W_mRNA)	promoter-TSS (YFL050C)	-195	YFL049W_mRNA	NA	NA	NA	NA	NA	NA	NA	NA
YFL047W	Day0_0_peak_987,Day3_0_peak_1120	1332.52	1247.78	1290.15	-0.0964932	0.0913099	1.05677	0.290619	0.434691	0.36182	1344.84	1320.21	1191.69	1303.87	chrVI	40052	40643	+	0	NA	promoter-TSS (YFL047W_mRNA)	promoter-TSS (YFL048C)	-74	YFL047W_mRNA	NA	NA	NA	NA	NA	NA	NA	NA
YFL046W	Day0_0_peak_988	771.906	570.003	670.954	-0.433923	0.138764	3.12707	0.00176559	0.00992143	2.00343	761.755	782.057	623.965	516.041	chrVI	42688	43105	+	0	NA	promoter-TSS (YFL046W_mRNA)	promoter-TSS (YFL046W)	81	YFL046W_mRNA	NA	NA	NA	NA	NA	NA	NA	NA
YFL044C	Day0_0_peak_989,Day3_0_peak_1121	2829.12	2714.95	2772.04	-0.0619649	0.081405	0.761193	0.446542	0.582402	0.234777	2671.49	2986.75	2539.6	2890.31	chrVI	44392	45862	+	0	NA	promoter-TSS (YFL045C_mRNA)	promoter-TSS (YFL045C)	433	YFL044C_mRNA	NA	NA	NA	NA	NA	NA	NA	NA
YFL041W-A	Day0_0_peak_990,Day3_0_peak_1122,Day3_0_peak_1123	2796.27	2501.48	2648.88	-0.161466	0.0797034	2.02584	0.0427813	0.105436	0.977011	2944.31	2648.23	2355.71	2647.25	chrVI	47473	49440	+	0	NA	promoter-TSS (YFL042C_mRNA)	promoter-TSS (YFL042C)	-278	YFL041W-A_mRNA	NA	NA	NA	NA	NA	NA	NA	NA
YFL038C	Day3_0_peak_1124,Day0_0_peak_991	9087.64	9690.08	9388.86	0.0924022	0.107586	-0.85887	0.390412	0.530732	0.275125	8649.98	9525.3	9544.25	9835.9	chrVI	54203	56602	+	0	NA	promoter-TSS (YFL037W_mRNA)	promoter-TSS (YFL039C)	584	YFL038C_mRNA	NA	NA	NA	NA	NA	NA	NA	NA
RUF21	Day0_0_peak_992,Day3_0_peak_1125	2092.76	2094.29	2093.53	0.000242174	0.0725492	-0.00333807	0.997337	0.997337	0.00115824	2038.12	2147.4	2089.7	2098.89	chrVI	58129	58671	+	0	NA	promoter-TSS (YFL036W_mRNA)	promoter-TSS (YFL036W)	121	RUF21_ncRNA	NA	NA	NA	NA	NA	NA	NA	NA
YFL034C-B	Day0_0_peak_993,Day3_0_peak_1126	1476	1262.6	1369.3	-0.227617	0.0946482	2.40487	0.0161781	0.0520879	1.28326	1370.52	1581.47	1241.68	1283.52	chrVI	63330	64180	+	0	NA	TTS (YFL034C-A_mRNA)	TTS (YFL036W)	238	YFL034C-B_mRNA	NA	NA	NA	NA	NA	NA	NA	NA
YFL034C-A	Day0_0_peak_994,Day3_0_peak_1127	2911.35	2896.66	2904	-0.00787318	0.0666308	0.118161	0.90594	0.937057	0.0282342	2857.65	2965.05	2885.06	2908.27	chrVI	64525	65754	+	0	NA	promoter-TSS (YFL034C-A_mRNA)	promoter-TSS (YFL034C-A)	-207	YFL034C-A_mRNA	NA	NA	NA	NA	NA	NA	NA	NA
YFL034W	Day0_0_peak_995,Day3_0_peak_1128	1496.61	1492.36	1494.48	-0.00470687	0.0820261	0.0573826	0.95424	0.968949	0.0136989	1478.57	1514.64	1484.48	1500.23	chrVI	69246	70058	+	0	NA	TTS (YFL034W_mRNA)	TTS (YFL034W)	4175	YFL034W_mRNA	NA	NA	NA	NA	NA	NA	NA	NA
YFL031C-A	Day0_0_peak_996,Day3_0_peak_1129,Day3_0_peak_1130	12016.2	12850.8	12433.5	0.0966933	0.131955	-0.732775	0.463696	0.595051	0.225446	11450.9	12581.5	12095.5	13606.2	chrVI	74162	77852	+	0	NA	promoter-TSS (YFL030W_mRNA)	promoter-TSS (YFL030W)	108	YFL031C-A_mRNA	NA	NA	NA	NA	NA	NA	NA	NA
YFL027C	Day0_0_peak_997,Day3_0_peak_1131	800.519	740.551	770.535	-0.113109	0.119934	0.943096	0.345632	0.488332	0.311285	766.034	835.004	747.151	733.951	chrVI	81933	82320	+	0	NA	promoter-TSS (YFL027C_mRNA)	promoter-TSS (YFL027C)	-214	YFL027C_mRNA	NA	NA	NA	NA	NA	NA	NA	NA
YFL025C	Day0_0_peak_998,Day3_0_peak_1132	1075.32	829.423	952.373	-0.37112	0.115322	3.21812	0.00129035	0.00798452	2.09775	1061.32	1089.32	906.936	751.911	chrVI	87143	87617	+	0	NA	promoter-TSS (YFL025C_mRNA)	promoter-TSS (YFL025C)	-146	YFL025C_mRNA	NA	NA	NA	NA	NA	NA	NA	NA
YFL024C	Day3_0_peak_1133,Day0_0_peak_999,Day3_0_peak_1134	6822.09	8563.15	7692.62	0.327579	0.0979781	-3.34339	0.000827613	0.00554431	2.25615	6436.4	7207.77	8426.65	8699.66	chrVI	89365	91101	+	0	NA	promoter-TSS (YFL023W_mRNA)	promoter-TSS (YFL023W)	112	YFL024C_mRNA	NA	NA	NA	NA	NA	NA	NA	NA
YFL021W	Day0_0_peak_1000,Day3_0_peak_1135	10179.3	14423.4	12301.4	0.502543	0.148666	-3.38034	0.000723951	0.00500471	2.30062	8868.24	11490.4	13881.7	14965.2	chrVI	95125	96436	+	0	NA	promoter-TSS (YFL022C_mRNA)	promoter-TSS (YFL022C)	-186	YFL021W_mRNA	NA	NA	NA	NA	NA	NA	NA	NA
YFL021C-A	Day0_0_peak_1001	1394.86	1083.52	1239.19	-0.364132	0.120951	3.01057	0.00260762	0.0132988	1.87619	1214.31	1575.4	1168.48	998.557	chrVI	97672	97951	+	0	NA	TTS (YFL021W_mRNA)	TTS (YFL021W)	-1196	YFL021C-A_mRNA	NA	NA	NA	NA	NA	NA	NA	NA
tP(UGG)F	Day3_0_peak_1136,Day0_0_peak_1002	2541.13	2887.44	2714.29	0.183582	0.0709425	-2.58776	0.00966012	0.0356006	1.44854	2429.7	2652.57	2914.51	2860.37	chrVI	101126	101709	+	0	NA	promoter-TSS (YFL019C_mRNA)	promoter-TSS (YFL019C)	41	tP(UGG)F_tRNA	NA	NA	NA	NA	NA	NA	NA	NA
YFL017W-A	Day3_0_peak_1137,Day0_0_peak_1003	3785.4	3809.34	3797.37	0.00833109	0.0911986	-0.0913511	0.927214	0.950048	0.0222543	3381.89	4188.91	3879.47	3739.2	chrVI	103279	103848	+	0	NA	promoter-TSS (YFL018C_mRNA)	promoter-TSS (YFL018C)	-136	YFL017W-A_mRNA	NA	NA	NA	NA	NA	NA	NA	NA
YFL016C	Day3_0_peak_1138	1650.94	1902.55	1776.75	0.204112	0.366898	-0.556318	0.577994	0.69783	0.156251	1518.16	1783.72	1445.21	2359.9	chrVI	105498	105831	+	0	NA	promoter-TSS (YFL015W-A_mRNA)	promoter-TSS (YFL015W-A)	572	YFL016C_mRNA	NA	NA	NA	NA	NA	NA	NA	NA
YFL014W	Day3_0_peak_1139,Day0_0_peak_1004	17522.3	22389.2	19955.7	0.353509	0.196243	-1.80138	0.0716427	0.156663	0.805034	14974	20070.5	20725.6	24052.8	chrVI	106057	108409	+	0	NA	promoter-TSS (YFL016C_mRNA)	promoter-TSS (YFL016C)	-23	YFL014W_mRNA	NA	NA	NA	NA	NA	NA	NA	NA
YFL010W-A	Day0_0_peak_1005,Day3_0_peak_1140	4827.25	4938.11	4882.68	0.0315483	0.0873436	-0.361197	0.717952	0.809616	0.0917207	4635.79	5018.71	4579.31	5296.9	chrVI	114074	116259	+	0	NA	promoter-TSS (YFL009W_mRNA)	promoter-TSS (YFL009W)	176	YFL010W-A_mRNA	NA	NA	NA	NA	NA	NA	NA	NA
YFL008W	Day0_0_peak_1006,Day3_0_peak_1141	1688.89	1390.94	1539.92	-0.27843	0.0828655	3.36002	0.000779378	0.00532284	2.27386	1736.42	1641.37	1415.75	1366.13	chrVI	118652	119492	+	0	NA	promoter-TSS (YFL008W_mRNA)	promoter-TSS (YFL008W)	-357	YFL008W_mRNA	NA	NA	NA	NA	NA	NA	NA	NA
YFL007W	Day3_0_peak_1142,Day0_0_peak_1007	1524.86	1670.41	1597.63	0.129169	0.0888895	-1.45314	0.146185	0.262933	0.580155	1534.21	1515.51	1549.65	1791.18	chrVI	122994	123631	+	0	NA	promoter-TSS (YFL007W_mRNA)	promoter-TSS (YFL007W)	-167	YFL007W_mRNA	NA	NA	NA	NA	NA	NA	NA	NA
YFL005W	Day0_0_peak_1008,Day3_0_peak_1143	1900.38	1733.5	1816.94	-0.130773	0.0784774	1.66638	0.0956371	0.193849	0.712536	1963.23	1837.53	1772.81	1694.19	chrVI	129588	130298	+	0	NA	promoter-TSS (YFL005W_mRNA)	promoter-TSS (YFL005W)	-391	YFL005W_mRNA	NA	NA	NA	NA	NA	NA	NA	NA
RUF20	Day0_0_peak_1009,Day3_0_peak_1144	1181.54	1128.68	1155.11	-0.0625384	0.106117	0.589334	0.555637	0.677865	0.168857	1276.37	1086.72	1180.98	1076.38	chrVI	131346	131731	+	0	NA	promoter-TSS (RUF20_ncRNA)	promoter-TSS (YFL004W)	-35	RUF20_ncRNA	NA	NA	NA	NA	NA	NA	NA	NA
YFL003C	Day3_0_peak_1145	711.45	682.156	696.803	-0.0557036	0.144944	0.384311	0.700748	0.796518	0.0988043	764.964	657.935	756.077	608.234	chrVI	135779	136079	+	0	NA	exon (YFL003C_mRNA, exon 1 of 1)	exon (YFL003C, exon 1 of 1)	1228	YFL003C_mRNA	NA	NA	NA	NA	NA	NA	NA	NA
tN(GUU)F	Day0_0_peak_1010,Day3_0_peak_1146	1664.81	1501.36	1583.09	-0.146259	0.0861432	1.69786	0.0895339	0.18561	0.731398	1720.37	1609.25	1575.53	1427.19	chrVI	137270	137988	+	0	NA	promoter-TSS (tN(GUU)F_tRNA)	promoter-TSS (YFL003C)	-70	tN(GUU)F_tRNA	NA	NA	NA	NA	NA	NA	NA	NA
YFL001W	Day3_0_peak_1147,Day0_0_peak_1011	1664.45	1564.18	1614.31	-0.0908516	0.0966862	0.939654	0.347395	0.489729	0.310044	1771.72	1557.17	1438.96	1689.4	chrVI	146798	147745	+	0	NA	promoter-TSS (YFL002C_mRNA)	promoter-TSS (YFL002C)	140	YFL001W_mRNA	NA	NA	NA	NA	NA	NA	NA	NA
YFR001W	Day0_0_peak_1012,Day3_0_peak_1148	3132.26	2269.39	2700.82	-0.463463	0.0750752	6.17332	6.68722e-10	6.84604e-08	7.16456	3317.7	2946.82	2295.01	2243.76	chrVI	148249	149957	+	0	NA	promoter-TSS (YFR001W_mRNA)	promoter-TSS (YFR001W)	-7	YFR001W_mRNA	NA	NA	NA	NA	NA	NA	NA	NA
YFR003C	Day0_0_peak_1013,Day3_0_peak_1149	1780.82	1654.36	1717.59	-0.108827	0.0907519	1.19917	0.230462	0.37085	0.430802	1809.17	1752.47	1510.37	1798.36	chrVI	152645	153520	+	0	NA	promoter-TSS (YFR003C_mRNA)	promoter-TSS (YFR003C)	42	YFR003C_mRNA	NA	NA	NA	NA	NA	NA	NA	NA
YFR006W	Day0_0_peak_1014,Day3_0_peak_1150	1838.9	2085.5	1962.2	0.179326	0.0842343	-2.12889	0.0332635	0.0874478	1.05825	1849.82	1827.98	1927.24	2243.76	chrVI	155790	156432	+	0	NA	promoter-TSS (YFR005C_mRNA)	promoter-TSS (YFR005C)	-34	YFR006W_mRNA	NA	NA	NA	NA	NA	NA	NA	NA
tF(GAA)F	Day0_0_peak_1015,Day3_0_peak_1151	1533.01	1658.14	1595.58	0.113258	0.079544	-1.42384	0.154494	0.274305	0.561767	1547.05	1518.98	1649.62	1666.66	chrVI	157667	158225	+	0	NA	promoter-TSS (tF(GAA)F_tRNA)	TTS (YFR006W)	61	tF(GAA)F_tRNA	NA	NA	NA	NA	NA	NA	NA	NA
YFR007W	Day0_0_peak_1016	632.814	538.618	585.716	-0.23022	0.143379	1.60567	0.108345	0.212524	0.672593	653.697	611.932	558.801	518.435	chrVI	159181	159417	+	0	NA	promoter-TSS (YFR007W_mRNA)	promoter-TSS (YFR007W)	0	YFR007W_mRNA	NA	NA	NA	NA	NA	NA	NA	NA
YFR008W	Day0_0_peak_1017,Day3_0_peak_1152	1054.86	1000.32	1027.59	-0.076865	0.104023	0.738922	0.459954	0.593308	0.22672	1101.98	1007.73	964.958	1035.67	chrVI	160099	160609	+	0	NA	promoter-TSS (YFR008W_mRNA)	promoter-TSS (YFR008W)	-181	YFR008W_mRNA	NA	NA	NA	NA	NA	NA	NA	NA
tG(GCC)F1	Day3_0_peak_1153,Day0_0_peak_1018	1234.91	1339.82	1287.37	0.121117	0.112025	-1.08116	0.279628	0.423459	0.373188	1386.56	1083.25	1392.54	1287.11	chrVI	162133	162567	+	0	NA	promoter-TSS (YFR009W_mRNA)	promoter-TSS (YFR009W)	122	tG(GCC)F1_tRNA	NA	NA	NA	NA	NA	NA	NA	NA
YFR010W	Day3_0_peak_1154,Day0_0_peak_1019	1296.57	1250.89	1273.73	-0.0494618	0.104595	0.47289	0.636291	0.743241	0.12887	1428.29	1164.84	1254.18	1247.6	chrVI	164509	165093	+	0	NA	promoter-TSS (YFR010W_mRNA)	promoter-TSS (YFR010W)	-266	YFR010W_mRNA	NA	NA	NA	NA	NA	NA	NA	NA
tY(GUA)F1	Day0_0_peak_1020,Day3_0_peak_1155	1021.17	939.635	980.405	-0.116925	0.107855	1.0841	0.27832	0.421861	0.374831	1062.39	979.958	987.275	891.996	chrVI	167192	167676	+	0	NA	promoter-TSS (tY(GUA)F1_tRNA)	promoter-TSS (YFR011C)	-3	tY(GUA)F1_tRNA	NA	NA	NA	NA	NA	NA	NA	NA
YFR012W-A	Day0_0_peak_1021,Day3_0_peak_1156	986.616	938.332	962.474	-0.0685606	0.114682	0.597835	0.54995	0.67398	0.171353	1008.9	964.335	1022.98	853.682	chrVI	169327	169815	+	0	NA	promoter-TSS (YFR013W_mRNA)	promoter-TSS (YFR013W)	347	YFR012W-A_mRNA	NA	NA	NA	NA	NA	NA	NA	NA
YFR014C	Day0_0_peak_1022,Day3_0_peak_1157	2849.63	2536.81	2693.22	-0.1685	0.0668524	2.52048	0.0117195	0.0412872	1.38418	2824.48	2874.78	2503	2570.63	chrVI	173540	174834	+	0	NA	promoter-TSS (YFR014C_mRNA)	promoter-TSS (YFR014C)	-310	YFR014C_mRNA	NA	NA	NA	NA	NA	NA	NA	NA
YFR015C	Day0_0_peak_1023,Day3_0_peak_1158	6832.51	8183.11	7507.81	0.259606	0.117361	-2.21203	0.0269643	0.0753189	1.1231	6496.31	7168.71	7240.31	9125.9	chrVI	175789	177333	+	0	NA	promoter-TSS (YFR015C_mRNA)	promoter-TSS (YFR015C)	-170	YFR015C_mRNA	NA	NA	NA	NA	NA	NA	NA	NA
tG(GCC)F2	Day3_0_peak_1159	1168.78	1460.75	1314.76	0.324525	0.0968661	-3.35024	0.000807404	0.00544352	2.26412	1256.04	1081.51	1494.3	1427.19	chrVI	180926	181089	+	0	NA	promoter-TSS (YFR016C_mRNA)	promoter-TSS (YFR016C)	37	tG(GCC)F2_tRNA	NA	NA	NA	NA	NA	NA	NA	NA
YFR017C	Day0_0_peak_1024,Day3_0_peak_1160	17172.1	24926.9	21049.5	0.537546	0.192343	-2.79473	0.0051943	0.0224991	1.64783	15531.5	18812.8	22563.6	27290.3	chrVI	182085	184782	+	0	NA	promoter-TSS (YFR017C_mRNA)	promoter-TSS (YFR017C)	-572	YFR017C_mRNA	NA	NA	NA	NA	NA	NA	NA	NA
tS(GCU)F	Day0_0_peak_1025,Day3_0_peak_1161	2966.55	3123.64	3045.09	0.0753179	0.0674966	-1.11588	0.264475	0.407737	0.389619	2968.92	2964.18	3207.3	3039.97	chrVI	191113	192326	+	0	NA	promoter-TSS (tS(GCU)F_tRNA)	TTS (YFR019W)	-106	tS(GCU)F_tRNA	NA	NA	NA	NA	NA	NA	NA	NA
YFR021W	Day0_0_peak_1026,Day3_0_peak_1162,Day3_0_peak_1163	1287.59	1134.68	1211.13	-0.180713	0.101692	1.77706	0.0755578	0.16364	0.786111	1392.98	1182.2	1128.31	1141.04	chrVI	194063	194879	+	0	NA	promoter-TSS (YFR021W_mRNA)	promoter-TSS (YFR021W)	-341	YFR021W_mRNA	NA	NA	NA	NA	NA	NA	NA	NA
YFR022W	Day3_0_peak_1164,Day0_0_peak_1027	2205.7	2330.72	2268.21	0.0779539	0.0718242	-1.08534	0.27777	0.421342	0.375365	2177.21	2234.2	2254.84	2406.59	chrVI	195897	196914	+	0	NA	promoter-TSS (YFR022W_mRNA)	promoter-TSS (YFR022W)	-428	YFR022W_mRNA	NA	NA	NA	NA	NA	NA	NA	NA
RUF22	Day3_0_peak_1165,Day0_0_peak_1028	846.071	743.363	794.717	-0.181988	0.134306	1.35502	0.175411	0.301112	0.521272	922.237	769.905	807.851	678.875	chrVI	199149	199623	+	0	NA	promoter-TSS (YFR023W_mRNA)	promoter-TSS (YFR023W)	427	RUF22_ncRNA	NA	NA	NA	NA	NA	NA	NA	NA
YFR025C	Day3_0_peak_1166,Day0_0_peak_1029,Day3_0_peak_1167	4058.47	4555.56	4307.01	0.166921	0.0736828	-2.26541	0.0234877	0.0679108	1.16806	4215.33	3901.61	4481.12	4630	chrVI	203319	205406	+	0	NA	promoter-TSS (YFR024C-A_mRNA)	promoter-TSS (YFR024C-A)	388	YFR025C_mRNA	NA	NA	NA	NA	NA	NA	NA	NA
YFR026C	Day3_0_peak_1168	512.303	553.376	532.839	0.110364	0.152951	-0.721562	0.470564	0.601667	0.220644	526.381	498.225	528.451	578.301	chrVI	205834	206093	+	0	NA	promoter-TSS (tA(AGC)F_tRNA)	exon (YFR026C, exon 1 of 1)	294	YFR026C_mRNA	NA	NA	NA	NA	NA	NA	NA	NA
YFR027W	Day0_0_peak_1030,Day3_0_peak_1169	1219.62	1091.81	1155.71	-0.155978	0.111174	1.403	0.160616	0.282778	0.548555	1339.49	1099.74	1147.95	1035.67	chrVI	207108	207730	+	0	NA	promoter-TSS (YFR027W_mRNA)	promoter-TSS (YFR027W)	-33	YFR027W_mRNA	NA	NA	NA	NA	NA	NA	NA	NA
tY(GUA)F2	Day0_0_peak_1031,Day3_0_peak_1170	4621.3	4896.7	4759	0.0833033	0.0710011	-1.17327	0.240689	0.382634	0.417217	4591.93	4650.68	4864.07	4929.33	chrVI	209904	211508	+	0	NA	promoter-TSS (YFR028C_mRNA)	promoter-TSS (YFR028C)	1	tY(GUA)F2_tRNA	NA	NA	NA	NA	NA	NA	NA	NA
YFR030W	Day0_0_peak_1032,Day3_0_peak_1171	2425.54	2749.35	2587.45	0.178557	0.0752935	-2.37148	0.0177169	0.0556867	1.25425	2359.09	2491.99	2597.62	2901.08	chrVI	212651	213555	+	0	NA	promoter-TSS (YFR030W_mRNA)	promoter-TSS (YFR030W)	-209	YFR030W_mRNA	NA	NA	NA	NA	NA	NA	NA	NA
YFR030W	Day0_0_peak_1033	708.673	539.49	624.081	-0.391142	0.137891	2.8366	0.00455973	0.0202783	1.69297	712.54	704.806	567.728	511.252	chrVI	216144	216524	+	0	NA	TTS (YFR030W_mRNA)	TTS (YFR030W)	3022	YFR030W_mRNA	NA	NA	NA	NA	NA	NA	NA	NA
RUF23	Day0_0_peak_1034,Day3_0_peak_1172	5581.58	7727.97	6654.77	0.468701	0.102873	-4.55613	5.21038e-06	0.000112076	3.95049	5105.47	6057.69	7342.97	8112.98	chrVI	221451	222180	+	0	NA	promoter-TSS (YFR031C-A_mRNA)	promoter-TSS (YFR031C-A)	101	RUF23_ncRNA	NA	NA	NA	NA	NA	NA	NA	NA
YFR034C	Day0_0_peak_1035,Day3_0_peak_1173,Day3_0_peak_1174	26092	38558	32325	0.563378	0.233436	-2.41342	0.0158038	0.0510956	1.29162	22863.3	29320.6	35370.5	41745.4	chrVI	223689	227109	+	0	NA	promoter-TSS (YFR034W-A_mRNA)	promoter-TSS (YFR033C)	559	YFR034C_mRNA	NA	NA	NA	NA	NA	NA	NA	NA
YFR039C	Day0_0_peak_1036,Day3_0_peak_1175	2363.6	2209.01	2286.31	-0.0977397	0.0690761	1.41496	0.157081	0.277791	0.556282	2341.97	2385.23	2213.78	2204.25	chrVI	233390	234274	+	0	NA	promoter-TSS (YFR040W_mRNA)	promoter-TSS (YFR039C)	-288	YFR039C_mRNA	NA	NA	NA	NA	NA	NA	NA	NA
YFR044C	Day0_0_peak_1037,Day3_0_peak_1176	4893.91	4046.35	4470.13	-0.275242	0.0735037	3.7446	0.000180681	0.00170034	2.76946	4845.49	4942.32	3897.32	4195.38	chrVI	239022	242258	+	0	NA	promoter-TSS (YFR043C_mRNA)	promoter-TSS (YFR043C)	797	YFR044C_mRNA	NA	NA	NA	NA	NA	NA	NA	NA
YFR047C	Day0_0_peak_1038,Day3_0_peak_1177,Day3_0_peak_1178,Day3_0_peak_1179	4131.1	3715.21	3923.16	-0.154185	0.0719756	2.14218	0.0321789	0.0852888	1.06911	4069.82	4192.38	3575.08	3855.34	chrVI	243629	246362	+	0	NA	promoter-TSS (YFR046C_mRNA)	promoter-TSS (YFR046C)	171	YFR047C_mRNA	NA	NA	NA	NA	NA	NA	NA	NA
YFR049W	Day0_0_peak_1039,Day3_0_peak_1180	2076.48	1766.48	1921.48	-0.234802	0.0799534	2.93674	0.00331685	0.0161015	1.79313	1962.16	2190.8	1754.96	1778.01	chrVI	247997	248845	+	0	NA	promoter-TSS (YFR049W_mRNA)	promoter-TSS (YFR049W)	-102	YFR049W_mRNA	NA	NA	NA	NA	NA	NA	NA	NA
YFR050C	Day0_0_peak_1040,Day3_0_peak_1181	2528.63	2498.72	2513.68	-0.0193103	0.078802	0.245049	0.806419	0.873851	0.0585629	2356.95	2700.31	2428.02	2569.43	chrVI	249612	250422	+	0	NA	promoter-TSS (YFR050C_mRNA)	promoter-TSS (YFR050C)	-151	YFR050C_mRNA	NA	NA	NA	NA	NA	NA	NA	NA
YFR051C	Day0_0_peak_1041,Day3_0_peak_1182	3056.17	3215.07	3135.62	0.0718696	0.079729	-0.901423	0.367364	0.508186	0.293977	2814.86	3297.49	3211.77	3218.37	chrVI	251711	252411	+	0	NA	promoter-TSS (YFR052W_mRNA)	promoter-TSS (YFR051C)	-258	YFR051C_mRNA	NA	NA	NA	NA	NA	NA	NA	NA
YFR052C-A	Day0_0_peak_1042	1132.91	892.846	1012.88	-0.346198	0.106792	3.24181	0.00118773	0.00749621	2.12516	1064.53	1201.3	868.552	917.14	chrVI	253671	253884	+	0	NA	promoter-TSS (YFR052C-A_mRNA)	promoter-TSS (YFR052C-A)	-43	YFR052C-A_mRNA	NA	NA	NA	NA	NA	NA	NA	NA
YFR053C	Day0_0_peak_1043,Day3_0_peak_1183	13049.2	18355	15702.1	0.492053	0.165604	-2.97126	0.00296578	0.0148149	1.8293	11603.9	14494.5	17062.2	19647.9	chrVI	254576	256754	+	0	NA	promoter-TSS (YFR053C_mRNA)	promoter-TSS (YFR053C)	-616	YFR053C_mRNA	NA	NA	NA	NA	NA	NA	NA	NA
YFR054C	Day3_0_peak_1184,Day0_0_peak_1044	1898.3	1781.8	1840.05	-0.0886477	0.0976343	0.907957	0.363901	0.504895	0.296799	1858.38	1938.22	1987.94	1575.66	chrVI	261125	262049	+	0	NA	Intergenic	Intergenic	-2154	YFR054C_mRNA	NA	NA	NA	NA	NA	NA	NA	NA
YFR055W	Day0_0_peak_1045,Day3_0_peak_1185	4699.8	5480.86	5090.33	0.221722	0.0778437	-2.8483	0.00439538	0.019798	1.70338	4522.38	4877.22	5608.54	5353.17	chrVI	262429	264212	+	0	NA	promoter-TSS (YFR055W_mRNA)	promoter-TSS (YFR055W)	-884	YFR055W_mRNA	NA	NA	NA	NA	NA	NA	NA	NA
YFR056C	Day3_0_peak_1186,Day0_0_peak_1046	925.684	937.11	931.397	0.0205064	0.109449	-0.187361	0.851378	0.901769	0.0449047	956.473	894.896	981.026	893.194	chrVI	265860	266439	+	0	NA	TTS (YFR055W_mRNA)	TTS (YFR055W)	-1824	YFR056C_mRNA	NA	NA	NA	NA	NA	NA	NA	NA
YFR057W	Day0_0_peak_1047,Day3_0_peak_1187	1961.17	2621.57	2291.37	0.416463	0.0761514	-5.46888	4.52884e-08	2.2185e-06	5.65394	1866.94	2055.4	2536.03	2707.12	chrVI	269558	270113	+	0	NA	TTS (YFR057W_mRNA)	TTS (YFR057W)	774	YFR057W_mRNA	NA	NA	NA	NA	NA	NA	NA	NA
YGL258W-A	Day0_0_peak_1048,Day3_0_peak_1188	995.154	1119.33	1057.24	0.172476	0.10622	-1.62377	0.104425	0.207798	0.682358	998.198	992.11	1204.19	1034.48	chrVII	9919	10350	+	0	NA	promoter-TSS (YGL258W_mRNA)	promoter-TSS (YGL258W)	972	YGL258W-A_mRNA	NA	NA	NA	NA	NA	NA	NA	NA
YGL257C	Day3_0_peak_1189,Day0_0_peak_1049	1447.38	1592.97	1520.18	0.139266	0.0817694	-1.70315	0.0885402	0.184692	0.733552	1458.25	1436.52	1621.06	1564.88	chrVII	14307	14896	+	0	NA	promoter-TSS (YGL257C_mRNA)	promoter-TSS (YGL257C)	-444	YGL257C_mRNA	NA	NA	NA	NA	NA	NA	NA	NA
YGL255W	Day3_0_peak_1190,Day0_0_peak_1050	1613.01	2460.7	2036.85	0.606776	0.0801797	-7.5677	3.79883e-14	1.20119e-11	10.9204	1557.75	1668.27	2331.61	2589.78	chrVII	20318	20815	+	0	NA	promoter-TSS (YGL255W_mRNA)	promoter-TSS (YGL255W)	-412	YGL255W_mRNA	NA	NA	NA	NA	NA	NA	NA	NA
YGL254W	Day0_0_peak_1051,Day3_0_peak_1191	7525.45	9354.08	8439.77	0.31347	0.103096	-3.04055	0.00236144	0.0124241	1.90574	7285.89	7765.02	8892.61	9815.55	chrVII	21916	24119	+	0	NA	promoter-TSS (YGL253W_mRNA)	promoter-TSS (YGL253W)	713	YGL254W_mRNA	NA	NA	NA	NA	NA	NA	NA	NA
YGL252C	Day3_0_peak_1192,Day0_0_peak_1052	1388.45	1694.32	1541.38	0.284905	0.087351	-3.26161	0.00110782	0.00709092	2.1493	1307.39	1469.5	1662.12	1726.52	chrVII	27416	27905	+	0	NA	promoter-TSS (YGL252C_mRNA)	promoter-TSS (YGL252C)	-176	YGL252C_mRNA	NA	NA	NA	NA	NA	NA	NA	NA
YGL250W	Day3_0_peak_1193,Day0_0_peak_1053	1587.31	1667.24	1627.28	0.0699979	0.0815737	-0.858095	0.39084	0.531086	0.274835	1616.59	1558.04	1610.35	1724.13	chrVII	31540	32160	+	0	NA	promoter-TSS (YGL251C_mRNA)	promoter-TSS (YGL251C)	-60	YGL250W_mRNA	NA	NA	NA	NA	NA	NA	NA	NA
YGL248W	Day0_0_peak_1054,Day3_0_peak_1194	2310.58	2466.48	2388.53	0.0941873	0.0756948	-1.2443	0.213388	0.348335	0.458003	2198.6	2422.55	2550.31	2382.65	chrVII	34976	35873	+	0	NA	promoter-TSS (RME3_ncRNA)	promoter-TSS (YGL248W)	-229	YGL248W_mRNA	NA	NA	NA	NA	NA	NA	NA	NA
YGL247W	Day0_0_peak_1055,Day3_0_peak_1195	1870.95	1880	1875.48	0.00653022	0.0745823	-0.0875572	0.930229	0.952243	0.0212521	1844.47	1897.42	1879.04	1880.97	chrVII	36321	37259	+	0	NA	promoter-TSS (YGL247W_mRNA)	promoter-TSS (YGL247W)	-143	YGL247W_mRNA	NA	NA	NA	NA	NA	NA	NA	NA
YGL245W	Day3_0_peak_1196	647.389	576.553	611.971	-0.165345	0.139609	1.18434	0.236277	0.3779	0.422623	679.374	615.403	585.581	567.525	chrVII	38855	39130	+	0	NA	promoter-TSS (YGL246C_mRNA)	promoter-TSS (YGL246C)	-31	YGL245W_mRNA	NA	NA	NA	NA	NA	NA	NA	NA
YGL244W	Day3_0_peak_1197,Day0_0_peak_1056	1103.41	1051.52	1077.46	-0.0666742	0.101847	0.654648	0.512694	0.640513	0.193472	1124.44	1082.38	1110.46	992.57	chrVII	41111	41582	+	0	NA	promoter-TSS (YGL244W_mRNA)	promoter-TSS (YGL244W)	-152	YGL244W_mRNA	NA	NA	NA	NA	NA	NA	NA	NA
YGL242C	Day0_0_peak_1057,Day3_0_peak_1198	816.215	761.964	789.089	-0.0974215	0.117824	0.826843	0.408326	0.54732	0.261759	817.389	815.041	793.569	730.359	chrVII	45141	45398	+	0	NA	promoter-TSS (YGL241W_mRNA)	promoter-TSS (YGL242C)	-72	YGL242C_mRNA	NA	NA	NA	NA	NA	NA	NA	NA
YGL240W	Day3_0_peak_1199,Day0_0_peak_1058,Day3_0_peak_1200	2079.6	2031.53	2055.56	-0.0336884	0.0726056	0.463991	0.642654	0.748572	0.125767	2119.43	2039.77	2008.47	2054.58	chrVII	48318	49481	+	0	NA	promoter-TSS (YGL238W_mRNA)	promoter-TSS (YGL238W)	286	YGL240W_mRNA	NA	NA	NA	NA	NA	NA	NA	NA
YGL237C	Day0_0_peak_1059,Day3_0_peak_1201	2421.64	2357.77	2389.7	-0.0387291	0.0766474	0.505289	0.613356	0.726924	0.138511	2543.11	2300.17	2268.23	2447.3	chrVII	52570	54115	+	0	NA	TTS (YGL236C_mRNA)	TTS (YGL238W)	186	YGL237C_mRNA	NA	NA	NA	NA	NA	NA	NA	NA
YGL236C	Day3_0_peak_1202,Day0_0_peak_1060	3870.75	4456.81	4163.78	0.202913	0.082324	-2.46481	0.0137087	0.0462121	1.33524	4033.45	3708.04	4172.26	4741.35	chrVII	55023	56866	+	0	NA	promoter-TSS (YGL236C_mRNA)	promoter-TSS (YGL236C)	-148	YGL236C_mRNA	NA	NA	NA	NA	NA	NA	NA	NA
YGL230C	Day0_0_peak_1061	892.338	731.911	812.124	-0.281626	0.127892	2.20206	0.0276608	0.0765879	1.11584	961.822	822.853	783.75	680.072	chrVII	63776	64393	+	0	NA	promoter-TSS (YGL231C_mRNA)	promoter-TSS (YGL231C)	131	YGL230C_mRNA	NA	NA	NA	NA	NA	NA	NA	NA
YGL229C	Day0_0_peak_1062,Day3_0_peak_1203	3816.32	4315.57	4065.95	0.177434	0.068179	-2.60247	0.0092554	0.034552	1.46153	3843.01	3789.64	4305.27	4325.88	chrVII	66635	67856	+	0	NA	promoter-TSS (YGL228W_mRNA)	promoter-TSS (YGL229C)	-286	YGL229C_mRNA	NA	NA	NA	NA	NA	NA	NA	NA
YGL227W	Day0_0_peak_1063,Day3_0_peak_1204	1469.41	1412.83	1441.12	-0.0559225	0.0851163	0.657013	0.511173	0.63966	0.19405	1443.27	1495.54	1452.35	1373.32	chrVII	69135	69742	+	0	NA	promoter-TSS (YGL227W_mRNA)	promoter-TSS (YGL227W)	-233	YGL227W_mRNA	NA	NA	NA	NA	NA	NA	NA	NA
tV(AAC)G3	Day0_0_peak_1064,Day3_0_peak_1205	6376.31	6764.5	6570.41	0.0855454	0.0879657	-0.972486	0.330809	0.475031	0.323278	6260.94	6491.68	7070.71	6458.29	chrVII	72875	75132	+	0	NA	promoter-TSS (YGL226C-A_mRNA)	promoter-TSS (YGL226C-A)	-101	tV(AAC)G3_tRNA	NA	NA	NA	NA	NA	NA	NA	NA
YGL225W	Day0_0_peak_1065,Day3_0_peak_1206	2483.83	2628.3	2556.06	0.0811577	0.0741339	-1.09474	0.273629	0.417373	0.379476	2355.88	2611.78	2689.56	2567.03	chrVII	76214	76982	+	0	NA	promoter-TSS (YGL225W_mRNA)	promoter-TSS (YGL225W)	-296	YGL225W_mRNA	NA	NA	NA	NA	NA	NA	NA	NA
YGL221C	Day0_0_peak_1066,Day3_0_peak_1207	4607.77	4400.04	4503.9	-0.0672302	0.0733904	0.916063	0.359634	0.500112	0.300933	4618.67	4596.86	4238.32	4561.75	chrVII	80730	82904	+	0	NA	promoter-TSS (YGL222C_mRNA)	promoter-TSS (YGL222C)	475	YGL221C_mRNA	NA	NA	NA	NA	NA	NA	NA	NA
YGL219C	Day0_0_peak_1067,Day3_0_peak_1208	3329.05	3209.43	3269.24	-0.05181	0.0693197	0.747407	0.454818	0.587954	0.230657	3443.94	3214.16	3244.79	3174.07	chrVII	83653	85258	+	0	NA	promoter-TSS (YGL219C_mRNA)	promoter-TSS (YGL219C)	-198	YGL219C_mRNA	NA	NA	NA	NA	NA	NA	NA	NA
YGL215W	Day3_0_peak_1209,Day0_0_peak_1068	1153.91	1138.32	1146.11	-0.020842	0.0943244	0.220961	0.825123	0.886222	0.0524572	1149.05	1158.76	1110.46	1166.18	chrVII	87020	87446	+	0	NA	promoter-TSS (YGL215W_mRNA)	promoter-TSS (YGL215W)	-748	YGL215W_mRNA	NA	NA	NA	NA	NA	NA	NA	NA
YGL211W	Day0_0_peak_1069,Day3_0_peak_1210	1040.06	970.529	1005.29	-0.102322	0.119373	0.857162	0.391355	0.531558	0.27445	1092.35	987.77	865.874	1075.18	chrVII	92080	92632	+	0	NA	promoter-TSS (YGL211W_mRNA)	promoter-TSS (YGL211W)	-156	YGL211W_mRNA	NA	NA	NA	NA	NA	NA	NA	NA
YGL210W	Day0_0_peak_1070,Day3_0_peak_1211,Day3_0_peak_1212	7400.74	8746.4	8073.57	0.240844	0.0944062	-2.55115	0.0107368	0.0384046	1.41562	7215.27	7586.21	8657.84	8834.95	chrVII	93261	96002	+	0	NA	TTS (YGL210W_mRNA)	TTS (YGL210W)	839	YGL210W_mRNA	NA	NA	NA	NA	NA	NA	NA	NA
YGL208W	Day0_0_peak_1071,Day3_0_peak_1213	1659.66	1715.12	1687.39	0.045495	0.0804233	-0.565694	0.571602	0.692707	0.15945	1619.8	1699.52	1663.01	1767.23	chrVII	96687	97607	+	0	NA	promoter-TSS (YGL208W_mRNA)	promoter-TSS (YGL208W)	-191	YGL208W_mRNA	NA	NA	NA	NA	NA	NA	NA	NA
YGL207W	Day0_0_peak_1072,Day3_0_peak_1214	1632.14	1669.47	1650.8	0.0327302	0.0783289	-0.417856	0.676052	0.775926	0.110179	1645.48	1618.8	1663.91	1675.04	chrVII	98207	99021	+	0	NA	promoter-TSS (YGL207W_mRNA)	promoter-TSS (YGL207W)	-355	YGL207W_mRNA	NA	NA	NA	NA	NA	NA	NA	NA
YGL207W	Day0_0_peak_1073	943.771	691.656	817.714	-0.444705	0.121276	3.66688	0.000245527	0.00209955	2.67787	991.779	895.764	731.976	651.337	chrVII	101985	102582	+	0	NA	TTS (YGL207W_mRNA)	TTS (YGL207W)	3314	YGL207W_mRNA	NA	NA	NA	NA	NA	NA	NA	NA
YGL205W	Day0_0_peak_1074,Day3_0_peak_1215	2886.92	2886.44	2886.68	0.001264	0.0706139	-0.0179001	0.985719	0.989243	0.00469709	2998.87	2774.96	2948.43	2824.46	chrVII	107409	108600	+	0	NA	promoter-TSS (YGL205W_mRNA)	promoter-TSS (YGL206C)	-154	YGL205W_mRNA	NA	NA	NA	NA	NA	NA	NA	NA
tH(GUG)G1	Day0_0_peak_1075,Day3_0_peak_1216	1993.3	2108.67	2050.99	0.0820758	0.0722676	-1.13572	0.256073	0.400447	0.397455	2018.86	1967.73	2135.23	2082.12	chrVII	110213	110945	+	0	NA	TTS (YGL205W_mRNA)	TTS (YGL205W)	117	tH(GUG)G1_tRNA	NA	NA	NA	NA	NA	NA	NA	NA
YGL204C	Day0_0_peak_1076,Day3_0_peak_1217	870.344	690.844	780.594	-0.328068	0.145656	2.25235	0.0243001	0.0697637	1.15637	880.512	860.176	803.388	578.301	chrVII	111929	112298	+	0	NA	promoter-TSS (YGL204C_mRNA)	promoter-TSS (YGL204C)	-108	YGL204C_mRNA	NA	NA	NA	NA	NA	NA	NA	NA
tK(UUU)G1	Day0_0_peak_1077,Day3_0_peak_1218	5056.21	5486.86	5271.53	0.117906	0.0811205	-1.45346	0.146095	0.262933	0.580155	4831.58	5280.84	5654.07	5319.65	chrVII	114459	116300	+	0	NA	promoter-TSS (tK(UUU)G1_tRNA)	promoter-TSS (YGL203C)	-109	tK(UUU)G1_tRNA	NA	NA	NA	NA	NA	NA	NA	NA
YGL200C	Day3_0_peak_1219,Day0_0_peak_1078,Day3_0_peak_1220,Day3_0_peak_1221	11476.6	12734.6	12105.6	0.149879	0.130163	-1.15147	0.24954	0.391975	0.406741	10772.6	12180.5	12169.5	13299.7	chrVII	120966	124822	+	0	NA	promoter-TSS (YGL198W_mRNA)	promoter-TSS (YGL198W)	411	YGL200C_mRNA	NA	NA	NA	NA	NA	NA	NA	NA
YGL196W	Day0_0_peak_1079,Day3_0_peak_1222	2331.72	2107.43	2219.58	-0.144933	0.0758208	1.91152	0.0559376	0.129578	0.887467	2261.73	2401.72	2202.18	2012.68	chrVII	129065	130126	+	0	NA	promoter-TSS (YGL196W_mRNA)	promoter-TSS (YGL196W)	-288	YGL196W_mRNA	NA	NA	NA	NA	NA	NA	NA	NA
YGL195W	Day0_0_peak_1080,Day3_0_peak_1223	1537.53	1341.26	1439.4	-0.195722	0.0844092	2.31872	0.0204101	0.0615919	1.21048	1567.37	1507.7	1363.08	1319.44	chrVII	130783	131472	+	0	NA	promoter-TSS (YGL195W_mRNA)	promoter-TSS (YGL195W)	-398	YGL195W_mRNA	NA	NA	NA	NA	NA	NA	NA	NA
YGL194C-A	Day0_0_peak_1081,Day3_0_peak_1224	1490.24	1335.57	1412.9	-0.154978	0.0913758	1.69605	0.0898757	0.185865	0.730803	1535.28	1445.2	1413.96	1257.18	chrVII	139385	140495	+	0	NA	promoter-TSS (YGL194C-A_mRNA)	promoter-TSS (YGL194C-A)	21	YGL194C-A_mRNA	NA	NA	NA	NA	NA	NA	NA	NA
YGL194C	Day0_0_peak_1082,Day3_0_peak_1225	2187.95	1952.46	2070.21	-0.163265	0.0725605	2.25005	0.024446	0.0697637	1.15637	2232.84	2143.06	1973.66	1931.26	chrVII	141334	142424	+	0	NA	promoter-TSS (YGL192W_mRNA)	promoter-TSS (YGL194C)	-153	YGL194C_mRNA	NA	NA	NA	NA	NA	NA	NA	NA
YGL191W	Day0_0_peak_1083,Day3_0_peak_1226	4385.23	4490.85	4438.04	0.0338888	0.0786712	-0.430765	0.66664	0.767351	0.115006	4127.6	4642.87	4548.07	4433.64	chrVII	143978	145185	+	0	NA	promoter-TSS (YGL191W_mRNA)	promoter-TSS (YGL191W)	-227	YGL191W_mRNA	NA	NA	NA	NA	NA	NA	NA	NA
YGL189C	Day3_0_peak_1227,Day0_0_peak_1084	2628.84	2511.9	2570.37	-0.0644393	0.078938	0.816328	0.414312	0.552533	0.257642	2531.34	2726.35	2677.07	2346.73	chrVII	147548	148493	+	0	NA	promoter-TSS (YGL190C_mRNA)	promoter-TSS (YGL190C)	568	YGL189C_mRNA	NA	NA	NA	NA	NA	NA	NA	NA
YGL188C-A	Day0_0_peak_1085,Day3_0_peak_1228	4811.25	6273.03	5542.14	0.381928	0.090271	-4.23091	2.32752e-05	0.000378891	3.42149	4443.21	5179.28	6109.32	6436.74	chrVII	148703	149723	+	0	NA	promoter-TSS (YGL189C_mRNA)	promoter-TSS (YGL189C)	-249	YGL188C-A_mRNA	NA	NA	NA	NA	NA	NA	NA	NA
YGL187C	Day0_0_peak_1086,Day3_0_peak_1229	1620.29	1850.48	1735.39	0.191108	0.0768753	-2.48595	0.0129207	0.0444518	1.35211	1602.68	1637.89	1841.54	1859.42	chrVII	150570	151065	+	0	NA	promoter-TSS (YGL187C_mRNA)	promoter-TSS (YGL187C)	-646	YGL187C_mRNA	NA	NA	NA	NA	NA	NA	NA	NA
YGL186C	Day3_0_peak_1230,Day0_0_peak_1087	2233.94	2424.28	2329.11	0.116396	0.0738714	-1.57566	0.115105	0.221792	0.654054	2126.92	2340.96	2397.67	2450.89	chrVII	152713	153363	+	0	NA	promoter-TSS (YGL186C_mRNA)	promoter-TSS (YGL186C)	-262	YGL186C_mRNA	NA	NA	NA	NA	NA	NA	NA	NA
YGL185C	Day0_0_peak_1088,Day3_0_peak_1231	1294.48	978.828	1136.66	-0.406063	0.0999142	4.06411	4.82153e-05	0.000665202	3.17705	1231.43	1357.53	943.535	1014.12	chrVII	154071	154539	+	0	NA	promoter-TSS (YGL185C_mRNA)	promoter-TSS (YGL185C)	1	YGL185C_mRNA	NA	NA	NA	NA	NA	NA	NA	NA
YGL184C	Day3_0_peak_1232	528.331	569.823	549.077	0.106962	0.151258	-0.707144	0.479477	0.609612	0.214946	530.661	526.001	533.807	605.839	chrVII	155754	155935	+	0	NA	TTS (YGL183C_mRNA)	TTS (YGL183C)	168	YGL184C_mRNA	NA	NA	NA	NA	NA	NA	NA	NA
YGL183C	Day3_0_peak_1233,Day0_0_peak_1089,Day3_0_peak_1234	5968.51	6372.99	6170.75	0.0937557	0.112464	-0.833654	0.404476	0.544467	0.264029	5255.25	6681.77	5965.6	6780.37	chrVII	156227	157817	+	0	NA	promoter-TSS (YGL181W_mRNA)	promoter-TSS (YGL181W)	263	YGL183C_mRNA	NA	NA	NA	NA	NA	NA	NA	NA
YGL180W	Day3_0_peak_1235,Day0_0_peak_1090	4038.47	4227.59	4133.03	0.0653805	0.0717701	-0.910972	0.36231	0.502908	0.298511	3897.57	4179.36	4199.93	4255.24	chrVII	158799	159883	+	0	NA	promoter-TSS (YGL180W_mRNA)	promoter-TSS (YGL180W)	-724	YGL180W_mRNA	NA	NA	NA	NA	NA	NA	NA	NA
YGL178W	Day0_0_peak_1091,Day3_0_peak_1236,Day3_0_peak_1237	13855.6	18210.7	16033.2	0.394211	0.158192	-2.49198	0.0127034	0.0438997	1.35754	12510.1	15201.1	17770.9	18650.5	chrVII	164866	167870	+	0	NA	promoter-TSS (YGL178W_mRNA)	promoter-TSS (YGL178W)	-984	YGL178W_mRNA	NA	NA	NA	NA	NA	NA	NA	NA
YGL174W	Day0_0_peak_1092,Day3_0_peak_1238	1523.83	1197.61	1360.72	-0.3441	0.105616	3.25803	0.0011219	0.00716062	2.14505	1679.71	1367.95	1254.18	1141.04	chrVII	174452	175483	+	0	NA	promoter-TSS (YGL175C_mRNA)	promoter-TSS (YGL175C)	422	YGL174W_mRNA	NA	NA	NA	NA	NA	NA	NA	NA
YGL172W	Day0_0_peak_1093,Day3_0_peak_1239	2015.97	2093.35	2054.66	0.0527605	0.0754174	-0.69958	0.48419	0.614369	0.21157	2019.93	2012	2004.01	2182.7	chrVII	180176	180978	+	0	NA	promoter-TSS (YGL173C_mRNA)	promoter-TSS (YGL173C)	-123	YGL172W_mRNA	NA	NA	NA	NA	NA	NA	NA	NA
tK(CUU)G2	Day3_0_peak_1240,Day0_0_peak_1094	2278.3	2263.3	2270.8	-0.0067471	0.0815542	0.0827314	0.934065	0.954286	0.0203216	2344.11	2212.5	2428.91	2097.69	chrVII	185464	186328	+	0	NA	promoter-TSS (tK(CUU)G2_tRNA)	promoter-TSS (YGL170C)	-110	tK(CUU)G2_tRNA	NA	NA	NA	NA	NA	NA	NA	NA
YGL166W	Day0_0_peak_1095,Day3_0_peak_1241	6211.69	7349.65	6780.67	0.241927	0.110759	-2.18427	0.0289426	0.0792359	1.10108	5850.11	6573.27	6581.53	8117.76	chrVII	190064	191971	+	0	NA	promoter-TSS (YGL166W_mRNA)	promoter-TSS (YGL167C)	-112	YGL166W_mRNA	NA	NA	NA	NA	NA	NA	NA	NA
YGL162W	Day0_0_peak_1096,Day3_0_peak_1242	10144.1	12848.4	11496.2	0.340731	0.130521	-2.61055	0.00903959	0.0341088	1.46713	9295.12	10993.1	12415	13281.8	chrVII	196272	198285	+	0	NA	promoter-TSS (YGL162W_mRNA)	promoter-TSS (YGL163C)	-860	YGL162W_mRNA	NA	NA	NA	NA	NA	NA	NA	NA
YGL161C	Day0_0_peak_1097,Day3_0_peak_1243	1999.77	2246.27	2123.02	0.1665	0.0734445	-2.26702	0.0233887	0.0677244	1.16925	2009.24	1990.3	2167.36	2325.18	chrVII	199723	200520	+	0	NA	promoter-TSS (YGL160W_mRNA)	promoter-TSS (YGL161C)	21	YGL161C_mRNA	NA	NA	NA	NA	NA	NA	NA	NA
tL(CAA)G1	Day0_0_peak_1098,Day3_0_peak_1244	6847.08	8174.22	7510.65	0.255444	0.093367	-2.73592	0.00622069	0.0257918	1.58852	6554.09	7140.07	8260.61	8087.83	chrVII	205283	207109	+	0	NA	promoter-TSS (YGL158W_mRNA)	promoter-TSS (YGL158W)	675	tL(CAA)G1_tRNA	NA	NA	NA	NA	NA	NA	NA	NA
YGL157W	Day0_0_peak_1099,Day3_0_peak_1245	1680.27	1699.7	1689.98	0.0165517	0.0798153	-0.207375	0.835717	0.892939	0.0491782	1727.86	1632.69	1665.69	1733.71	chrVII	208365	208892	+	0	NA	promoter-TSS (YGL157W_mRNA)	promoter-TSS (YGL157W)	-378	YGL157W_mRNA	NA	NA	NA	NA	NA	NA	NA	NA
YGL156W	Day3_0_peak_1246,Day0_0_peak_1100	1067.77	1102.62	1085.2	0.047323	0.0978993	-0.483385	0.628823	0.736694	0.132713	1054.9	1080.65	1137.24	1068	chrVII	210167	210456	+	0	NA	promoter-TSS (YGL156W_mRNA)	promoter-TSS (YGL156W)	-105	YGL156W_mRNA	NA	NA	NA	NA	NA	NA	NA	NA
YGL155W	Day0_0_peak_1101,Day3_0_peak_1247	786.38	641.171	713.776	-0.289978	0.136648	2.12208	0.0338309	0.088701	1.05207	832.367	740.394	698.055	584.287	chrVII	213813	214096	+	0	NA	promoter-TSS (YGL155W_mRNA)	promoter-TSS (YGL155W)	-127	YGL155W_mRNA	NA	NA	NA	NA	NA	NA	NA	NA
YGL154C	Day0_0_peak_1102,Day3_0_peak_1248	735.753	580.201	657.977	-0.339179	0.136597	2.48305	0.0130262	0.0446249	1.35042	764.964	706.542	616.823	543.579	chrVII	215936	216195	+	0	NA	promoter-TSS (YGL154C_mRNA)	promoter-TSS (YGL154C)	31	YGL154C_mRNA	NA	NA	NA	NA	NA	NA	NA	NA
YGL152C	Day0_0_peak_1103,Day3_0_peak_1249	1282.16	1149.2	1215.68	-0.156109	0.0927315	1.68345	0.0922878	0.18851	0.724665	1317.02	1247.3	1176.52	1121.88	chrVII	216986	217473	+	0	NA	promoter-TSS (YGL151W_mRNA)	promoter-TSS (YGL151W)	140	YGL152C_mRNA	NA	NA	NA	NA	NA	NA	NA	NA
YGL148W	Day0_0_peak_1104,Day3_0_peak_1250	3426.58	3356.94	3391.76	-0.0302291	0.0683439	0.442308	0.658266	0.760481	0.118911	3461.06	3392.1	3264.43	3449.45	chrVII	225454	226805	+	0	NA	promoter-TSS (YGL150C_mRNA)	promoter-TSS (YGL150C)	-270	YGL148W_mRNA	NA	NA	NA	NA	NA	NA	NA	NA
YGL146C	Day0_0_peak_1105,Day3_0_peak_1251,Day3_0_peak_1252	5334.87	5609.35	5472.11	0.0721792	0.075192	-0.959931	0.33709	0.480291	0.318496	5333.35	5336.39	5532.67	5686.03	chrVII	228286	230143	+	0	NA	promoter-TSS (YGL147C_mRNA)	promoter-TSS (YGL147C)	472	YGL146C_mRNA	NA	NA	NA	NA	NA	NA	NA	NA
YGL144C	Day3_0_peak_1253,Day0_0_peak_1106	765.043	705.433	735.238	-0.118041	0.12312	0.958747	0.337686	0.480533	0.318277	781.013	749.074	679.309	731.557	chrVII	234562	234827	+	0	NA	promoter-TSS (YGL144C_mRNA)	promoter-TSS (YGL144C)	-187	YGL144C_mRNA	NA	NA	NA	NA	NA	NA	NA	NA
YGL140C	Day0_0_peak_1107,Day3_0_peak_1254	1533.98	1442.87	1488.43	-0.0904178	0.0872571	1.03622	0.300098	0.444663	0.351969	1456.11	1611.85	1416.64	1469.1	chrVII	244861	245543	+	0	NA	promoter-TSS (YGL140C_mRNA)	promoter-TSS (YGL140C)	-190	YGL140C_mRNA	NA	NA	NA	NA	NA	NA	NA	NA
YGL137W	Day0_0_peak_1108,Day3_0_peak_1255	1176.51	1108.12	1142.31	-0.0843662	0.0960963	0.877933	0.37998	0.521434	0.2828	1190.78	1162.24	1150.63	1065.61	chrVII	249638	250012	+	0	NA	promoter-TSS (YGL137W_mRNA)	promoter-TSS (YGL138C)	-44	YGL137W_mRNA	NA	NA	NA	NA	NA	NA	NA	NA
YGL136C	Day0_0_peak_1109,Day3_0_peak_1256	4388.2	4306.44	4347.32	-0.0269885	0.0696286	0.387607	0.698307	0.794261	0.100037	4352.27	4424.13	4358.83	4254.04	chrVII	252701	254700	+	0	NA	promoter-TSS (YGL135W_mRNA)	promoter-TSS (YGL135W)	159	YGL136C_mRNA	NA	NA	NA	NA	NA	NA	NA	NA
YGL134W	Day0_0_peak_1110,Day3_0_peak_1257	1331.3	1241.28	1286.29	-0.0987126	0.0945382	1.04416	0.296413	0.440648	0.355908	1410.1	1252.51	1264.89	1217.66	chrVII	255202	255840	+	0	NA	promoter-TSS (YGL134W_mRNA)	promoter-TSS (YGL134W)	-142	YGL134W_mRNA	NA	NA	NA	NA	NA	NA	NA	NA
YGL130W	Day0_0_peak_1111,Day3_0_peak_1258	768.586	724.919	746.752	-0.0840713	0.120369	0.698446	0.484898	0.615022	0.21111	786.362	750.81	719.479	730.359	chrVII	265973	266260	+	0	NA	promoter-TSS (YGL130W_mRNA)	promoter-TSS (YGL131C)	-29	YGL130W_mRNA	NA	NA	NA	NA	NA	NA	NA	NA
YGL125W	Day0_0_peak_1112,Day3_0_peak_1259,Day3_0_peak_1260	22033.7	34953.1	28493.4	0.665645	0.237543	-2.80221	0.00507546	0.0220751	1.6561	19022.5	25044.9	30587.7	39318.5	chrVII	270506	273202	+	0	NA	promoter-TSS (YGL125W_mRNA)	promoter-TSS (YGL125W)	-666	YGL125W_mRNA	NA	NA	NA	NA	NA	NA	NA	NA
YGL123C-A	Day0_0_peak_1113,Day3_0_peak_1261,Day3_0_peak_1262	5892.8	6637.83	6265.32	0.171377	0.0829282	-2.06657	0.0387745	0.0979272	1.0091	5713.16	6072.44	6536.01	6739.66	chrVII	276777	278747	+	0	NA	exon (YGL123C-A_mRNA, exon 1 of 1)	exon (YGL123W, exon 1 of 1)	102	YGL123C-A_mRNA	NA	NA	NA	NA	NA	NA	NA	NA
YGL121C	Day0_0_peak_1114,Day3_0_peak_1263	3411.16	3172.7	3291.93	-0.104143	0.0698372	1.49123	0.135901	0.249112	0.603606	3325.19	3497.12	3267.11	3078.28	chrVII	280374	281655	+	0	NA	promoter-TSS (YGL122C_mRNA)	promoter-TSS (YGL122C)	143	YGL121C_mRNA	NA	NA	NA	NA	NA	NA	NA	NA
YGL119W	Day3_0_peak_1264,Day0_0_peak_1115	1648.57	1559.4	1603.99	-0.0781154	0.0835814	0.934603	0.349993	0.492513	0.307582	1654.04	1643.1	1635.34	1483.47	chrVII	283880	284519	+	0	NA	promoter-TSS (YGL120C_mRNA)	promoter-TSS (YGL120C)	-243	YGL119W_mRNA	NA	NA	NA	NA	NA	NA	NA	NA
tW(CCA)G1	Day0_0_peak_1116,Day3_0_peak_1265	3882.71	4143.53	4013.12	0.0944964	0.0709664	-1.33156	0.183003	0.310938	0.507326	3875.11	3890.32	4282.06	4005	chrVII	286818	288446	+	0	NA	promoter-TSS (YGL117W_mRNA)	promoter-TSS (YGL117W)	-177	tW(CCA)G1_tRNA	NA	NA	NA	NA	NA	NA	NA	NA
YGL116W	Day3_0_peak_1266,Day0_0_peak_1117	985.184	972.466	978.825	-0.0151834	0.112979	0.134391	0.893093	0.928934	0.0320149	1058.11	912.255	1019.41	925.521	chrVII	289136	289692	+	0	NA	promoter-TSS (YGL116W_mRNA)	promoter-TSS (YGL118C)	-395	YGL116W_mRNA	NA	NA	NA	NA	NA	NA	NA	NA
YGL115W	Day0_0_peak_1118,Day3_0_peak_1267	1637.2	1667.19	1652.2	0.0266322	0.0850605	-0.313097	0.754207	0.834431	0.0786098	1726.79	1547.62	1624.63	1709.76	chrVII	291423	292077	+	0	NA	promoter-TSS (YGL115W_mRNA)	promoter-TSS (YGL115W)	-283	YGL115W_mRNA	NA	NA	NA	NA	NA	NA	NA	NA
YGL114W	Day0_0_peak_1119,Day3_0_peak_1268	1447.8	1274.56	1361.18	-0.182566	0.0866321	2.10738	0.035085	0.0910827	1.04056	1476.43	1419.16	1294.35	1254.78	chrVII	292932	293625	+	0	NA	promoter-TSS (YGL114W_mRNA)	promoter-TSS (YGL114W)	-182	YGL114W_mRNA	NA	NA	NA	NA	NA	NA	NA	NA
YGL113W	Day0_0_peak_1120,Day3_0_peak_1269	1139.67	987.446	1063.56	-0.204068	0.106495	1.91621	0.0553378	0.128377	0.891512	1122.3	1157.03	1064.94	909.956	chrVII	295512	295997	+	0	NA	promoter-TSS (YGL113W_mRNA)	promoter-TSS (YGL113W)	-178	YGL113W_mRNA	NA	NA	NA	NA	NA	NA	NA	NA
YGL112C	Day3_0_peak_1270,Day0_0_peak_1121	771.664	826.689	799.177	0.102268	0.119713	-0.854277	0.392951	0.53293	0.27333	795.991	747.338	870.337	783.041	chrVII	299646	300060	+	0	NA	promoter-TSS (YGL112C_mRNA)	promoter-TSS (YGL112C)	-125	YGL112C_mRNA	NA	NA	NA	NA	NA	NA	NA	NA
YGL108C	Day0_0_peak_1122,Day3_0_peak_1271	1880.97	1495.39	1688.18	-0.328037	0.0846848	3.87362	0.00010723	0.00118969	2.92457	1946.11	1815.83	1571.96	1418.81	chrVII	303474	304459	+	0	NA	promoter-TSS (YGL110C_mRNA)	promoter-TSS (YGL110C)	105	YGL108C_mRNA	NA	NA	NA	NA	NA	NA	NA	NA
YGL106W	Day0_0_peak_1123,Day3_0_peak_1272,Day3_0_peak_1273	4145.77	4002.75	4074.26	-0.0510625	0.0695746	0.733924	0.462995	0.595051	0.225446	4174.67	4116.87	3914.28	4091.21	chrVII	306075	307714	+	0	NA	promoter-TSS (YGL107C_mRNA)	promoter-TSS (YGL107C)	334	YGL106W_mRNA	NA	NA	NA	NA	NA	NA	NA	NA
YGL103W	Day0_0_peak_1124,Day3_0_peak_1274	3582.66	3590.67	3586.66	0.0038866	0.0715963	-0.0542849	0.956708	0.970832	0.0128561	3514.56	3650.76	3733.08	3448.25	chrVII	310069	311229	+	0	NA	promoter-TSS (YGL104C_mRNA)	promoter-TSS (YGL104C)	-318	YGL103W_mRNA	NA	NA	NA	NA	NA	NA	NA	NA
YGL102C	Day0_0_peak_1125	514.696	394.79	454.743	-0.379768	0.176296	2.15415	0.0312283	0.0834691	1.07847	556.338	473.053	408.835	380.745	chrVII	311866	312072	+	0	NA	promoter-TSS (YGL101W_mRNA)	promoter-TSS (YGL102C)	-36	YGL102C_mRNA	NA	NA	NA	NA	NA	NA	NA	NA
snR82	Day0_0_peak_1126,Day3_0_peak_1275	2084.58	1841.3	1962.94	-0.178088	0.0737738	2.41397	0.0157799	0.0510706	1.29183	2121.57	2047.58	1860.29	1822.31	chrVII	316445	317258	+	0	NA	promoter-TSS (snR82_snoRNA)	promoter-TSS (YGL098W)	63	snR82_snoRNA	NA	NA	NA	NA	NA	NA	NA	NA
tH(GUG)G2	Day0_0_peak_1127,Day3_0_peak_1276	2661.37	2965.83	2813.6	0.157281	0.0694421	-2.26492	0.0235175	0.0679108	1.16806	2641.53	2681.21	3076.08	2855.59	chrVII	319379	320282	+	0	NA	promoter-TSS (tH(GUG)G2_tRNA)	Intergenic	49	tH(GUG)G2_tRNA	NA	NA	NA	NA	NA	NA	NA	NA
YGL097W	Day0_0_peak_1128,Day3_0_peak_1277	1540.16	1544.41	1542.28	0.0027678	0.082518	-0.0335418	0.973243	0.981625	0.0080546	1549.19	1531.13	1495.19	1593.62	chrVII	321525	322019	+	0	NA	promoter-TSS (YGL097W_mRNA)	promoter-TSS (YGL097W)	-10	YGL097W_mRNA	NA	NA	NA	NA	NA	NA	NA	NA
YGL096W	Day3_0_peak_1278,Day0_0_peak_1129	1878.71	2871.83	2375.27	0.60959	0.0798029	-7.6387	2.19424e-14	8.67274e-12	11.0618	1774.93	1982.48	2728.84	3014.83	chrVII	324679	325072	+	0	NA	promoter-TSS (YGL096W_mRNA)	promoter-TSS (YGL096W)	-456	YGL096W_mRNA	NA	NA	NA	NA	NA	NA	NA	NA
YGL096W	Day0_0_peak_1130,Day3_0_peak_1279,Day3_0_peak_1280	2441.94	2294.68	2368.31	-0.0896213	0.0711007	1.26048	0.207495	0.341512	0.466594	2371.92	2511.96	2343.22	2246.15	chrVII	325340	326906	+	0	NA	TTS (YGL096W_mRNA)	TTS (YGL096W)	792	YGL096W_mRNA	NA	NA	NA	NA	NA	NA	NA	NA
tE(UUC)G1	Day3_0_peak_1281,Day0_0_peak_1131	2185.74	2308.1	2246.92	0.0795464	0.075039	-1.06007	0.289114	0.433621	0.36289	2131.2	2240.28	2411.95	2204.25	chrVII	328512	329076	+	0	NA	TTS (YGL095C_mRNA)	TTS (YGL095C)	211	tE(UUC)G1_tRNA	NA	NA	NA	NA	NA	NA	NA	NA
YGL095C	Day3_0_peak_1282,Day0_0_peak_1132	1686.07	1939.19	1812.63	0.201393	0.0846824	-2.37821	0.017397	0.05492	1.26027	1582.35	1789.79	2005.79	1872.59	chrVII	330530	331078	+	0	NA	promoter-TSS (YGL095C_mRNA)	promoter-TSS (YGL095C)	-197	YGL095C_mRNA	NA	NA	NA	NA	NA	NA	NA	NA
YGL093W	Day3_0_peak_1283,Day0_0_peak_1133	858.545	787.14	822.842	-0.12543	0.112673	1.11322	0.265612	0.408892	0.388391	861.254	855.836	782.857	791.422	chrVII	334674	334930	+	0	NA	promoter-TSS (YGL094C_mRNA)	promoter-TSS (YGL094C)	-84	YGL093W_mRNA	NA	NA	NA	NA	NA	NA	NA	NA
YGL091C	Day0_0_peak_1134,Day3_0_peak_1284	1398.25	1191.37	1294.81	-0.230555	0.0883555	2.6094	0.00907017	0.0341834	1.46618	1425.08	1371.42	1189.01	1193.72	chrVII	342683	343402	+	0	NA	promoter-TSS (YGL091C_mRNA)	promoter-TSS (YGL091C)	0	YGL091C_mRNA	NA	NA	NA	NA	NA	NA	NA	NA
snR10	Day0_0_peak_1135,Day3_0_peak_1285	6147.25	6075.54	6111.39	-0.0168342	0.0789392	0.213255	0.831128	0.889952	0.0506336	6202.1	6092.41	6087.9	6063.18	chrVII	344805	347285	+	0	NA	promoter-TSS (snR10_snoRNA)	promoter-TSS (YGL089C)	59	snR10_snoRNA	NA	NA	NA	NA	NA	NA	NA	NA
YGL084C	Day0_0_peak_1136,Day3_0_peak_1286	1895.68	1750.26	1822.97	-0.113013	0.0791091	1.42857	0.153127	0.272321	0.564919	1922.58	1868.78	1825.48	1675.04	chrVII	352193	352941	+	0	NA	promoter-TSS (YGL083W_mRNA)	promoter-TSS (YGL084C)	-269	YGL084C_mRNA	NA	NA	NA	NA	NA	NA	NA	NA
YGL082W	Day0_0_peak_1137,Day3_0_peak_1287	1228.31	1098.25	1163.28	-0.161535	0.0926344	1.74379	0.0811959	0.173123	0.761645	1229.29	1227.33	1096.18	1100.33	chrVII	355426	355928	+	0	NA	promoter-TSS (YGL082W_mRNA)	promoter-TSS (YGL082W)	-150	YGL082W_mRNA	NA	NA	NA	NA	NA	NA	NA	NA
YGL080W	Day0_0_peak_1138,Day3_0_peak_1288	2332.83	2009.77	2171.3	-0.215537	0.070817	3.04358	0.00233781	0.0123408	1.90866	2351.6	2314.06	1978.12	2041.41	chrVII	358105	359390	+	0	NA	promoter-TSS (YGL079W_mRNA)	promoter-TSS (YGL079W)	111	YGL080W_mRNA	NA	NA	NA	NA	NA	NA	NA	NA
YGL077C	Day0_0_peak_1139,Day3_0_peak_1289	1705.72	1500.93	1603.32	-0.182089	0.0837942	2.17305	0.0297769	0.0808887	1.09211	1735.35	1676.08	1571.07	1430.79	chrVII	363783	364440	+	0	NA	promoter-TSS (YGL077C_mRNA)	promoter-TSS (YGL077C)	-195	YGL077C_mRNA	NA	NA	NA	NA	NA	NA	NA	NA
snR39B	Day0_0_peak_1140,Day3_0_peak_1290	3648.05	3503.72	3575.89	-0.0568669	0.0810835	0.701338	0.483092	0.613469	0.212208	3595.87	3700.23	3779.49	3227.95	chrVII	365976	367105	+	0	NA	promoter-TSS (YGL076C_mRNA)	promoter-TSS (YGL076C)	-71	snR39B_snoRNA	NA	NA	NA	NA	NA	NA	NA	NA
YGL073W	Day0_0_peak_1141,Day3_0_peak_1291	3401	3449.51	3425.26	0.0194753	0.0685415	-0.284139	0.776304	0.85143	0.0698509	3318.77	3483.24	3388.51	3510.51	chrVII	368130	369146	+	0	NA	promoter-TSS (YGL073W_mRNA)	promoter-TSS (YGL075C)	-115	YGL073W_mRNA	NA	NA	NA	NA	NA	NA	NA	NA
YGL072C	Day3_0_peak_1292,Day0_0_peak_1142	4544.06	6103.31	5323.69	0.424578	0.0943989	-4.4977	6.86917e-06	0.000142897	3.84498	4375.81	4712.31	5556.77	6649.86	chrVII	370887	371805	+	0	NA	promoter-TSS (YGL072C_mRNA)	promoter-TSS (YGL072C)	16	YGL072C_mRNA	NA	NA	NA	NA	NA	NA	NA	NA
YGL068W	Day0_0_peak_1143,Day3_0_peak_1293	2723.34	2626.34	2674.84	-0.0529791	0.0696898	0.760213	0.447128	0.582777	0.234498	2778.48	2668.19	2543.17	2709.51	chrVII	374350	375579	+	0	NA	promoter-TSS (YGL070C_mRNA)	promoter-TSS (YGL070C)	-123	YGL068W_mRNA	NA	NA	NA	NA	NA	NA	NA	NA
YGL066W	Day0_0_peak_1144,Day3_0_peak_1294	1597.22	1378.54	1487.88	-0.209806	0.0876741	2.39302	0.0167104	0.053372	1.27269	1611.24	1583.21	1456.81	1300.28	chrVII	377084	377753	+	0	NA	promoter-TSS (YGL066W_mRNA)	promoter-TSS (YGL066W)	-191	YGL066W_mRNA	NA	NA	NA	NA	NA	NA	NA	NA
YGL063C-A	Day0_0_peak_1145,Day3_0_peak_1295	17080.5	24491.6	20786	0.519838	0.191842	-2.70972	0.00673392	0.0274037	1.56219	15241.5	18919.5	22417.2	26565.9	chrVII	383090	385730	+	0	NA	promoter-TSS (YGL062W_mRNA)	promoter-TSS (YGL062W)	241	YGL063C-A_mRNA	NA	NA	NA	NA	NA	NA	NA	NA
YGL059W	Day0_0_peak_1146,Day3_0_peak_1296	837.32	743.491	790.405	-0.16918	0.118822	1.42381	0.154502	0.274305	0.561767	870.883	803.757	765.004	721.978	chrVII	392054	392314	+	0	NA	promoter-TSS (YGL059W_mRNA)	promoter-TSS (YGL059W)	-39	YGL059W_mRNA	NA	NA	NA	NA	NA	NA	NA	NA
YGL058W	Day0_0_peak_1147,Day3_0_peak_1297	2009.51	2089.08	2049.29	0.0547556	0.0732583	-0.747432	0.454803	0.587954	0.230657	1997.47	2021.54	2032.57	2145.58	chrVII	393556	394088	+	0	NA	promoter-TSS (YGL058W_mRNA)	promoter-TSS (YGL058W)	-164	YGL058W_mRNA	NA	NA	NA	NA	NA	NA	NA	NA
YGL055W	Day0_0_peak_1148,Day3_0_peak_1298,Day3_0_peak_1299	9488.63	13804	11646.3	0.540533	0.141503	-3.81995	0.00013348	0.00137202	2.86264	8622.17	10355.1	12659.6	14948.4	chrVII	397505	399285	+	0	NA	promoter-TSS (YGL056C_mRNA)	promoter-TSS (YGL056C)	-233	YGL055W_mRNA	NA	NA	NA	NA	NA	NA	NA	NA
YGL054C	Day0_0_peak_1149,Day3_0_peak_1300	2800.43	2663.27	2731.85	-0.0708908	0.0854515	0.829603	0.406763	0.545919	0.262872	2693.96	2906.89	2905.59	2420.96	chrVII	401121	401667	+	0	NA	promoter-TSS (YGL054C_mRNA)	promoter-TSS (YGL054C)	-107	YGL054C_mRNA	NA	NA	NA	NA	NA	NA	NA	NA
YGL053W	Day0_0_peak_1150,Day3_0_peak_1301	1557.01	1450.45	1503.73	-0.103008	0.0906917	1.1358	0.25604	0.400447	0.397455	1451.83	1662.2	1484.48	1416.42	chrVII	402186	402736	+	0	NA	promoter-TSS (tE(UUC)G2_tRNA)	promoter-TSS (YGL053W)	-128	YGL053W_mRNA	NA	NA	NA	NA	NA	NA	NA	NA
YGL051W	Day3_0_peak_1302	693.14	567.517	630.328	-0.289259	0.134462	2.15124	0.0314576	0.0839399	1.07603	699.702	686.578	554.338	580.696	chrVII	403435	403704	+	0	NA	promoter-TSS (YGL051W_mRNA)	promoter-TSS (YGL051W)	-118	YGL051W_mRNA	NA	NA	NA	NA	NA	NA	NA	NA
YGL050W	Day0_0_peak_1151,Day3_0_peak_1303	3343.81	3253.85	3298.83	-0.0382786	0.0716816	0.534008	0.593336	0.707973	0.149983	3305.93	3381.68	3405.47	3102.23	chrVII	404941	406369	+	0	NA	promoter-TSS (YGL050W_mRNA)	promoter-TSS (YGL050W)	-121	YGL050W_mRNA	NA	NA	NA	NA	NA	NA	NA	NA
YGL049C	Day3_0_peak_1304	1293.28	1233.85	1263.57	-0.067783	0.0890607	0.761087	0.446605	0.582402	0.234777	1278.51	1308.06	1245.25	1222.45	chrVII	409777	409974	+	0	NA	promoter-TSS (YGL049C_mRNA)	promoter-TSS (YGL049C)	-271	YGL049C_mRNA	NA	NA	NA	NA	NA	NA	NA	NA
tV(AAC)G1	Day3_0_peak_1305,Day0_0_peak_1152	12893.7	16278.2	14586	0.336107	0.153172	-2.19431	0.0282128	0.0777081	1.10953	11933.4	13854	14975.2	17581.3	chrVII	411378	414340	+	0	NA	promoter-TSS (tV(AAC)G1_tRNA)	TTS (YGL047W)	-492	tV(AAC)G1_tRNA	NA	NA	NA	NA	NA	NA	NA	NA
YGL043W	Day3_0_peak_1306,Day0_0_peak_1153	1596.97	1570.25	1583.61	-0.0226198	0.0817566	0.276672	0.782032	0.855043	0.068012	1631.57	1562.38	1610.35	1530.16	chrVII	417113	417474	+	0	NA	promoter-TSS (YGL044C_mRNA)	promoter-TSS (YGL044C)	-190	YGL043W_mRNA	NA	NA	NA	NA	NA	NA	NA	NA
YGL040C	Day0_0_peak_1154,Day3_0_peak_1307,Day3_0_peak_1308	3834.39	3587.41	3710.9	-0.0953752	0.0758573	1.2573	0.208646	0.342722	0.465059	3712.48	3956.29	3769.68	3405.15	chrVII	420370	422199	+	0	NA	promoter-TSS (YGL040C_mRNA)	promoter-TSS (YGL040C)	-729	YGL040C_mRNA	NA	NA	NA	NA	NA	NA	NA	NA
tL(CAA)G2	Day0_0_peak_1155,Day3_0_peak_1309	3789.95	4310.22	4050.08	0.186089	0.0741711	-2.50892	0.0121103	0.0423058	1.3736	3706.07	3873.83	4494.51	4125.93	chrVII	422630	423726	+	0	NA	promoter-TSS (YGL039W_mRNA)	promoter-TSS (YGL039W)	86	tL(CAA)G2_tRNA	NA	NA	NA	NA	NA	NA	NA	NA
YGL037C	Day0_0_peak_1156,Day3_0_peak_1310	9608.54	10733	10170.8	0.159399	0.120202	-1.3261	0.184808	0.313114	0.504297	8927.08	10290	10308.4	11157.7	chrVII	426733	428978	+	0	NA	promoter-TSS (YGL037C_mRNA)	promoter-TSS (YGL037C)	92	YGL037C_mRNA	NA	NA	NA	NA	NA	NA	NA	NA
YGL034C	Day0_0_peak_1157,Day3_0_peak_1311	8676.44	10541.6	9609	0.280712	0.107378	-2.61424	0.00894261	0.0339047	1.46974	8417.82	8935.07	10230.7	10852.4	chrVII	432663	434587	+	0	NA	promoter-TSS (YGL035C_mRNA)	promoter-TSS (YGL035C)	-46	YGL034C_mRNA	NA	NA	NA	NA	NA	NA	NA	NA
YGL030W	Day3_0_peak_1312,Day0_0_peak_1158	4588.14	5911.73	5249.93	0.365285	0.0752474	-4.85445	1.2072e-06	3.37802e-05	4.47134	4571.6	4604.68	5763.86	6059.59	chrVII	438294	439312	+	0	NA	promoter-TSS (YGL031C_mRNA)	promoter-TSS (YGL031C)	-288	YGL030W_mRNA	NA	NA	NA	NA	NA	NA	NA	NA
tF(GAA)G	Day0_0_peak_1159,Day3_0_peak_1313,Day3_0_peak_1314	2371.19	2346.5	2358.85	-0.0122774	0.0850404	0.144371	0.885207	0.923771	0.0344358	2542.04	2200.35	2481.58	2211.43	chrVII	439859	441028	+	0	NA	TTS (YGL029W_mRNA)	TTS (YGL030W)	364	tF(GAA)G_tRNA	NA	NA	NA	NA	NA	NA	NA	NA
YGL028C	Day0_0_peak_1160,Day3_0_peak_1315	2003.84	1772.29	1888.07	-0.177861	0.0746983	2.38105	0.0172633	0.0547508	1.26161	1969.65	2038.04	1762.99	1781.6	chrVII	443215	444082	+	0	NA	promoter-TSS (YGL028C_mRNA)	promoter-TSS (YGL028C)	-739	YGL028C_mRNA	NA	NA	NA	NA	NA	NA	NA	NA
YGL026C	Day3_0_peak_1316,Day0_0_peak_1161	1044.98	881.319	963.152	-0.245692	0.10403	2.36175	0.0181888	0.056496	1.24798	1070.95	1019.02	869.444	893.194	chrVII	448438	449004	+	0	NA	promoter-TSS (YGL026C_mRNA)	promoter-TSS (YGL026C)	-186	YGL026C_mRNA	NA	NA	NA	NA	NA	NA	NA	NA
YGL025C	Day0_0_peak_1162	556.4	439.158	497.779	-0.341242	0.157856	2.16173	0.0306387	0.0825913	1.08307	565.967	546.832	436.507	441.808	chrVII	449847	450061	+	0	NA	promoter-TSS (YGL025C_mRNA)	promoter-TSS (YGL025C)	3	YGL025C_mRNA	NA	NA	NA	NA	NA	NA	NA	NA
YGL023C	Day0_0_peak_1163,Day3_0_peak_1317	2291.19	2386.65	2338.92	0.0563879	0.0913276	-0.617425	0.536954	0.661672	0.179357	2301.31	2281.07	2120.05	2653.24	chrVII	451747	452650	+	0	NA	promoter-TSS (YGL023C_mRNA)	promoter-TSS (YGL023C)	-94	YGL023C_mRNA	NA	NA	NA	NA	NA	NA	NA	NA
YGL019W	Day0_0_peak_1164,Day3_0_peak_1318	1122.5	893.15	1007.82	-0.329316	0.109345	3.01171	0.00259783	0.0132909	1.87645	1202.55	1042.45	866.766	919.534	chrVII	457957	458396	+	0	NA	promoter-TSS (YGL020C_mRNA)	promoter-TSS (YGL020C)	20	YGL019W_mRNA	NA	NA	NA	NA	NA	NA	NA	NA
YGL015C	Day0_0_peak_1165	799.309	577.077	688.193	-0.467387	0.130321	3.58642	0.000335243	0.00267012	2.57347	799.201	799.417	610.575	543.579	chrVII	465376	465653	+	0	NA	promoter-TSS (YGL015C_mRNA)	promoter-TSS (YGL015C)	-79	YGL015C_mRNA	NA	NA	NA	NA	NA	NA	NA	NA
YGL012W	Day3_0_peak_1319,Day0_0_peak_1166	5251.2	5756.5	5503.85	0.132161	0.089151	-1.48244	0.138223	0.25242	0.597876	5458.53	5043.88	5371.99	6141	chrVII	471887	473958	+	0	NA	promoter-TSS (YGL013C_mRNA)	promoter-TSS (YGL013C)	67	YGL012W_mRNA	NA	NA	NA	NA	NA	NA	NA	NA
YGL010W	Day3_0_peak_1320,Day0_0_peak_1167	2952.23	2257.47	2604.85	-0.389082	0.0741449	5.24759	1.54105e-07	6.0158e-06	5.22071	2968.92	2935.54	2126.3	2388.63	chrVII	474996	476319	+	0	NA	promoter-TSS (YGL011C_mRNA)	promoter-TSS (YGL011C)	112	YGL010W_mRNA	NA	NA	NA	NA	NA	NA	NA	NA
YGL009C	Day3_0_peak_1321,Day0_0_peak_1168	2330.74	1860.59	2095.66	-0.324945	0.0711329	4.56814	4.92073e-06	0.000107306	3.96938	2324.85	2336.62	1866.54	1854.63	chrVII	478800	479306	+	0	NA	promoter-TSS (YGL009C_mRNA)	promoter-TSS (YGL009C)	-401	YGL009C_mRNA	NA	NA	NA	NA	NA	NA	NA	NA
YGL007W	Day0_0_peak_1169,Day3_0_peak_1322	16377.4	20525.9	18451.6	0.325668	0.165447	-1.96841	0.0490208	0.11672	0.932856	15176.3	17578.5	19916.9	21134.9	chrVII	483024	485519	+	0	NA	TTS (YGL007W_mRNA)	TTS (YGL007W)	1011	YGL007W_mRNA	NA	NA	NA	NA	NA	NA	NA	NA
YGL005C	Day0_0_peak_1170	581.33	410.868	496.099	-0.497429	0.163426	3.04376	0.00233641	0.0123408	1.90866	600.203	562.456	437.4	384.337	chrVII	489340	489608	+	0	NA	TTS (YGL006W_mRNA)	TTS (YGL006W)	1073	YGL005C_mRNA	NA	NA	NA	NA	NA	NA	NA	NA
YGL005C	Day3_0_peak_1323,Day0_0_peak_1171	830.124	700.906	765.515	-0.242885	0.1254	1.93689	0.0527591	0.123208	0.90936	891.21	769.037	691.806	710.005	chrVII	490630	491006	+	0	NA	promoter-TSS (YGL005C_mRNA)	promoter-TSS (YGL005C)	-271	YGL005C_mRNA	NA	NA	NA	NA	NA	NA	NA	NA
YGL004C	Day0_0_peak_1172,Day3_0_peak_1324	1260.4	1064.3	1162.35	-0.241669	0.0980178	2.46556	0.01368	0.0461645	1.33569	1325.58	1195.22	1088.14	1040.46	chrVII	491626	492287	+	0	NA	promoter-TSS (YGL004C_mRNA)	promoter-TSS (YGL004C)	0	YGL004C_mRNA	NA	NA	NA	NA	NA	NA	NA	NA
YGL002W	Day0_0_peak_1173,Day3_0_peak_1325	2111.53	1834.86	1973.19	-0.201901	0.0790448	2.55426	0.0106413	0.0381928	1.41802	2223.21	1999.84	1810.3	1859.42	chrVII	493949	495257	+	0	NA	promoter-TSS (YGL002W_mRNA)	promoter-TSS (YGL003C)	86	YGL002W_mRNA	NA	NA	NA	NA	NA	NA	NA	NA
YGL001C	Day0_0_peak_1174,Day3_0_peak_1326	1900.95	1250.26	1575.6	-0.601417	0.0864842	6.95407	3.54905e-12	5.61105e-10	9.25096	1960.02	1841.87	1313.99	1186.53	chrVII	496090	497349	+	0	NA	promoter-TSS (YGL001C_mRNA)	promoter-TSS (YGL001C)	-217	YGL001C_mRNA	NA	NA	NA	NA	NA	NA	NA	NA
YGR001C	Day0_0_peak_1175	1471.2	1086.56	1278.88	-0.435066	0.0970258	4.48402	7.32495e-06	0.000149429	3.82557	1572.72	1369.69	1101.53	1071.59	chrVII	497671	498585	+	0	NA	promoter-TSS (YGR001C_mRNA)	promoter-TSS (YGR001C)	-94	YGR001C_mRNA	NA	NA	NA	NA	NA	NA	NA	NA
YGR002C	Day3_0_peak_1327,Day0_0_peak_1176	1184.95	1038.07	1111.51	-0.191191	0.100056	1.91084	0.0560253	0.129687	0.887105	1238.92	1130.99	1003.34	1072.79	chrVII	499790	500240	+	0	NA	promoter-TSS (YGR002C_mRNA)	promoter-TSS (YGR002C)	-109	YGR002C_mRNA	NA	NA	NA	NA	NA	NA	NA	NA
YGR004W	Day0_0_peak_1177	937.958	681.185	809.571	-0.457346	0.12398	3.68888	0.000225244	0.00198391	2.70248	985.36	890.556	730.19	632.18	chrVII	502550	502991	+	0	NA	promoter-TSS (YGR004W_mRNA)	promoter-TSS (YGR004W)	-168	YGR004W_mRNA	NA	NA	NA	NA	NA	NA	NA	NA
YGR007W	Day0_0_peak_1178,Day3_0_peak_1328,Day3_0_peak_1329	6775.13	6966.9	6871.02	0.0398852	0.0909804	-0.438393	0.661101	0.762921	0.117521	6817.28	6732.98	6600.28	7333.53	chrVII	505969	509073	+	0	NA	TTS (YGR006W_mRNA)	TTS (YGR006W)	552	YGR007W_mRNA	NA	NA	NA	NA	NA	NA	NA	NA
YGR009C	Day3_0_peak_1330,Day0_0_peak_1179	1887.45	1962.63	1925.04	0.0562018	0.0837585	-0.670998	0.502222	0.63067	0.200198	1996.4	1778.51	1875.46	2049.8	chrVII	510914	511602	+	0	NA	promoter-TSS (YGR009C_mRNA)	promoter-TSS (YGR009C)	-256	YGR009C_mRNA	NA	NA	NA	NA	NA	NA	NA	NA
YGR012W	Day0_0_peak_1180,Day3_0_peak_1331	1316.62	1339.79	1328.2	0.0260761	0.0969878	-0.26886	0.788038	0.860123	0.0654397	1415.45	1217.79	1305.06	1374.51	chrVII	512834	513417	+	0	NA	promoter-TSS (YGR012W_mRNA)	promoter-TSS (YGR012W)	-34	YGR012W_mRNA	NA	NA	NA	NA	NA	NA	NA	NA
YGR014W	Day3_0_peak_1332,Day0_0_peak_1181	3997.31	5308.62	4652.97	0.408399	0.0910617	-4.48486	7.29627e-06	0.000149429	3.82557	4040.94	3953.69	4797.12	5820.13	chrVII	515829	516944	+	0	NA	promoter-TSS (YGR014W_mRNA)	promoter-TSS (YGR014W)	-557	YGR014W_mRNA	NA	NA	NA	NA	NA	NA	NA	NA
YGR015C	Day0_0_peak_1182,Day3_0_peak_1333	1517.05	1378.93	1447.99	-0.135182	0.0882286	1.53218	0.125478	0.23491	0.629099	1580.21	1453.88	1426.46	1331.41	chrVII	521731	522377	+	0	NA	promoter-TSS (YGR015C_mRNA)	promoter-TSS (YGR015C)	22	YGR015C_mRNA	NA	NA	NA	NA	NA	NA	NA	NA
YGR017W	Day0_0_peak_1183,Day3_0_peak_1334	669.704	622.794	646.249	-0.104429	0.13275	0.78666	0.431481	0.568124	0.245557	653.697	685.71	637.354	608.234	chrVII	523298	523512	+	0	NA	promoter-TSS (YGR017W_mRNA)	promoter-TSS (YGR017W)	-382	YGR017W_mRNA	NA	NA	NA	NA	NA	NA	NA	NA
YGR019W	Day3_0_peak_1335,Day0_0_peak_1184,Day3_0_peak_1336	4317.85	4805.94	4561.9	0.15323	0.0839219	-1.82586	0.0678716	0.149763	0.824596	4158.63	4477.08	4483.8	5128.08	chrVII	524756	526104	+	0	NA	promoter-TSS (YGR018C_mRNA)	promoter-TSS (YGR018C)	201	YGR019W_mRNA	NA	NA	NA	NA	NA	NA	NA	NA
YGR021W	Day0_0_peak_1185,Day3_0_peak_1337,Day3_0_peak_1338	10656.9	12262.7	11459.8	0.202249	0.13166	-1.53615	0.124502	0.233774	0.631204	9845.04	11468.7	11570.6	12954.9	chrVII	526549	529399	+	0	NA	promoter-TSS (YGR020C_mRNA)	promoter-TSS (YGR020C)	342	YGR021W_mRNA	NA	NA	NA	NA	NA	NA	NA	NA
tD(GUC)G1	Day0_0_peak_1186,Day3_0_peak_1339	1167.22	1079.15	1123.19	-0.111765	0.0991771	1.12693	0.259774	0.403271	0.394403	1230.36	1104.08	1078.33	1079.97	chrVII	531218	531806	+	0	NA	promoter-TSS (tD(GUC)G1_tRNA)	TTS (YGR023W)	-98	tD(GUC)G1_tRNA	NA	NA	NA	NA	NA	NA	NA	NA
YGR025W	Day0_0_peak_1187,Day3_0_peak_1340	1632.73	1434.97	1533.85	-0.185484	0.0812022	2.28423	0.022358	0.0657638	1.18201	1637.99	1627.48	1455.92	1414.02	chrVII	532514	532984	+	0	NA	promoter-TSS (YGR024C_mRNA)	promoter-TSS (YGR024C)	110	YGR025W_mRNA	NA	NA	NA	NA	NA	NA	NA	NA
YGR027C	Day0_0_peak_1188,Day3_0_peak_1341	2918.43	2783.67	2851.05	-0.0673699	0.0697145	0.966368	0.33386	0.478109	0.320473	2868.35	2968.52	2884.16	2683.17	chrVII	534527	535827	+	0	NA	promoter-TSS (YGR027W-A)	promoter-TSS (YGR027C)	-719	YGR027C_mRNA	NA	NA	NA	NA	NA	NA	NA	NA
YGR028W	Day0_0_peak_1189,Day3_0_peak_1342	2027.88	1885.94	1956.91	-0.102209	0.0799036	1.27915	0.200844	0.333544	0.476846	2054.17	2001.58	1995.08	1776.81	chrVII	541619	542529	+	0	NA	promoter-TSS (YGR028W_mRNA)	promoter-TSS (YGR028W)	-129	YGR028W_mRNA	NA	NA	NA	NA	NA	NA	NA	NA
tD(GUC)G2	Day0_0_peak_1190,Day3_0_peak_1343	2951.3	2925.41	2938.35	-0.0119451	0.075602	0.158	0.874457	0.916484	0.0378751	2839.46	3063.13	3081.44	2769.38	chrVII	544108	545052	+	0	NA	promoter-TSS (tD(GUC)G2_tRNA)	TTS (YGR029W)	68	tD(GUC)G2_tRNA	NA	NA	NA	NA	NA	NA	NA	NA
YGR031C-A	Day0_0_peak_1191,Day3_0_peak_1344	13123	17185.9	15154.5	0.388963	0.16078	-2.41922	0.0155538	0.0505299	1.29645	11852.1	14393.8	15833.9	18538	chrVII	546207	548518	+	0	NA	promoter-TSS (YGR032W_mRNA)	promoter-TSS (YGR031C-A)	-62	YGR031C-A_mRNA	NA	NA	NA	NA	NA	NA	NA	NA
YGR033C	Day3_0_peak_1345,Day0_0_peak_1192,Day3_0_peak_1346	6849.14	7165.83	7007.49	0.0652949	0.0861335	-0.758067	0.448411	0.584173	0.233459	6769.13	6929.15	7293.87	7037.79	chrVII	553353	555951	+	0	NA	TTS (YGR032W_mRNA)	TTS (YGR032W)	315	YGR033C_mRNA	NA	NA	NA	NA	NA	NA	NA	NA
YGR035W-A	Day0_0_peak_1193,Day3_0_peak_1347	3687.14	4399.57	4043.35	0.253558	0.0776113	-3.26703	0.00108683	0.00698486	2.15584	3499.58	3874.7	4244.57	4554.57	chrVII	557400	558101	+	0	NA	promoter-TSS (YGR035C_mRNA)	promoter-TSS (YGR035C)	185	YGR035W-A_mRNA	NA	NA	NA	NA	NA	NA	NA	NA
YGR038W	Day3_0_peak_1348,Day0_0_peak_1194,Day3_0_peak_1349,Day3_0_peak_1350	6858.19	7436.51	7147.35	0.116721	0.0868502	-1.34393	0.178971	0.30573	0.514662	6731.69	6984.7	7465.26	7407.76	chrVII	559035	561908	+	0	NA	promoter-TSS (YGR037C_mRNA)	promoter-TSS (YGR037C)	-211	YGR038W_mRNA	NA	NA	NA	NA	NA	NA	NA	NA
YGR039W	Day0_0_peak_1195,Day3_0_peak_1351	1609.55	1345.97	1477.76	-0.253943	0.101624	2.49886	0.0124594	0.0431979	1.36454	1663.66	1555.43	1489.84	1202.1	chrVII	574645	575293	+	0	NA	promoter-TSS (YGR040W_mRNA)	promoter-TSS (YGR039W)	81	YGR039W_mRNA	NA	NA	NA	NA	NA	NA	NA	NA
YGR041W	Day0_0_peak_1196,Day3_0_peak_1352	3004.43	3587.74	3296.08	0.254458	0.0729242	-3.48935	0.000484188	0.00361939	2.44136	2951.8	3057.05	3409.94	3765.54	chrVII	576282	577178	+	0	NA	promoter-TSS (YGR041W_mRNA)	promoter-TSS (YGR041W)	-757	YGR041W_mRNA	NA	NA	NA	NA	NA	NA	NA	NA
YGR042W	Day3_0_peak_1353,Day0_0_peak_1197	1808.32	1960.52	1884.42	0.115933	0.233309	-0.496909	0.619253	0.731209	0.135958	1525.65	2090.98	1880.82	2040.22	chrVII	579922	580601	+	0	NA	TTS (YGR042W_mRNA)	TTS (YGR042W)	785	YGR042W_mRNA	NA	NA	NA	NA	NA	NA	NA	NA
YGR043C	Day0_0_peak_1198,Day3_0_peak_1354	5204.17	6817.37	6010.77	0.388652	0.104104	-3.7333	0.000188988	0.00175759	2.75508	4697.84	5710.49	6406.57	7228.16	chrVII	580814	582308	+	0	NA	promoter-TSS (YGR043C_mRNA)	promoter-TSS (YGR043C)	-125	YGR043C_mRNA	NA	NA	NA	NA	NA	NA	NA	NA
YGR045C	Day0_0_peak_1199,Day3_0_peak_1355	5560.55	7017.2	6288.88	0.335093	0.0972527	-3.44559	0.00056982	0.00411363	2.38577	5071.23	6049.88	6947.52	7086.88	chrVII	583702	584925	+	0	NA	promoter-TSS (YGR045C_mRNA)	promoter-TSS (YGR044C)	-17	YGR045C_mRNA	NA	NA	NA	NA	NA	NA	NA	NA
YGR047C	Day3_0_peak_1356	1888.34	2100.72	1994.53	0.153827	0.0746225	-2.06141	0.0392641	0.0988481	1.00503	1840.19	1936.48	2143.26	2058.18	chrVII	589532	589729	+	0	NA	promoter-TSS (YGR047C_mRNA)	promoter-TSS (YGR047C)	-161	YGR047C_mRNA	NA	NA	NA	NA	NA	NA	NA	NA
YGR050C	Day0_0_peak_1200,Day3_0_peak_1357	20131.6	27780.4	23956	0.464535	0.208115	-2.23211	0.0256076	0.0722312	1.14127	17551.4	22711.8	25898.6	29662.2	chrVII	590996	593510	+	0	NA	TTS (YGR051C_mRNA)	TTS (YGR049W)	189	YGR050C_mRNA	NA	NA	NA	NA	NA	NA	NA	NA
YGR053C	Day0_0_peak_1201,Day3_0_peak_1358	2367.55	2332.22	2349.88	-0.0196804	0.0869774	0.226271	0.820991	0.882984	0.0540471	2305.59	2429.5	2554.77	2109.66	chrVII	595949	596393	+	0	NA	promoter-TSS (YGR054W_mRNA)	promoter-TSS (YGR053C)	-334	YGR053C_mRNA	NA	NA	NA	NA	NA	NA	NA	NA
YGR055W	Day0_0_peak_1202,Day3_0_peak_1359	6355.75	7717.86	7036.8	0.279426	0.114204	-2.44672	0.0144162	0.0476819	1.32165	5730.28	6981.23	7121.59	8314.12	chrVII	598389	599775	+	0	NA	promoter-TSS (YGR055W_mRNA)	promoter-TSS (YGR055W)	-335	YGR055W_mRNA	NA	NA	NA	NA	NA	NA	NA	NA
YGR056W	Day0_0_peak_1203,Day3_0_peak_1360	2473.03	2030.02	2251.52	-0.285006	0.0732113	3.89293	9.90406e-05	0.001132	2.94615	2379.41	2566.64	2062.92	1997.11	chrVII	600886	601775	+	0	NA	promoter-TSS (YGR056W_mRNA)	promoter-TSS (YGR056W)	-331	YGR056W_mRNA	NA	NA	NA	NA	NA	NA	NA	NA
YGR058W	Day3_0_peak_1361,Day0_0_peak_1204	1422.42	1193.37	1307.9	-0.250523	0.0936524	2.67503	0.00747231	0.0296827	1.5275	1428.29	1416.56	1268.46	1118.29	chrVII	605613	606093	+	0	NA	promoter-TSS (YGR058W_mRNA)	promoter-TSS (YGR057C)	-283	YGR058W_mRNA	NA	NA	NA	NA	NA	NA	NA	NA
snR48	Day3_0_peak_1362,Day0_0_peak_1205	11040.5	15631.5	13336	0.501491	0.147648	-3.39654	0.00068244	0.00476352	2.32207	9803.31	12277.7	15372.4	15890.7	chrVII	609172	610700	+	0	NA	promoter-TSS (YGR060W_mRNA)	promoter-TSS (YGR060W)	352	snR48_snoRNA	NA	NA	NA	NA	NA	NA	NA	NA
YGR062C	Day3_0_peak_1363,Day0_0_peak_1206,Day3_0_peak_1364	4072.15	3853.15	3962.65	-0.0791412	0.0695398	1.13807	0.255091	0.399702	0.398264	4167.18	3977.12	3892.86	3813.43	chrVII	615989	618193	+	0	NA	promoter-TSS (YGR064W_mRNA)	promoter-TSS (YGR064W)	187	YGR062C_mRNA	NA	NA	NA	NA	NA	NA	NA	NA
YGR065C	Day3_0_peak_1365,Day0_0_peak_1207	2106.01	2181.32	2143.66	0.0496109	0.0723885	-0.685342	0.493128	0.622215	0.20606	2114.08	2097.93	2116.48	2246.15	chrVII	619823	620409	+	0	NA	promoter-TSS (YGR065C_mRNA)	promoter-TSS (YGR065C)	-258	YGR065C_mRNA	NA	NA	NA	NA	NA	NA	NA	NA
YGR066C	Day0_0_peak_1208	1532.5	1122.99	1327.74	-0.446991	0.112572	3.97071	7.16579e-05	0.000888557	3.05131	1389.77	1675.22	1231.86	1014.12	chrVII	621991	622238	+	0	NA	promoter-TSS (YGR066C_mRNA)	promoter-TSS (YGR066C)	-315	YGR066C_mRNA	NA	NA	NA	NA	NA	NA	NA	NA
YGR068W-A	Day0_0_peak_1209,Day3_0_peak_1366	18340.6	27041.1	22690.8	0.560018	0.224549	-2.49397	0.0126322	0.043749	1.35903	15082.1	21599	23870.4	30211.7	chrVII	624617	626675	+	0	NA	promoter-TSS (YGR068W-A_mRNA)	promoter-TSS (YGR067C)	-648	YGR068W-A_mRNA	NA	NA	NA	NA	NA	NA	NA	NA
YGR074W	Day0_0_peak_1210,Day3_0_peak_1367	775.782	466.061	620.922	-0.728503	0.167628	4.34594	1.3868e-05	0.000251474	3.59951	812.039	739.526	548.982	383.139	chrVII	635554	635812	+	0	NA	promoter-TSS (YGR074W_mRNA)	promoter-TSS (YGR074W)	-29	YGR074W_mRNA	NA	NA	NA	NA	NA	NA	NA	NA
YGR076C	Day0_0_peak_1211	598.65	466.918	532.784	-0.353871	0.164039	2.15724	0.0309869	0.0832953	1.07938	636.579	560.72	512.383	421.453	chrVII	637488	637731	+	0	NA	promoter-TSS (YGR076C_mRNA)	promoter-TSS (YGR075C)	-32	YGR076C_mRNA	NA	NA	NA	NA	NA	NA	NA	NA
YGR079W	Day3_0_peak_1368,Day0_0_peak_1212,Day3_0_peak_1369,Day3_0_peak_1370	5596.94	5664.91	5630.93	0.0173094	0.0793231	-0.218213	0.827263	0.887918	0.0516273	5742.05	5451.83	5519.28	5810.55	chrVII	639373	642133	+	0	NA	promoter-TSS (YGR079W_mRNA)	promoter-TSS (YGR078C)	33	YGR079W_mRNA	NA	NA	NA	NA	NA	NA	NA	NA
YGR082W	Day0_0_peak_1213,Day3_0_peak_1371	1704.52	1731.52	1718.02	0.0223404	0.0797016	-0.2803	0.779247	0.853474	0.0688096	1750.32	1658.72	1686.22	1776.81	chrVII	643643	644294	+	0	NA	promoter-TSS (YGR081C_mRNA)	promoter-TSS (YGR081C)	-76	YGR082W_mRNA	NA	NA	NA	NA	NA	NA	NA	NA
YGR084C	Day3_0_peak_1372,Day0_0_peak_1214	1393.48	1290.95	1342.21	-0.108558	0.0879321	1.23456	0.216994	0.353131	0.452064	1425.08	1361.87	1321.13	1260.77	chrVII	647978	648405	+	0	NA	promoter-TSS (YGR084C_mRNA)	promoter-TSS (YGR084C)	-49	YGR084C_mRNA	NA	NA	NA	NA	NA	NA	NA	NA
YGR085C	Day0_0_peak_1215,Day3_0_peak_1373	3086.8	2835.07	2960.94	-0.122218	0.0827792	1.47644	0.139826	0.254684	0.593999	2886.54	3287.07	3010.92	2659.23	chrVII	648843	649499	+	0	NA	promoter-TSS (YGR085C_mRNA)	promoter-TSS (YGR085C)	-264	YGR085C_mRNA	NA	NA	NA	NA	NA	NA	NA	NA
YGR086C	Day3_0_peak_1374,Day0_0_peak_1216	9102.77	12697.7	10900.2	0.47986	0.151071	-3.17639	0.00149123	0.00879713	2.05566	7752.35	10453.2	11821.4	13573.9	chrVII	650614	651835	+	0	NA	promoter-TSS (YGR086C_mRNA)	promoter-TSS (YGR086C)	-607	YGR086C_mRNA	NA	NA	NA	NA	NA	NA	NA	NA
YGR088W	Day0_0_peak_1217,Day3_0_peak_1375	11264.5	14654.4	12959.4	0.379315	0.163593	-2.31865	0.0204138	0.0615919	1.21048	9532.63	12996.4	13668.3	15640.5	chrVII	653375	655153	+	0	NA	promoter-TSS (YGR088W_mRNA)	promoter-TSS (YGR088W)	-370	YGR088W_mRNA	NA	NA	NA	NA	NA	NA	NA	NA
YGR089W	Day0_0_peak_1218,Day3_0_peak_1376	4259.3	3802.15	4030.72	-0.163988	0.199717	0.821101	0.411589	0.550293	0.259406	3662.2	4856.39	3879.47	3724.83	chrVII	655559	656638	+	0	NA	promoter-TSS (YGR089W_mRNA)	promoter-TSS (YGR089W)	-862	YGR089W_mRNA	NA	NA	NA	NA	NA	NA	NA	NA
tT(UGU)G1	Day0_0_peak_1219,Day3_0_peak_1377	712.903	585.196	649.049	-0.282809	0.134098	2.10897	0.0349472	0.0909647	1.04113	743.567	682.239	598.078	572.314	chrVII	659929	660181	+	0	NA	TTS (YGR089W_mRNA)	TTS (YGR089W)	-1694	tT(UGU)G1_tRNA	NA	NA	NA	NA	NA	NA	NA	NA
tT(UGU)G1	Day0_0_peak_1220,Day3_0_peak_1378	3380.64	4818.68	4099.66	0.509811	0.0839468	-6.07302	1.25526e-09	1.16359e-07	6.9342	3190.38	3570.9	4528.43	5108.92	chrVII	661494	662200	+	0	NA	promoter-TSS (YGR090W_mRNA)	promoter-TSS (YGR090W)	98	tT(UGU)G1_tRNA	NA	NA	NA	NA	NA	NA	NA	NA
YGR092W	Day0_0_peak_1221,Day3_0_peak_1379	2215.75	2345.16	2280.45	0.082739	0.0728071	-1.13641	0.255784	0.40039	0.397517	2306.66	2124.83	2331.61	2358.7	chrVII	667408	668226	+	0	NA	promoter-TSS (YGR092W_mRNA)	promoter-TSS (YGR092W)	-372	YGR092W_mRNA	NA	NA	NA	NA	NA	NA	NA	NA
YGR094W	Day0_0_peak_1222,Day3_0_peak_1380	1663.53	1776.78	1720.15	0.0957753	0.0777755	-1.23143	0.218161	0.354301	0.450628	1656.17	1670.88	1813.87	1739.69	chrVII	671840	672419	+	0	NA	promoter-TSS (YGR094W_mRNA)	promoter-TSS (YGR094W)	-57	YGR094W_mRNA	NA	NA	NA	NA	NA	NA	NA	NA
YGR096W	Day0_0_peak_1223,Day3_0_peak_1381	9636.04	11451.6	10543.8	0.248924	0.114383	-2.17624	0.0295377	0.0803841	1.09483	9181.71	10090.4	11472.4	11430.7	chrVII	676077	678911	+	0	NA	TTS (YGR096W_mRNA)	TTS (YGR096W)	873	YGR096W_mRNA	NA	NA	NA	NA	NA	NA	NA	NA
YGR100W	Day3_0_peak_1382,Day0_0_peak_1224	849.139	756.622	802.88	-0.162309	0.126568	1.28238	0.199709	0.331834	0.479079	871.953	826.325	828.382	684.862	chrVII	689857	690138	+	0	NA	promoter-TSS (YGR100W_mRNA)	promoter-TSS (YGR100W)	-248	YGR100W_mRNA	NA	NA	NA	NA	NA	NA	NA	NA
YGR101W	Day0_0_peak_1225,Day3_0_peak_1383	880.83	795.042	837.936	-0.147807	0.111464	1.32605	0.184822	0.313114	0.504297	885.861	875.8	792.676	797.409	chrVII	693012	693435	+	0	NA	promoter-TSS (YGR101W_mRNA)	promoter-TSS (YGR101W)	-140	YGR101W_mRNA	NA	NA	NA	NA	NA	NA	NA	NA
YGR102C	Day0_0_peak_1226,Day3_0_peak_1384	1454.93	1327.29	1391.11	-0.129843	0.0897403	1.44688	0.147931	0.265133	0.576536	1510.67	1399.2	1378.26	1276.33	chrVII	694674	695337	+	0	NA	promoter-TSS (YGR103W_mRNA)	promoter-TSS (YGR103W)	130	YGR102C_mRNA	NA	NA	NA	NA	NA	NA	NA	NA
YGR104C	Day0_0_peak_1227	1020.95	778.283	899.618	-0.38713	0.120019	3.22556	0.00125725	0.00785509	2.10485	1078.44	963.467	841.772	714.794	chrVII	698061	698522	+	0	NA	promoter-TSS (YGR104C_mRNA)	promoter-TSS (YGR104C)	77	YGR104C_mRNA	NA	NA	NA	NA	NA	NA	NA	NA
tL(GAG)G	Day0_0_peak_1228,Day3_0_peak_1385	5913.28	7264.03	6588.65	0.296356	0.0915301	-3.2378	0.00120454	0.00755705	2.12165	5548.4	6278.16	7188.54	7339.51	chrVII	699870	701117	+	0	NA	promoter-TSS (tL(GAG)G_tRNA)	promoter-TSS (YGR106C)	-182	tL(GAG)G_tRNA	NA	NA	NA	NA	NA	NA	NA	NA
YGR107W	Day3_0_peak_1386,Day0_0_peak_1229,Day3_0_peak_1387	5099.21	6326.74	5712.97	0.311703	0.0796918	-3.91135	9.17824e-05	0.00107091	2.97025	5241.34	4957.08	6468.17	6185.31	chrVII	701539	703383	+	0	NA	promoter-TSS (YGR107W_mRNA)	promoter-TSS (YGR107W)	-206	YGR107W_mRNA	NA	NA	NA	NA	NA	NA	NA	NA
tC(GCA)G	Day3_0_peak_1388,Day0_0_peak_1230	1387.53	1568.93	1478.23	0.179069	0.0875239	-2.04595	0.0407615	0.101487	0.993592	1375.87	1399.2	1653.19	1484.66	chrVII	706693	707133	+	0	NA	promoter-TSS (YGR109C_mRNA)	promoter-TSS (YGR109C)	266	tC(GCA)G_tRNA	NA	NA	NA	NA	NA	NA	NA	NA
YGR110W	Day0_0_peak_1231,Day3_0_peak_1389,Day3_0_peak_1390	2643.96	2540.63	2592.3	-0.0559503	0.0734141	0.762119	0.445989	0.582402	0.234777	2618	2669.93	2677.07	2404.2	chrVII	712769	713957	+	0	NA	promoter-TSS (YGR110W_mRNA)	promoter-TSS (YGR110W)	-346	YGR110W_mRNA	NA	NA	NA	NA	NA	NA	NA	NA
YGR112W	Day0_0_peak_1232	681.312	529.104	605.208	-0.362537	0.144268	2.51295	0.0119727	0.0420039	1.37671	730.728	631.895	537.377	520.83	chrVII	717141	717368	+	0	NA	promoter-TSS (YGR112W_mRNA)	promoter-TSS (YGR112W)	-104	YGR112W_mRNA	NA	NA	NA	NA	NA	NA	NA	NA
YGR113W	Day0_0_peak_1233,Day3_0_peak_1391,Day3_0_peak_1392	3722.82	3292.72	3507.77	-0.178495	0.0733696	2.43282	0.0149819	0.0491419	1.30855	3716.76	3728.88	3118.04	3467.41	chrVII	718399	720300	+	0	NA	TTS (YGR114C_mRNA)	TTS (YGR112W)	456	YGR113W_mRNA	NA	NA	NA	NA	NA	NA	NA	NA
YGR118W	Day0_0_peak_1234,Day3_0_peak_1393	4684.89	6157.49	5421.19	0.393276	0.0941553	-4.17689	2.95526e-05	0.000456032	3.341	4359.76	5010.03	5758.51	6556.47	chrVII	726182	727608	+	0	NA	promoter-TSS (YGR117C_mRNA)	promoter-TSS (YGR117C)	-79	YGR118W_mRNA	NA	NA	NA	NA	NA	NA	NA	NA
YGR121C	Day3_0_peak_1394,Day0_0_peak_1235,Day3_0_peak_1395	11673.4	14891.1	13282.2	0.351017	0.148198	-2.36856	0.0178574	0.0560169	1.25168	10536.2	12810.6	13951.3	15830.8	chrVII	731071	734180	+	0	NA	promoter-TSS (YGR121W-A_mRNA)	promoter-TSS (YGR121W-A)	302	YGR121C_mRNA	NA	NA	NA	NA	NA	NA	NA	NA
tI(AAU)G	Day0_0_peak_1236,Day3_0_peak_1396	6507.7	7879.21	7193.46	0.27551	0.0928449	-2.96742	0.00300313	0.0149777	1.82455	6199.96	6815.44	7716.1	8042.33	chrVII	738383	740352	+	0	NA	promoter-TSS (YGR124W_mRNA)	promoter-TSS (YGR124W)	245	tI(AAU)G_tRNA	NA	NA	NA	NA	NA	NA	NA	NA
YGR125W	Day0_0_peak_1237,Day3_0_peak_1397	1753.58	1418.55	1586.06	-0.304129	0.0852676	3.56676	0.000361418	0.00284989	2.54517	1718.23	1788.92	1492.52	1344.58	chrVII	741484	742237	+	0	NA	promoter-TSS (YGR125W_mRNA)	promoter-TSS (YGR125W)	-465	YGR125W_mRNA	NA	NA	NA	NA	NA	NA	NA	NA
YGR127W	Day0_0_peak_1238,Day3_0_peak_1398,Day3_0_peak_1399,Day3_0_peak_1400	4667.7	4013.82	4340.76	-0.217848	0.0692194	3.14721	0.00164835	0.0094417	2.02495	4628.3	4707.1	4014.26	4013.38	chrVII	745014	747833	+	0	NA	promoter-TSS (YGR127W_mRNA)	promoter-TSS (YGR127W)	-375	YGR127W_mRNA	NA	NA	NA	NA	NA	NA	NA	NA
YGR129W	Day3_0_peak_1401,Day0_0_peak_1239	3693.17	3289.46	3491.32	-0.167803	0.0775255	2.16448	0.0304272	0.0823017	1.08459	3443.94	3942.4	3309.07	3269.85	chrVII	750140	751561	+	0	NA	promoter-TSS (YGR128C_mRNA)	promoter-TSS (YGR128C)	450	YGR129W_mRNA	NA	NA	NA	NA	NA	NA	NA	NA
YGR131W	Day3_0_peak_1402,Day0_0_peak_1240	6161.29	6896.76	6529.02	0.162049	0.101422	-1.59777	0.110094	0.214638	0.668293	5596.54	6726.04	6685.08	7108.43	chrVII	753617	755162	+	0	NA	promoter-TSS (YGR131W_mRNA)	promoter-TSS (YGR130C)	-337	YGR131W_mRNA	NA	NA	NA	NA	NA	NA	NA	NA
YGR133W	Day0_0_peak_1241,Day3_0_peak_1403	4424.76	4312.77	4368.77	-0.0377754	0.0736425	0.512957	0.607982	0.721761	0.141607	4261.33	4588.18	4241	4384.55	chrVII	756244	757577	+	0	NA	promoter-TSS (YGR132C_mRNA)	promoter-TSS (YGR132C)	14	YGR133W_mRNA	NA	NA	NA	NA	NA	NA	NA	NA
YGR135W	Day0_0_peak_1242,Day3_0_peak_1404,Day3_0_peak_1405	3889.12	3292.03	3590.57	-0.240909	0.0670064	3.59531	0.000324002	0.00259365	2.58609	3874.04	3904.21	3251.94	3332.11	chrVII	760601	762387	+	0	NA	promoter-TSS (YGR136W_mRNA)	promoter-TSS (YGR136W)	102	YGR135W_mRNA	NA	NA	NA	NA	NA	NA	NA	NA
YGR137W	Day0_0_peak_1243	729.849	523.513	626.681	-0.473418	0.162092	2.92068	0.00349271	0.0166075	1.7797	771.384	688.314	605.219	441.808	chrVII	763431	763715	+	0	NA	TTS (YGR138C_mRNA)	TTS (YGR136W)	685	YGR137W_mRNA	NA	NA	NA	NA	NA	NA	NA	NA
YGR140W	Day0_0_peak_1244,Day3_0_peak_1406,Day3_0_peak_1407	7987.42	9756.02	8871.72	0.288119	0.122256	-2.35668	0.0184389	0.0572064	1.24256	7242.02	8732.83	9112.21	10399.8	chrVII	765943	767614	+	0	NA	promoter-TSS (YGR140W_mRNA)	promoter-TSS (YGR140W)	-651	YGR140W_mRNA	NA	NA	NA	NA	NA	NA	NA	NA
YGR141W	Day3_0_peak_1408,Day0_0_peak_1245	2114.06	2286.63	2200.35	0.111834	0.0716108	-1.5617	0.118359	0.22543	0.646988	2079.85	2148.27	2232.53	2340.74	chrVII	770326	770859	+	0	NA	promoter-TSS (YGR141W_mRNA)	promoter-TSS (YGR141W)	23	YGR141W_mRNA	NA	NA	NA	NA	NA	NA	NA	NA
YGR142W	Day0_0_peak_1246,Day3_0_peak_1409	3930.13	5510.81	4720.47	0.48729	0.196462	-2.48033	0.0131263	0.0448705	1.34804	3614.06	4246.2	4899.77	6121.85	chrVII	771493	772446	+	0	NA	promoter-TSS (YGR142W_mRNA)	promoter-TSS (YGR142W)	-485	YGR142W_mRNA	NA	NA	NA	NA	NA	NA	NA	NA
tA(AGC)G	Day0_0_peak_1247,Day3_0_peak_1410	5220.64	7011.49	6116.06	0.424937	0.0907095	-4.6846	2.80512e-06	6.86808e-05	4.16316	4854.05	5587.24	6956.45	7066.53	chrVII	774097	775014	+	0	NA	promoter-TSS (YGR143W_mRNA)	promoter-TSS (YGR143W)	206	tA(AGC)G_tRNA	NA	NA	NA	NA	NA	NA	NA	NA
tG(UCC)G	Day0_0_peak_1248,Day3_0_peak_1411	1499.91	1207.94	1353.93	-0.308804	0.106817	2.89096	0.00384066	0.0177968	1.74966	1472.16	1527.66	1351.48	1064.41	chrVII	777952	778334	+	0	NA	TTS (YGR143W_mRNA)	TTS (YGR143W)	-1473	tG(UCC)G_tRNA	NA	NA	NA	NA	NA	NA	NA	NA
YGR144W	Day0_0_peak_1249,Day3_0_peak_1412	8793.64	9644.87	9219.25	0.133055	0.117417	-1.13319	0.257135	0.401095	0.396753	7985.59	9601.68	9598.7	9691.03	chrVII	779361	781593	+	0	NA	promoter-TSS (YGR144W_mRNA)	promoter-TSS (YGR144W)	78	YGR144W_mRNA	NA	NA	NA	NA	NA	NA	NA	NA
YGR146C-A	Day0_0_peak_1250,Day3_0_peak_1413,Day3_0_peak_1414	10241.5	13475.8	11858.7	0.395698	0.136895	-2.89052	0.00384606	0.0177968	1.74966	9403.18	11079.9	12593.6	14358.1	chrVII	785154	787178	+	0	NA	promoter-TSS (YGR146C-A_mRNA)	promoter-TSS (YGR146C-A)	-729	YGR146C-A_mRNA	NA	NA	NA	NA	NA	NA	NA	NA
YGR149W	Day0_0_peak_1251,Day3_0_peak_1415	6776.13	8854.88	7815.5	0.385466	0.113806	-3.38706	0.000706468	0.00490957	2.30896	6137.9	7414.35	8365.95	9343.81	chrVII	787935	789082	+	0	NA	promoter-TSS (YGR148C_mRNA)	promoter-TSS (YGR148C)	-523	YGR149W_mRNA	NA	NA	NA	NA	NA	NA	NA	NA
YGR150C	Day0_0_peak_1252	990.835	870.869	930.852	-0.185754	0.106914	1.73742	0.0823134	0.174618	0.75791	1026.02	955.655	860.518	881.22	chrVII	793108	793356	+	0	NA	promoter-TSS (YGR150C_mRNA)	promoter-TSS (YGR150C)	-179	YGR150C_mRNA	NA	NA	NA	NA	NA	NA	NA	NA
tA(UGC)G	Day0_0_peak_1253,Day3_0_peak_1416	1331.08	1360.7	1345.89	0.0344385	0.0912716	-0.377318	0.705937	0.799775	0.097032	1380.15	1282.02	1417.53	1303.87	chrVII	794178	794684	+	0	NA	promoter-TSS (tA(UGC)G_tRNA)	TTS (YGR151C)	14	tA(UGC)G_tRNA	NA	NA	NA	NA	NA	NA	NA	NA
YGR153W	Day3_0_peak_1417,Day0_0_peak_1254	1435.45	1285.14	1360.3	-0.156085	0.100525	1.55269	0.120497	0.228424	0.641258	1442.2	1428.71	1411.28	1159	chrVII	795640	796195	+	0	NA	promoter-TSS (YGR151C_mRNA)	promoter-TSS (YGR151C)	-175	YGR153W_mRNA	NA	NA	NA	NA	NA	NA	NA	NA
YGR154C	Day3_0_peak_1418,Day0_0_peak_1255	4092.12	4260.53	4176.33	0.0579146	0.0688523	-0.841143	0.400268	0.540413	0.267274	4043.08	4141.17	4245.46	4275.6	chrVII	797488	798812	+	0	NA	promoter-TSS (YGR154C_mRNA)	promoter-TSS (YGR154C)	-282	YGR154C_mRNA	NA	NA	NA	NA	NA	NA	NA	NA
YGR156W	Day0_0_peak_1256,Day3_0_peak_1419	2248.14	1696.55	1972.34	-0.404525	0.0766633	5.27664	1.31572e-07	5.38246e-06	5.26902	2222.14	2274.13	1768.35	1624.75	chrVII	800003	800952	+	0	NA	promoter-TSS (YGR156W_mRNA)	promoter-TSS (YGR156W)	-69	YGR156W_mRNA	NA	NA	NA	NA	NA	NA	NA	NA
YGR157W	Day0_0_peak_1257,Day3_0_peak_1420	3647.97	3842.72	3745.35	0.0750148	0.0710488	-1.05582	0.29105	0.43506	0.36145	3530.61	3765.33	3925.89	3759.55	chrVII	801330	802397	+	0	NA	promoter-TSS (YGR157W_mRNA)	promoter-TSS (YGR157W)	-577	YGR157W_mRNA	NA	NA	NA	NA	NA	NA	NA	NA
YGR158C	Day0_0_peak_1258,Day3_0_peak_1421	1233.92	1156.57	1195.24	-0.0923181	0.0925254	0.99776	0.318396	0.463481	0.333968	1265.67	1202.16	1164.91	1148.22	chrVII	805790	806190	+	0	NA	promoter-TSS (YGR158C_mRNA)	promoter-TSS (YGR158C)	31	YGR158C_mRNA	NA	NA	NA	NA	NA	NA	NA	NA
YGR159C	Day3_0_peak_1422,Day0_0_peak_1259	1639.1	1734.17	1686.64	0.0827602	0.0878948	-0.941583	0.346406	0.488771	0.310894	1581.28	1696.92	1849.58	1618.76	chrVII	807836	808279	+	0	NA	promoter-TSS (YGR159C_mRNA)	promoter-TSS (YGR159C)	-401	YGR159C_mRNA	NA	NA	NA	NA	NA	NA	NA	NA
YGR161W-C	Day0_0_peak_1260,Day3_0_peak_1423	12659.2	18297.7	15478.5	0.531311	0.165083	-3.21845	0.00128886	0.00798452	2.09775	11210.2	14108.3	17050.6	19544.9	chrVII	809012	811253	+	0	NA	promoter-TSS (YGR161W-C_mRNA)	promoter-TSS (YGR161C)	-95	YGR161W-C_mRNA	NA	NA	NA	NA	NA	NA	NA	NA
YGR162W	Day3_0_peak_1424,Day0_0_peak_1261	2703.19	3057.73	2880.46	0.178205	0.0675369	-2.63864	0.00832398	0.0322205	1.49187	2666.14	2740.24	3126.96	2988.49	chrVII	823415	824267	+	0	NA	promoter-TSS (YGR161C-C)	promoter-TSS (YGR161C-D)	-218	YGR162W_mRNA	NA	NA	NA	NA	NA	NA	NA	NA
YGR163W	Day0_0_peak_1262,Day3_0_peak_1425	816.649	736.874	776.762	-0.14484	0.124639	1.16208	0.245204	0.387087	0.412191	863.393	769.905	775.716	698.032	chrVII	827354	827606	+	0	NA	promoter-TSS (YGR163W_mRNA)	promoter-TSS (YGR163W)	-72	YGR163W_mRNA	NA	NA	NA	NA	NA	NA	NA	NA
YGR164W	Day0_0_peak_1263,Day3_0_peak_1426	2908.31	2892.19	2900.25	-0.0064325	0.0701424	0.0917064	0.926931	0.950048	0.0222543	2995.67	2820.96	2977.89	2806.5	chrVII	828060	829225	+	0	NA	promoter-TSS (YGR164W_mRNA)	promoter-TSS (YGR164W)	17	YGR164W_mRNA	NA	NA	NA	NA	NA	NA	NA	NA
YGR166W	Day0_0_peak_1264,Day3_0_peak_1427	686.752	615.129	650.94	-0.15852	0.136348	1.16262	0.244985	0.387087	0.412191	728.589	644.915	598.078	632.18	chrVII	830122	830364	+	0	NA	promoter-TSS (YGR166W_mRNA)	promoter-TSS (YGR166W)	-272	YGR166W_mRNA	NA	NA	NA	NA	NA	NA	NA	NA
YGR167W	Day0_0_peak_1265,Day3_0_peak_1428	1801.24	1621.31	1711.28	-0.151144	0.0814964	1.85461	0.0636524	0.142845	0.845134	1882.99	1719.48	1602.31	1640.32	chrVII	831908	832714	+	0	NA	promoter-TSS (YGR167W_mRNA)	promoter-TSS (YGR167W)	-145	YGR167W_mRNA	NA	NA	NA	NA	NA	NA	NA	NA
YGR168C	Day0_0_peak_1266,Day3_0_peak_1429	1934.1	1625.92	1780.01	-0.249699	0.0794213	3.14398	0.00166668	0.00944452	2.02482	2012.45	1855.76	1613.92	1637.92	chrVII	834215	835294	+	0	NA	promoter-TSS (YGR168C_mRNA)	promoter-TSS (YGR168C)	-272	YGR168C_mRNA	NA	NA	NA	NA	NA	NA	NA	NA
YGR170W	Day0_0_peak_1267,Day3_0_peak_1430	2498.79	2411.84	2455.31	-0.0489526	0.073791	0.663395	0.507078	0.636262	0.196364	2588.04	2409.53	2505.68	2317.99	chrVII	836420	837391	+	0	NA	promoter-TSS (YGR169C-A_mRNA)	promoter-TSS (YGR169C-A)	-237	YGR170W_mRNA	NA	NA	NA	NA	NA	NA	NA	NA
YGR171C	Day0_0_peak_1268,Day3_0_peak_1431	2099.28	1982.7	2040.99	-0.0801956	0.0767089	1.04545	0.295814	0.439964	0.356583	2144.04	2054.53	2070.06	1895.34	chrVII	839973	840760	+	0	NA	TTS (YGR171C_mRNA)	TTS (YGR171C)	2185	YGR171C_mRNA	NA	NA	NA	NA	NA	NA	NA	NA
YGR172C	Day0_0_peak_1269,Day3_0_peak_1432	1311.68	1262.53	1287.11	-0.0546341	0.0882375	0.61917	0.535804	0.660512	0.18012	1330.93	1292.43	1263.1	1261.97	chrVII	843184	843926	+	0	NA	promoter-TSS (YGR173W_mRNA)	promoter-TSS (YGR172C)	36	YGR172C_mRNA	NA	NA	NA	NA	NA	NA	NA	NA
tG(GCC)G1	Day0_0_peak_1270,Day3_0_peak_1433	4316.82	4516	4416.41	0.0647475	0.0728369	-0.888938	0.374036	0.515564	0.287718	4166.11	4467.53	4548.07	4483.93	chrVII	845348	846679	+	0	NA	promoter-TSS (YGR174W-A_mRNA)	promoter-TSS (YGR174W-A)	364	tG(GCC)G1_tRNA	NA	NA	NA	NA	NA	NA	NA	NA
YGR176W	Day0_0_peak_1271,Day3_0_peak_1434	6113.44	7406.68	6760.06	0.276459	0.0896118	-3.08507	0.00203504	0.0111591	1.95237	5811.59	6415.3	7331.36	7481.99	chrVII	847966	849518	+	0	NA	promoter-TSS (YGR175C_mRNA)	promoter-TSS (YGR175C)	22	YGR176W_mRNA	NA	NA	NA	NA	NA	NA	NA	NA
YGR177C	Day3_0_peak_1435,Day0_0_peak_1272	1969.04	2019.97	1994.51	0.0353274	0.0780145	-0.452831	0.65067	0.755571	0.121725	1996.4	1941.69	1918.31	2121.63	chrVII	850724	851483	+	0	NA	promoter-TSS (YGR177C_mRNA)	promoter-TSS (YGR177C)	-667	YGR177C_mRNA	NA	NA	NA	NA	NA	NA	NA	NA
YGR181W	Day0_0_peak_1273,Day3_0_peak_1436,Day3_0_peak_1437	19657.9	25842.1	22750	0.39456	0.189878	-2.07796	0.0377129	0.0956543	1.0193	17953.7	21362.1	24785.4	26898.8	chrVII	856330	860128	+	0	NA	promoter-TSS (YGR181W_mRNA)	promoter-TSS (YGR181W)	-58	YGR181W_mRNA	NA	NA	NA	NA	NA	NA	NA	NA
YGR184C	Day0_0_peak_1274,Day3_0_peak_1438	1843.27	1741.12	1792.2	-0.0825559	0.0756839	1.0908	0.275361	0.419607	0.377158	1845.54	1841	1728.18	1754.06	chrVII	865648	866470	+	0	NA	promoter-TSS (YGR184C_mRNA)	promoter-TSS (YGR184C)	-306	YGR184C_mRNA	NA	NA	NA	NA	NA	NA	NA	NA
YGR186W	Day3_0_peak_1439,Day0_0_peak_1275	977.815	895.956	936.886	-0.12779	0.115421	1.10716	0.268224	0.411911	0.385196	1026.02	929.615	829.275	962.638	chrVII	867579	867913	+	0	NA	promoter-TSS (YGR186W_mRNA)	promoter-TSS (YGR185C)	-28	YGR186W_mRNA	NA	NA	NA	NA	NA	NA	NA	NA
YGR187C	Day3_0_peak_1440,Day0_0_peak_1276	1565.6	1421.71	1493.66	-0.137325	0.0853001	1.6099	0.107419	0.211261	0.675181	1556.68	1574.53	1484.48	1358.95	chrVII	871476	871872	+	0	NA	promoter-TSS (YGR187C_mRNA)	promoter-TSS (YGR187C)	-258	YGR187C_mRNA	NA	NA	NA	NA	NA	NA	NA	NA
YGR189C	Day3_0_peak_1441,Day0_0_peak_1277,Day3_0_peak_1442,Day3_0_peak_1443,Day3_0_peak_1444	10596.3	11591.7	11094	0.129535	0.114112	-1.13516	0.256309	0.400617	0.397271	10431.3	10761.3	11763.4	11419.9	chrVII	876237	880283	+	0	NA	promoter-TSS (YGR189C_mRNA)	promoter-TSS (YGR189C)	-68	YGR189C_mRNA	NA	NA	NA	NA	NA	NA	NA	NA
YGR192C	Day3_0_peak_1445,Day0_0_peak_1278	5668.89	8275.13	6972.01	0.545233	0.0938543	-5.80935	6.27141e-09	4.21919e-07	6.37477	5340.84	5996.93	8097.26	8453.01	chrVII	883454	884783	+	0	NA	promoter-TSS (YGR192C_mRNA)	promoter-TSS (YGR192C)	-308	YGR192C_mRNA	NA	NA	NA	NA	NA	NA	NA	NA
YGR193C	Day0_0_peak_1279	924.241	814.9	869.571	-0.178758	0.113718	1.57194	0.115964	0.222498	0.652674	945.774	902.707	858.733	771.068	chrVII	885831	886124	+	0	NA	promoter-TSS (YGR193C_mRNA)	promoter-TSS (YGR193C)	-236	YGR193C_mRNA	NA	NA	NA	NA	NA	NA	NA	NA
YGR195W	Day3_0_peak_1446,Day0_0_peak_1280,Day3_0_peak_1447	3279.76	2804.48	3042.12	-0.226182	0.0694901	3.25488	0.00113441	0.00720283	2.1425	3372.26	3187.25	2730.63	2878.33	chrVII	887536	889382	+	0	NA	promoter-TSS (YGR195W_mRNA)	promoter-TSS (YGR194C)	-423	YGR195W_mRNA	NA	NA	NA	NA	NA	NA	NA	NA
YGR196C	Day3_0_peak_1448,Day0_0_peak_1281	1700.9	1726.98	1713.94	0.0241052	0.0862924	-0.279343	0.779981	0.853982	0.0685511	1817.73	1584.08	1751.39	1702.58	chrVII	892093	892768	+	0	NA	promoter-TSS (YGR196C_mRNA)	promoter-TSS (YGR196C)	-244	YGR196C_mRNA	NA	NA	NA	NA	NA	NA	NA	NA
YGR197C	Day0_0_peak_1282,Day3_0_peak_1449	3782.94	4301.43	4042.19	0.184282	0.0725717	-2.53931	0.0111071	0.0395502	1.40285	3668.62	3897.27	4181.19	4421.67	chrVII	893682	894934	+	0	NA	promoter-TSS (YGR197C_mRNA)	promoter-TSS (YGR197C)	-168	YGR197C_mRNA	NA	NA	NA	NA	NA	NA	NA	NA
YGR199W	Day0_0_peak_1283,Day3_0_peak_1450	1170.18	1031.34	1100.76	-0.17773	0.115652	1.53677	0.12435	0.233628	0.631475	1211.1	1129.25	1151.52	911.153	chrVII	897115	897577	+	0	NA	promoter-TSS (YGR199W_mRNA)	promoter-TSS (YGR199W)	-156	YGR199W_mRNA	NA	NA	NA	NA	NA	NA	NA	NA
YGR201C	Day0_0_peak_1284,Day3_0_peak_1451	2488.16	2400.79	2444.47	-0.0536162	0.0728828	0.735649	0.461944	0.59425	0.22603	2433.98	2542.34	2296.8	2504.77	chrVII	902363	903268	+	0	NA	promoter-TSS (YGR200C_mRNA)	promoter-TSS (YGR200C)	382	YGR201C_mRNA	NA	NA	NA	NA	NA	NA	NA	NA
YGR203W	Day0_0_peak_1285,Day3_0_peak_1452	14492.8	21937.7	18215.2	0.597945	0.180521	-3.31232	0.000925248	0.00612057	2.21321	12796.8	16188.8	20277.5	23597.8	chrVII	904563	906370	+	0	NA	promoter-TSS (YGR202C_mRNA)	promoter-TSS (YGR202C)	229	YGR203W_mRNA	NA	NA	NA	NA	NA	NA	NA	NA
YGR204C-A	Day0_0_peak_1286	2324.2	1913.45	2118.82	-0.280007	0.0725941	3.85717	0.00011471	0.00124643	2.90433	2283.12	2365.27	1956.7	1870.2	chrVII	908473	909034	+	0	NA	promoter-TSS (YGR205W_mRNA)	promoter-TSS (YGR205W)	421	YGR204C-A_mRNA	NA	NA	NA	NA	NA	NA	NA	NA
YGR210C	Day0_0_peak_1287,Day3_0_peak_1453	6614.7	7157.5	6886.1	0.113233	0.0952357	-1.18898	0.234448	0.375544	0.425339	6519.85	6709.55	6676.15	7638.84	chrVII	912797	915389	+	0	NA	promoter-TSS (YGR209C_mRNA)	promoter-TSS (YGR209C)	645	YGR210C_mRNA	NA	NA	NA	NA	NA	NA	NA	NA
YGR214W	Day0_0_peak_1288,Day3_0_peak_1454	6931.52	9142.34	8036.93	0.399082	0.100303	-3.97874	6.92803e-05	0.000865867	3.06255	6533.76	7329.29	9031.87	9252.81	chrVII	919379	920698	+	0	NA	promoter-TSS (YGR213C_mRNA)	promoter-TSS (YGR213C)	-537	YGR214W_mRNA	NA	NA	NA	NA	NA	NA	NA	NA
YGR215W	Day0_0_peak_1289,Day3_0_peak_1455	1873.78	1511.45	1692.62	-0.308465	0.0791901	3.89524	9.81013e-05	0.00112799	2.9477	1888.34	1859.23	1555	1467.9	chrVII	921614	922484	+	0	NA	promoter-TSS (YGR215W_mRNA)	promoter-TSS (YGR215W)	-126	YGR215W_mRNA	NA	NA	NA	NA	NA	NA	NA	NA
YGR216C	Day3_0_peak_1456	606.371	531.169	568.77	-0.191799	0.153481	1.24966	0.211424	0.345847	0.461116	649.417	563.324	497.208	565.13	chrVII	924394	924611	+	0	NA	promoter-TSS (YGR217W_mRNA)	promoter-TSS (YGR216C)	-40	YGR216C_mRNA	NA	NA	NA	NA	NA	NA	NA	NA
tG(GCC)G2	Day0_0_peak_1290,Day3_0_peak_1457,Day3_0_peak_1458	3768.88	3587.3	3678.09	-0.0700326	0.0725913	0.964753	0.334669	0.478617	0.320012	3786.31	3751.44	3756.29	3418.32	chrVII	930413	932213	+	0	NA	promoter-TSS (tG(GCC)G2_tRNA)	TTS (YGR217W)	-290	tG(GCC)G2_tRNA	NA	NA	NA	NA	NA	NA	NA	NA
YGR220C	Day0_0_peak_1291,Day3_0_peak_1459	2669.19	2328.8	2498.99	-0.196314	0.0674588	2.91013	0.0036128	0.0169995	1.76956	2687.54	2650.84	2346.79	2310.81	chrVII	936130	937713	+	0	NA	promoter-TSS (YGR220C_mRNA)	promoter-TSS (YGR220C)	-38	YGR220C_mRNA	NA	NA	NA	NA	NA	NA	NA	NA
snR7-L	Day0_0_peak_1292,Day3_0_peak_1460	4209.99	3587.29	3898.64	-0.229811	0.0734947	3.12691	0.00176653	0.00992143	2.00343	4206.77	4213.21	3759.86	3414.73	chrVII	938801	940533	+	0	NA	promoter-TSS (YGR221C_mRNA)	promoter-TSS (YGR221C)	5	snR7-L_snRNA	NA	NA	NA	NA	NA	NA	NA	NA
YGR223C	Day0_0_peak_1293,Day3_0_peak_1461	2665.79	2644.89	2655.34	-0.0125158	0.0681019	0.183781	0.854185	0.90299	0.044317	2614.79	2716.8	2595.84	2693.95	chrVII	941967	943001	+	0	NA	promoter-TSS (YGR223C_mRNA)	promoter-TSS (YGR223C)	-269	YGR223C_mRNA	NA	NA	NA	NA	NA	NA	NA	NA
YGR225W	Day0_0_peak_1294	845.768	625.167	735.467	-0.433811	0.123687	3.50733	0.000452625	0.00344038	2.46339	873.022	818.513	644.496	605.839	chrVII	944682	944994	+	0	NA	promoter-TSS (YGR225W_mRNA)	promoter-TSS (YGR225W)	-307	YGR225W_mRNA	NA	NA	NA	NA	NA	NA	NA	NA
YGR230W	Day0_0_peak_1295,Day3_0_peak_1462	5885.99	5891.2	5888.59	0.000964257	0.0892999	-0.010798	0.991385	0.992955	0.00307053	5479.93	6292.04	5971.85	5810.55	chrVII	950930	952837	+	0	NA	promoter-TSS (YGR229C_mRNA)	promoter-TSS (YGR229C)	-11	YGR230W_mRNA	NA	NA	NA	NA	NA	NA	NA	NA
YGR231C	Day0_0_peak_1296,Day3_0_peak_1463	3038.6	3164.2	3101.4	0.0567117	0.0727396	-0.779654	0.435594	0.571514	0.242973	2982.83	3094.38	3004.67	3323.73	chrVII	953067	954250	+	0	NA	promoter-TSS (YGR232W_mRNA)	promoter-TSS (YGR231C)	-178	YGR231C_mRNA	NA	NA	NA	NA	NA	NA	NA	NA
YGR234W	Day0_0_peak_1297,Day3_0_peak_1464	6425.96	7407.89	6916.92	0.205424	0.0893592	-2.29885	0.0215134	0.0639336	1.19427	6359.37	6492.55	7727.7	7088.08	chrVII	958223	960063	+	0	NA	promoter-TSS (YGR233C_mRNA)	promoter-TSS (YGR233C)	-761	YGR234W_mRNA	NA	NA	NA	NA	NA	NA	NA	NA
YGR236C	Day0_0_peak_1298,Day3_0_peak_1465	4523.95	4132.87	4328.41	-0.131138	0.0828708	1.58244	0.113549	0.219731	0.658108	4181.09	4866.81	4144.59	4121.14	chrVII	961956	963740	+	0	NA	promoter-TSS (YGR236C_mRNA)	promoter-TSS (YGR235C)	-31	YGR236C_mRNA	NA	NA	NA	NA	NA	NA	NA	NA
YGR237C	Day3_0_peak_1466,Day0_0_peak_1299	1505.52	1379.67	1442.59	-0.127763	0.0943778	1.35374	0.175821	0.301652	0.520494	1384.43	1626.61	1380.04	1379.3	chrVII	965694	966086	+	0	NA	promoter-TSS (YGR237C_mRNA)	promoter-TSS (YGR237C)	-235	YGR237C_mRNA	NA	NA	NA	NA	NA	NA	NA	NA
YGR238C	Day0_0_peak_1300,Day3_0_peak_1467	6233.49	6609.18	6421.34	0.0842555	0.0824615	-1.02176	0.306897	0.451142	0.345687	6081.2	6385.79	6609.21	6609.15	chrVII	968123	970514	+	0	NA	promoter-TSS (YGR238C_mRNA)	promoter-TSS (YGR238C)	-631	YGR238C_mRNA	NA	NA	NA	NA	NA	NA	NA	NA
YGR240C-A	Day3_0_peak_1468,Day0_0_peak_1301	5070.97	5819.44	5445.2	0.19824	0.0906451	-2.18699	0.028743	0.0788935	1.10296	4661.47	5480.48	5946.86	5692.01	chrVII	974177	975113	+	0	NA	promoter-TSS (YGR240C_mRNA)	promoter-TSS (YGR240C)	132	YGR240C-A_mRNA	NA	NA	NA	NA	NA	NA	NA	NA
YGR243W	Day3_0_peak_1469,Day0_0_peak_1302	12092.6	14327.6	13210.1	0.244477	0.147393	-1.65868	0.0971801	0.196222	0.707252	10830.4	13354.9	13646.9	15008.3	chrVII	976437	978568	+	0	NA	promoter-TSS (YGR241C_mRNA)	promoter-TSS (YGR241C)	166	YGR243W_mRNA	NA	NA	NA	NA	NA	NA	NA	NA
YGR244C	Day0_0_peak_1303,Day3_0_peak_1470	1904.17	1958.42	1931.3	0.0387432	0.0786979	-0.492303	0.622505	0.732801	0.135014	1810.24	1998.11	1931.7	1985.14	chrVII	979284	979771	+	0	NA	promoter-TSS (YGR244C_mRNA)	promoter-TSS (YGR244C)	-208	YGR244C_mRNA	NA	NA	NA	NA	NA	NA	NA	NA
YGR247W	Day0_0_peak_1304,Day3_0_peak_1471	2452.72	1903.61	2178.17	-0.367053	0.0767504	4.78242	1.73196e-06	4.59741e-05	4.33749	2320.57	2584.87	1891.53	1915.7	chrVII	984361	985558	+	0	NA	promoter-TSS (YGR247W_mRNA)	promoter-TSS (YGR246C)	-7	YGR247W_mRNA	NA	NA	NA	NA	NA	NA	NA	NA
YGR248W	Day3_0_peak_1472,Day0_0_peak_1305	10307.1	14368	12337.5	0.478943	0.161629	-2.96323	0.00304432	0.0151354	1.82001	8746.27	11868	13206.8	15529.1	chrVII	985813	987860	+	0	NA	TTS (YGR248W_mRNA)	TTS (YGR248W)	864	YGR248W_mRNA	NA	NA	NA	NA	NA	NA	NA	NA
YGR249W	Day3_0_peak_1473,Day0_0_peak_1306	3522.31	3805.13	3663.72	0.111472	0.0809478	-1.37709	0.168486	0.292721	0.533547	3302.72	3741.9	3984.8	3625.46	chrVII	989741	990307	+	0	NA	TTS (YGR249W_mRNA)	TTS (YGR249W)	1975	YGR249W_mRNA	NA	NA	NA	NA	NA	NA	NA	NA
YGR250C	Day0_0_peak_1307,Day3_0_peak_1474	4767.27	5813.42	5290.35	0.285203	0.0979704	-2.91111	0.00360146	0.0169714	1.77028	4294.5	5240.04	5554.09	6072.76	chrVII	993612	994630	+	0	NA	promoter-TSS (YGR250C_mRNA)	promoter-TSS (YGR250C)	-600	YGR250C_mRNA	NA	NA	NA	NA	NA	NA	NA	NA
YGR251W	Day0_0_peak_1308,Day3_0_peak_1475	3443.83	3034.01	3238.92	-0.182047	0.067086	2.71364	0.00665489	0.0272222	1.56508	3446.08	3441.57	3101.08	2966.94	chrVII	995468	996917	+	0	NA	promoter-TSS (YGR252W_mRNA)	promoter-TSS (YGR252W)	553	YGR251W_mRNA	NA	NA	NA	NA	NA	NA	NA	NA
YGR254W	Day3_0_peak_1476,Day0_0_peak_1309,Day3_0_peak_1477	10289.4	14692.5	12491	0.513713	0.140705	-3.651	0.000261221	0.00218513	2.66052	9326.15	11252.6	13970.9	15414.2	chrVII	999029	1001287	+	0	NA	promoter-TSS (YGR254W_mRNA)	promoter-TSS (YGR254W)	-769	YGR254W_mRNA	NA	NA	NA	NA	NA	NA	NA	NA
tT(UGU)G2	Day0_0_peak_1310,Day3_0_peak_1478	3502.16	4035.85	3769.01	0.204055	0.0774775	-2.63373	0.00844526	0.0325658	1.48724	3282.39	3721.93	4106.21	3965.49	chrVII	1003794	1004728	+	0	NA	promoter-TSS (YGR256W_mRNA)	promoter-TSS (YGR255C)	45	tT(UGU)G2_tRNA	NA	NA	NA	NA	NA	NA	NA	NA
YGR257C	Day0_0_peak_1311,Day3_0_peak_1479	1896.46	1927.91	1912.19	0.0230564	0.074495	-0.309502	0.756939	0.835991	0.0777984	1857.31	1935.61	1924.56	1931.26	chrVII	1007127	1007921	+	0	NA	promoter-TSS (YGR257C_mRNA)	promoter-TSS (YGR257C)	-219	YGR257C_mRNA	NA	NA	NA	NA	NA	NA	NA	NA
YGR258C	Day0_0_peak_1312,Day3_0_peak_1480	7050.77	8202.72	7626.75	0.217989	0.0997999	-2.18426	0.0289429	0.0792359	1.10108	6578.69	7522.85	8139.21	8266.23	chrVII	1010378	1012646	+	0	NA	promoter-TSS (YGR258C_mRNA)	promoter-TSS (YGR258C)	-746	YGR258C_mRNA	NA	NA	NA	NA	NA	NA	NA	NA
YGR261C	Day0_0_peak_1313	886.363	768.897	827.63	-0.202674	0.122731	1.65137	0.0986632	0.198582	0.702059	962.892	809.833	777.501	760.292	chrVII	1016816	1017364	+	0	NA	promoter-TSS (YGR261C_mRNA)	promoter-TSS (YGR261C)	-340	YGR261C_mRNA	NA	NA	NA	NA	NA	NA	NA	NA
YGR262C	Day0_0_peak_1314	657.28	539.869	598.574	-0.282571	0.14197	1.99035	0.046552	0.112536	0.948708	692.213	622.347	540.948	538.79	chrVII	1017646	1018064	+	0	NA	promoter-TSS (YGR262C_mRNA)	promoter-TSS (YGR262C)	-96	YGR262C_mRNA	NA	NA	NA	NA	NA	NA	NA	NA
YGR266W	Day0_0_peak_1315,Day3_0_peak_1481	3427.5	3639.14	3533.32	0.0870331	0.0722471	-1.20466	0.228335	0.368177	0.433943	3346.59	3508.41	3789.31	3488.96	chrVII	1021927	1022886	+	0	NA	promoter-TSS (YGR266W_mRNA)	promoter-TSS (YGR264C)	-250	YGR266W_mRNA	NA	NA	NA	NA	NA	NA	NA	NA
YGR269W	Day0_0_peak_1316,Day3_0_peak_1482	8263.3	9799.86	9031.58	0.245681	0.111824	-2.19703	0.0280185	0.0773075	1.11178	7815.48	8711.13	9265.74	10334	chrVII	1025264	1027437	+	0	NA	promoter-TSS (YGR267C_mRNA)	promoter-TSS (YGR267C)	-286	YGR269W_mRNA	NA	NA	NA	NA	NA	NA	NA	NA
YGR271W	Day0_0_peak_1317	1065.92	849.994	957.955	-0.325679	0.107665	3.02493	0.00248695	0.0129338	1.88828	1026.02	1105.82	884.619	815.368	chrVII	1031230	1031704	+	0	NA	promoter-TSS (YGR271W_mRNA)	promoter-TSS (YGR271W)	-324	YGR271W_mRNA	NA	NA	NA	NA	NA	NA	NA	NA
YGR274C	Day3_0_peak_1483	811.865	833.459	822.662	0.0403555	0.116845	-0.345376	0.729812	0.817859	0.0873214	849.485	774.245	858.733	808.185	chrVII	1042978	1043393	+	0	NA	promoter-TSS (YGR274C_mRNA)	promoter-TSS (YGR274C)	-90	YGR274C_mRNA	NA	NA	NA	NA	NA	NA	NA	NA
YGR276C	Day0_0_peak_1318	758.836	631.512	695.174	-0.26459	0.126951	2.08419	0.0371431	0.0947913	1.02323	784.222	733.45	624.857	638.166	chrVII	1045519	1045783	+	0	NA	promoter-TSS (YGR276C_mRNA)	promoter-TSS (YGR276C)	-171	YGR276C_mRNA	NA	NA	NA	NA	NA	NA	NA	NA
YGR279C	Day0_0_peak_1319,Day3_0_peak_1484	3913.82	4847.4	4380.61	0.307587	0.0757238	-4.06196	4.86625e-05	0.000666108	3.17646	3772.4	4055.24	4682.86	5011.94	chrVII	1049993	1050950	+	0	NA	promoter-TSS (YGR279C_mRNA)	promoter-TSS (YGR279C)	-513	YGR279C_mRNA	NA	NA	NA	NA	NA	NA	NA	NA
YGR280C	Day0_0_peak_1320,Day3_0_peak_1485	5709.39	6858.57	6283.98	0.264047	0.0992886	-2.65939	0.00782834	0.0307876	1.51162	5167.52	6251.25	6842.19	6874.96	chrVII	1051585	1052919	+	0	NA	promoter-TSS (YGR281W_mRNA)	promoter-TSS (YGR280C)	-527	YGR280C_mRNA	NA	NA	NA	NA	NA	NA	NA	NA
YGR282C	Day0_0_peak_1321,Day3_0_peak_1486	1207.29	1003.53	1105.41	-0.263516	0.106115	2.4833	0.0130171	0.0446249	1.35042	1195.06	1219.52	1089.93	917.14	chrVII	1056603	1057460	+	0	NA	TTS (YGR282C_mRNA)	TTS (YGR282C)	1693	YGR282C_mRNA	NA	NA	NA	NA	NA	NA	NA	NA
YGR282C	Day0_0_peak_1322,Day3_0_peak_1487	1452.53	1323.71	1388.12	-0.133624	0.0848247	1.5753	0.115187	0.221816	0.654007	1466.81	1438.26	1325.59	1321.83	chrVII	1058518	1059208	+	0	NA	promoter-TSS (YGR282C_mRNA)	promoter-TSS (YGR282C)	-139	YGR282C_mRNA	NA	NA	NA	NA	NA	NA	NA	NA
YGR283C	Day0_0_peak_1323,Day3_0_peak_1488	1108.09	1037.56	1072.82	-0.0920507	0.103318	0.890945	0.372959	0.514752	0.288402	1169.38	1046.79	1072.97	1002.15	chrVII	1059908	1060335	+	0	NA	promoter-TSS (YGR283C_mRNA)	promoter-TSS (YGR283C)	-81	YGR283C_mRNA	NA	NA	NA	NA	NA	NA	NA	NA
YGR284C	Day3_0_peak_1489,Day0_0_peak_1324	1404.01	1538.68	1471.35	0.128833	0.0936904	-1.37509	0.169104	0.293303	0.532683	1315.95	1492.07	1458.6	1618.76	chrVII	1061507	1061980	+	0	NA	promoter-TSS (YGR284C_mRNA)	promoter-TSS (YGR284C)	-153	YGR284C_mRNA	NA	NA	NA	NA	NA	NA	NA	NA
YGR285C	Day0_0_peak_1325	1537.15	1046.25	1291.7	-0.553839	0.236711	2.33972	0.0192981	0.0592434	1.22736	1498.9	1575.4	1218.47	874.037	chrVII	1063172	1063785	+	0	NA	promoter-TSS (YGR285C_mRNA)	promoter-TSS (YGR285C)	-325	YGR285C_mRNA	NA	NA	NA	NA	NA	NA	NA	NA
YGR286C	Day3_0_peak_1490,Day0_0_peak_1326	2777.43	3717.52	3247.47	0.420549	0.0659324	-6.37848	1.78854e-10	2.17514e-08	7.66251	2785.97	2768.88	3701.83	3733.21	chrVII	1064818	1065786	+	0	NA	promoter-TSS (YGR286C_mRNA)	promoter-TSS (YGR286C)	-362	YGR286C_mRNA	NA	NA	NA	NA	NA	NA	NA	NA
YGR288W	Day0_0_peak_1327,Day3_0_peak_1491	5000.74	5474.59	5237.66	0.129933	0.0822877	-1.57902	0.114332	0.220843	0.655917	4712.82	5288.65	5403.23	5545.94	chrVII	1068882	1070537	+	0	NA	promoter-TSS (YGR288W_mRNA)	promoter-TSS (YGR287C)	-584	YGR288W_mRNA	NA	NA	NA	NA	NA	NA	NA	NA
YGR288W	Day0_0_peak_1328,Day3_0_peak_1492	2180.33	2335	2257.67	0.0988709	0.0710366	-1.39183	0.163974	0.28709	0.541982	2129.06	2231.6	2373.57	2296.44	chrVII	1072389	1073181	+	0	NA	Intergenic	Intergenic	2492	YGR288W_mRNA	NA	NA	NA	NA	NA	NA	NA	NA
YGR291C	Day0_0_peak_1329,Day3_0_peak_1493	1626.91	1698.28	1662.59	0.0619933	0.0814139	-0.761458	0.446383	0.582402	0.234777	1571.65	1682.16	1740.67	1655.88	chrVII	1075968	1076485	+	0	NA	promoter-TSS (YGR289C_mRNA)	promoter-TSS (YGR289C)	278	YGR291C_mRNA	NA	NA	NA	NA	NA	NA	NA	NA
YGR293C	Day3_0_peak_1494,Day0_0_peak_1330	695.603	762.927	729.265	0.137149	0.145081	-0.945331	0.34449	0.487567	0.311966	689.003	702.202	872.122	653.731	chrVII	1081070	1081400	+	0	NA	promoter-TSS (YGR293C_mRNA)	promoter-TSS (YGR293C)	-889	YGR293C_mRNA	NA	NA	NA	NA	NA	NA	NA	NA
YGR295C	Day3_0_peak_1495,Day0_0_peak_1331	6404.44	9816.07	8110.26	0.615589	0.113362	-5.43028	5.62655e-08	2.6554e-06	5.57587	5795.54	7013.34	9451.41	10180.7	chrVII	1082735	1084491	+	0	NA	promoter-TSS (YGR295C_mRNA)	promoter-TSS (YGR295C)	-884	YGR295C_mRNA	NA	NA	NA	NA	NA	NA	NA	NA
YHL048C-A	Day3_0_peak_1496,Day0_0_peak_1332	3983.09	6313.08	5148.09	0.663505	0.0934658	-7.09891	1.25748e-12	2.65078e-10	9.57663	3595.87	4370.32	6228.94	6397.23	chrVIII	4763	6021	+	0	NA	promoter-TSS (YHL049C_mRNA)	promoter-TSS (YHL049C)	405	YHL048C-A_mRNA	NA	NA	NA	NA	NA	NA	NA	NA
YHL048W	Day3_0_peak_1497,Day0_0_peak_1333	951.825	901.789	926.807	-0.0744731	0.115573	0.644379	0.51933	0.646301	0.189565	957.543	946.107	981.026	822.552	chrVIII	7501	7983	+	0	NA	TTS (YHL048W_mRNA)	TTS (YHL048W)	1341	YHL048W_mRNA	NA	NA	NA	NA	NA	NA	NA	NA
YHL047C	Day3_0_peak_1498,Day0_0_peak_1334,Day3_0_peak_1499	2569.93	2720.37	2645.15	0.0815012	0.0682247	-1.1946	0.232243	0.373147	0.42812	2500.31	2639.55	2728.84	2711.91	chrVIII	10452	11849	+	0	NA	promoter-TSS (YHL047C_mRNA)	promoter-TSS (YHL047C)	-937	YHL047C_mRNA	NA	NA	NA	NA	NA	NA	NA	NA
YHL045W	Day0_0_peak_1335,Day3_0_peak_1500	2659.21	2512.07	2585.64	-0.0831778	0.0733864	1.13342	0.257037	0.401095	0.396753	2517.43	2801	2518.18	2505.97	chrVIII	12218	13558	+	0	NA	promoter-TSS (YHL044W_mRNA)	promoter-TSS (YHL046C)	386	YHL045W_mRNA	NA	NA	NA	NA	NA	NA	NA	NA
YHL041W	Day0_0_peak_1336,Day3_0_peak_1501	8804.43	9467.84	9136.14	0.10469	0.113306	-0.923961	0.355507	0.496516	0.304067	8132.16	9476.69	9688.86	9246.83	chrVIII	15943	18725	+	0	NA	promoter-TSS (YHL041W_mRNA)	promoter-TSS (YHL041W)	-58	YHL041W_mRNA	NA	NA	NA	NA	NA	NA	NA	NA
YHL039W	Day0_0_peak_1337,Day3_0_peak_1502	1500.54	1478.44	1489.49	-0.020299	0.0850178	0.238761	0.811291	0.876726	0.057136	1474.3	1526.79	1534.47	1422.4	chrVIII	21140	21658	+	0	NA	promoter-TSS (YHL039W_mRNA)	promoter-TSS (YHL040C)	-384	YHL039W_mRNA	NA	NA	NA	NA	NA	NA	NA	NA
YHL036W	Day0_0_peak_1338,Day3_0_peak_1503	5488.38	4786.87	5137.63	-0.198036	0.0779119	2.5418	0.0110284	0.039381	1.40471	5304.47	5672.3	4655.19	4918.55	chrVIII	25210	28296	+	0	NA	promoter-TSS (YHL037C_mRNA)	promoter-TSS (YHL037C)	512	YHL036W_mRNA	NA	NA	NA	NA	NA	NA	NA	NA
YHL035C	Day0_0_peak_1339,Day3_0_peak_1504	1282.65	1090.37	1186.51	-0.23412	0.098075	2.38715	0.0169796	0.0540135	1.2675	1216.45	1348.85	1128.31	1052.44	chrVIII	32657	33275	+	0	NA	promoter-TSS (YHL034W-A_mRNA)	promoter-TSS (YHL035C)	-210	YHL035C_mRNA	NA	NA	NA	NA	NA	NA	NA	NA
YHL034C	Day0_0_peak_1340,Day3_0_peak_1505	1520.84	1418.66	1469.75	-0.100846	0.0825453	1.22171	0.221819	0.359319	0.44452	1519.23	1522.45	1404.14	1433.18	chrVIII	33988	34672	+	0	NA	promoter-TSS (YHL034C_mRNA)	promoter-TSS (YHL034C)	-253	YHL034C_mRNA	NA	NA	NA	NA	NA	NA	NA	NA
YHL033C	Day0_0_peak_1341,Day3_0_peak_1506	1864.94	1670.13	1767.54	-0.160151	0.0767201	2.08747	0.0368452	0.0944752	1.02468	1849.82	1880.06	1642.48	1697.79	chrVIII	36115	37066	+	0	NA	promoter-TSS (YHL033C_mRNA)	promoter-TSS (YHL033C)	-565	YHL033C_mRNA	NA	NA	NA	NA	NA	NA	NA	NA
YHL030W-A	Day0_0_peak_1342,Day3_0_peak_1507	4389.93	4234.44	4312.18	-0.0526627	0.0712905	0.738705	0.460086	0.593308	0.22672	4384.37	4395.49	4110.67	4358.21	chrVIII	38146	40327	+	0	NA	promoter-TSS (YHL030W_mRNA)	promoter-TSS (YHL032C)	162	YHL030W-A_mRNA	NA	NA	NA	NA	NA	NA	NA	NA
YHL028W	Day0_0_peak_1343,Day3_0_peak_1508	6687.72	9036.26	7861.99	0.433718	0.105651	-4.1052	4.0396e-05	0.00057279	3.242	6258.8	7116.63	8569.47	9503.05	chrVIII	47849	49036	+	0	NA	promoter-TSS (YHL029C_mRNA)	promoter-TSS (YHL029C)	-321	YHL028W_mRNA	NA	NA	NA	NA	NA	NA	NA	NA
YHL027W	Day3_0_peak_1509,Day0_0_peak_1344	3953.28	5006.94	4480.11	0.339895	0.0813771	-4.17679	2.95656e-05	0.000456032	3.341	3684.67	4221.89	4933.7	5080.19	chrVIII	50438	51176	+	0	NA	promoter-TSS (YHL027W_mRNA)	promoter-TSS (YHL027W)	-304	YHL027W_mRNA	NA	NA	NA	NA	NA	NA	NA	NA
YHL025W	Day0_0_peak_1345,Day3_0_peak_1510	13969	17682.2	15825.6	0.339927	0.159939	-2.12536	0.0335569	0.0880554	1.05524	12690.9	15247.1	16598.9	18765.4	chrVIII	54216	56673	+	0	NA	exon (YHL025W_mRNA, exon 1 of 1)	exon (YHL025W, exon 1 of 1)	593	YHL025W_mRNA	NA	NA	NA	NA	NA	NA	NA	NA
YHL022C	Day3_0_peak_1511,Day0_0_peak_1346,Day3_0_peak_1512	4213.98	3567.4	3890.69	-0.240125	0.0715935	3.35401	0.000796504	0.00541568	2.26635	4088.01	4339.94	3655.42	3479.38	chrVIII	62470	64994	+	0	NA	TTS (YHL021C_mRNA)	TTS (YHL021C)	425	YHL022C_mRNA	NA	NA	NA	NA	NA	NA	NA	NA
YHL020C	Day0_0_peak_1347,Day3_0_peak_1513,Day3_0_peak_1514	8049.82	9563.09	8806.45	0.248006	0.137794	-1.79984	0.0718866	0.157087	0.803859	7240.95	8858.69	8365.95	10760.2	chrVIII	65417	68163	+	0	NA	promoter-TSS (YHL021C_mRNA)	promoter-TSS (YHL021C)	666	YHL020C_mRNA	NA	NA	NA	NA	NA	NA	NA	NA
YHL018W	Day0_0_peak_1348,Day3_0_peak_1515	1015.14	903.207	959.173	-0.170494	0.106921	1.59458	0.110807	0.215745	0.666059	1026.02	1004.26	856.947	949.467	chrVIII	69703	70163	+	0	NA	promoter-TSS (YHL017W_mRNA)	promoter-TSS (YHL019C)	225	YHL018W_mRNA	NA	NA	NA	NA	NA	NA	NA	NA
YHL015W	Day0_0_peak_1349,Day3_0_peak_1516	1963.29	1944.68	1953.98	-0.0146558	0.0809815	0.180978	0.856385	0.904137	0.0437658	1843.4	2083.17	1973.66	1915.7	chrVIII	74797	75354	+	0	NA	promoter-TSS (YHL016C_mRNA)	promoter-TSS (YHL016C)	-337	YHL015W_mRNA	NA	NA	NA	NA	NA	NA	NA	NA
YHL011C	Day3_0_peak_1517	754.102	657.781	705.942	-0.194793	0.128884	1.51139	0.13069	0.242104	0.615998	747.846	760.357	698.948	616.615	chrVIII	81822	82071	+	0	NA	promoter-TSS (YHL011C_mRNA)	promoter-TSS (YHL011C)	-330	YHL011C_mRNA	NA	NA	NA	NA	NA	NA	NA	NA
YHL006C	Day3_0_peak_1518,Day0_0_peak_1350	8404.25	11000.1	9702.2	0.388003	0.119651	-3.2428	0.00118363	0.00748526	2.12579	7768.4	9040.09	10476.2	11524.1	chrVIII	97764	99533	+	0	NA	promoter-TSS (YHL007C_mRNA)	promoter-TSS (YHL007C)	147	YHL006C_mRNA	NA	NA	NA	NA	NA	NA	NA	NA
YHL002W	Day3_0_peak_1519,Day0_0_peak_1351	2739.14	2699.34	2719.24	-0.0213368	0.0664587	0.321054	0.748169	0.831241	0.0802731	2706.8	2771.49	2704.74	2693.95	chrVIII	102028	102586	+	0	NA	promoter-TSS (YHL002W_mRNA)	promoter-TSS (YHL003C)	-305	YHL002W_mRNA	NA	NA	NA	NA	NA	NA	NA	NA
YHL001W	Day3_0_peak_1520,Day0_0_peak_1352	2512.95	2610.44	2561.69	0.0545052	0.0683792	-0.797102	0.425392	0.563742	0.248919	2549.52	2476.37	2555.67	2665.21	chrVIII	103755	104683	+	0	NA	promoter-TSS (YHL001W_mRNA)	promoter-TSS (YHL001W)	-58	YHL001W_mRNA	NA	NA	NA	NA	NA	NA	NA	NA
YHR001W	Day0_0_peak_1353,Day3_0_peak_1521,Day3_0_peak_1522	2468.65	1894.37	2181.51	-0.380715	0.071541	5.32163	1.02839e-07	4.34587e-06	5.36192	2507.8	2429.5	1931.7	1857.03	chrVIII	105065	105987	+	0	NA	promoter-TSS (YHR001W_mRNA)	promoter-TSS (YHR001W)	-529	YHR001W_mRNA	NA	NA	NA	NA	NA	NA	NA	NA
YHR001W-A	Day0_0_peak_1354,Day3_0_peak_1523,Day3_0_peak_1524	3716.24	3206.18	3461.21	-0.212527	0.0667526	3.1838	0.00145354	0.0086883	2.06107	3757.42	3675.06	3232.3	3180.06	chrVIII	107190	108937	+	0	NA	promoter-TSS (YHR002W_mRNA)	promoter-TSS (YHR002W)	237	YHR001W-A_mRNA	NA	NA	NA	NA	NA	NA	NA	NA
YHR004C	Day0_0_peak_1355,Day3_0_peak_1525	882.86	756.742	819.801	-0.217684	0.129553	1.68027	0.0929054	0.189527	0.722329	921.167	844.552	838.202	675.283	chrVIII	113220	113556	+	0	NA	promoter-TSS (YHR004C_mRNA)	promoter-TSS (YHR004C)	-294	YHR004C_mRNA	NA	NA	NA	NA	NA	NA	NA	NA
tT(AGU)H	Day0_0_peak_1356,Day3_0_peak_1526	7323.4	7476.3	7399.85	0.0297359	0.0881405	-0.337369	0.735839	0.821873	0.0851953	7228.11	7418.69	7470.62	7481.99	chrVIII	114902	117700	+	0	NA	promoter-TSS (tT(AGU)H_tRNA)	promoter-TSS (YHR005C-A)	-122	tT(AGU)H_tRNA	NA	NA	NA	NA	NA	NA	NA	NA
YHR007C-A	Day0_0_peak_1357,Day3_0_peak_1527,Day3_0_peak_1528,Day3_0_peak_1529	11045.7	15172.1	13108.9	0.457757	0.137836	-3.32102	0.000896907	0.00598316	2.22307	10309.4	11782.1	14416.4	15927.8	chrVIII	121810	123945	+	0	NA	promoter-TSS (YHR007C-A_mRNA)	promoter-TSS (YHR007C-A)	-112	YHR007C-A_mRNA	NA	NA	NA	NA	NA	NA	NA	NA
YHR009C	Day0_0_peak_1358,Day3_0_peak_1530	5449.88	7548.61	6499.25	0.469173	0.108524	-4.32323	1.53765e-05	0.000271622	3.56603	4933.22	5966.55	7011.79	8085.44	chrVIII	125626	126406	+	0	NA	promoter-TSS (YHR009C_mRNA)	promoter-TSS (YHR009C)	-336	YHR009C_mRNA	NA	NA	NA	NA	NA	NA	NA	NA
YHR012W	Day3_0_peak_1531,Day0_0_peak_1359	734.896	672.726	703.811	-0.124168	0.131804	0.942062	0.346161	0.488643	0.311008	778.873	690.918	706.089	639.364	chrVIII	129168	129437	+	0	NA	promoter-TSS (YHR012W_mRNA)	promoter-TSS (YHR012W)	-179	YHR012W_mRNA	NA	NA	NA	NA	NA	NA	NA	NA
YHR013C	Day3_0_peak_1532	579.594	529.259	554.426	-0.126749	0.15911	0.796613	0.425676	0.563882	0.248811	600.203	558.984	585.581	472.938	chrVIII	131380	131610	+	0	NA	promoter-TSS (YHR014W_mRNA)	promoter-TSS (YHR013C)	-49	YHR013C_mRNA	NA	NA	NA	NA	NA	NA	NA	NA
tQ(UUG)H	Day3_0_peak_1533,Day0_0_peak_1360,Day3_0_peak_1534	2454.79	2381.66	2418.22	-0.0415758	0.0833055	0.499076	0.617726	0.730187	0.136566	2411.51	2498.07	2587.8	2175.51	chrVIII	133417	134585	+	0	NA	promoter-TSS (YHR015W_mRNA)	promoter-TSS (YHR015W)	-320	tQ(UUG)H_tRNA	NA	NA	NA	NA	NA	NA	NA	NA
YHR017W	Day3_0_peak_1535,Day0_0_peak_1361	1020.4	942.885	981.641	-0.115084	0.105677	1.08902	0.276146	0.419795	0.376963	1049.55	991.242	901.58	984.189	chrVIII	138384	138827	+	0	NA	promoter-TSS (YHR016C_mRNA)	promoter-TSS (YHR016C)	-89	YHR017W_mRNA	NA	NA	NA	NA	NA	NA	NA	NA
YHR018C	Day3_0_peak_1536,Day0_0_peak_1362	932.498	938.796	935.647	0.0128045	0.114511	-0.111819	0.910967	0.940103	0.0268244	1005.69	859.308	967.636	909.956	chrVIII	141352	141816	+	0	NA	promoter-TSS (YHR018C_mRNA)	promoter-TSS (YHR018C)	-182	YHR018C_mRNA	NA	NA	NA	NA	NA	NA	NA	NA
YHR019C	Day0_0_peak_1363,Day3_0_peak_1537	2731.27	3172.75	2952.01	0.215295	0.0745681	-2.88723	0.00388651	0.0178882	1.74743	2807.37	2655.18	3000.21	3345.29	chrVIII	143298	144116	+	0	NA	promoter-TSS (YHR019C_mRNA)	promoter-TSS (YHR019C)	-149	YHR019C_mRNA	NA	NA	NA	NA	NA	NA	NA	NA
tA(AGC)H	Day0_0_peak_1364,Day3_0_peak_1538	1523.38	1838.95	1681.17	0.271854	0.0776758	-3.49985	0.000465521	0.00351307	2.45431	1527.79	1518.98	1846.01	1831.88	chrVIII	145932	146371	+	0	NA	TTS (tA(AGC)H_tRNA)	TTS (YHR020W)	163	tA(AGC)H_tRNA	NA	NA	NA	NA	NA	NA	NA	NA
YHR021W-A	Day0_0_peak_1365,Day3_0_peak_1539	4145.83	5117.46	4631.64	0.302648	0.0807644	-3.74729	0.000178754	0.00168723	2.77283	3936.09	4355.56	4910.49	5324.44	chrVIII	148612	149456	+	0	NA	promoter-TSS (YHR021W-A_mRNA)	promoter-TSS (YHR021C)	-191	YHR021W-A_mRNA	NA	NA	NA	NA	NA	NA	NA	NA
YHR022C-A	Day0_0_peak_1366,Day3_0_peak_1540	6432.21	6960.37	6696.29	0.113475	0.104173	-1.0893	0.276021	0.419795	0.376963	5781.63	7082.78	7035	6885.73	chrVIII	150341	151714	+	0	NA	promoter-TSS (YHR023W_mRNA)	promoter-TSS (YHR022C)	279	YHR022C-A_mRNA	NA	NA	NA	NA	NA	NA	NA	NA
YHR026W	Day0_0_peak_1367,Day3_0_peak_1541	5036.88	4774.1	4905.49	-0.0777987	0.0810656	0.9597	0.337206	0.480291	0.318496	5187.85	4885.9	4519.5	5028.7	chrVIII	158917	161589	+	0	NA	promoter-TSS (YHR026W_mRNA)	promoter-TSS (YHR026W)	-591	YHR026W_mRNA	NA	NA	NA	NA	NA	NA	NA	NA
YHR027C	Day0_0_peak_1368,Day3_0_peak_1542	1761.01	1546.4	1653.7	-0.186116	0.0794603	2.34225	0.0191679	0.0590156	1.22903	1787.77	1734.24	1578.21	1514.6	chrVIII	164593	165319	+	0	NA	promoter-TSS (YHR027C_mRNA)	promoter-TSS (YHR027C)	-245	YHR027C_mRNA	NA	NA	NA	NA	NA	NA	NA	NA
YHR029C	Day0_0_peak_1369,Day3_0_peak_1543	3281.98	2739.3	3010.64	-0.261692	0.0680859	3.84356	0.000121264	0.00129979	2.88613	3303.79	3260.16	2656.54	2822.06	chrVIII	167377	169207	+	0	NA	promoter-TSS (YHR028C_mRNA)	promoter-TSS (YHR028C)	269	YHR029C_mRNA	NA	NA	NA	NA	NA	NA	NA	NA
YHR030C	Day3_0_peak_1544,Day0_0_peak_1370	1486.7	1332.07	1409.39	-0.158285	0.0916793	1.72651	0.0842558	0.177967	0.74966	1405.82	1567.59	1381.83	1282.32	chrVIII	170402	170839	+	0	NA	promoter-TSS (YHR030C_mRNA)	promoter-TSS (YHR030C)	-276	YHR030C_mRNA	NA	NA	NA	NA	NA	NA	NA	NA
YHR031C	Day0_0_peak_1371,Day3_0_peak_1545	1985.76	1734.76	1860.26	-0.192469	0.0832444	2.3121	0.0207722	0.0623759	1.20498	1980.35	1991.16	1853.15	1616.37	chrVIII	172769	173407	+	0	NA	promoter-TSS (YHR031C_mRNA)	promoter-TSS (YHR031C)	-118	YHR031C_mRNA	NA	NA	NA	NA	NA	NA	NA	NA
YHR033W	Day0_0_peak_1372,Day3_0_peak_1546	16408.2	20393.2	18400.7	0.313556	0.179525	-1.74659	0.0807086	0.172475	0.763275	14670.2	18146.2	18747.5	22038.9	chrVIII	174433	177709	+	0	NA	promoter-TSS (YHR032C-A_mRNA)	promoter-TSS (YHR032C-A)	523	YHR033W_mRNA	NA	NA	NA	NA	NA	NA	NA	NA
YHR037W	Day0_0_peak_1373,Day3_0_peak_1547	2238.55	2271.38	2254.97	0.0199018	0.0703454	-0.282916	0.777241	0.852061	0.0695293	2212.51	2264.58	2227.17	2315.6	chrVIII	181402	182266	+	0	NA	promoter-TSS (YHR037W_mRNA)	promoter-TSS (YHR037W)	-143	YHR037W_mRNA	NA	NA	NA	NA	NA	NA	NA	NA
YHR038W	Day0_0_peak_1374	916.772	630.938	773.855	-0.535487	0.124225	4.31061	1.62806e-05	0.000281307	3.55082	958.613	874.932	666.812	595.063	chrVIII	183680	184183	+	0	NA	promoter-TSS (YHR038W_mRNA)	promoter-TSS (YHR038W)	-135	YHR038W_mRNA	NA	NA	NA	NA	NA	NA	NA	NA
YHR040W	Day0_0_peak_1375,Day3_0_peak_1548	3103.12	2947.58	3025.35	-0.0741899	0.0662308	1.12017	0.26264	0.406097	0.39137	3142.24	3064	2923.44	2971.72	chrVIII	187097	188574	+	0	NA	promoter-TSS (YHR039C-A_mRNA)	promoter-TSS (YHR039C-A)	-89	YHR040W_mRNA	NA	NA	NA	NA	NA	NA	NA	NA
YHR041C	Day0_0_peak_1376,Day3_0_peak_1549	7757.86	8793.45	8275.66	0.18024	0.119664	-1.50622	0.132011	0.243535	0.613439	7315.84	8199.88	7887.49	9699.41	chrVIII	188904	191252	+	0	NA	promoter-TSS (YHR041C_mRNA)	promoter-TSS (YHR041C)	-214	YHR041C_mRNA	NA	NA	NA	NA	NA	NA	NA	NA
YHR043C	Day0_0_peak_1377,Day3_0_peak_1550	1403.75	1063.19	1233.47	-0.397958	0.095702	4.15831	3.20612e-05	0.000482751	3.31628	1460.39	1347.12	1108.68	1017.71	chrVIII	193489	194094	+	0	NA	promoter-TSS (YHR043C_mRNA)	promoter-TSS (YHR043C)	-246	YHR043C_mRNA	NA	NA	NA	NA	NA	NA	NA	NA
YHR044C	Day0_0_peak_1378,Day3_0_peak_1551	1604.94	1314.44	1459.69	-0.28674	0.0873377	3.28311	0.00102667	0.00667969	2.17524	1564.17	1645.71	1372.9	1255.98	chrVIII	194867	195406	+	0	NA	promoter-TSS (YHR045W_mRNA)	promoter-TSS (YHR044C)	-328	YHR044C_mRNA	NA	NA	NA	NA	NA	NA	NA	NA
YHR046C	Day0_0_peak_1379,Day3_0_peak_1552	1186.19	970.539	1078.36	-0.28741	0.0994582	2.88976	0.00385542	0.0177968	1.74966	1187.57	1184.8	1013.16	927.916	chrVIII	198287	198878	+	0	NA	promoter-TSS (YHR046C_mRNA)	promoter-TSS (YHR046C)	-297	YHR046C_mRNA	NA	NA	NA	NA	NA	NA	NA	NA
YHR047C	Day3_0_peak_1553,Day0_0_peak_1380	1520.81	1357.76	1439.29	-0.163017	0.0863968	1.88684	0.0591821	0.13492	0.869924	1477.5	1564.11	1399.68	1315.84	chrVIII	201392	201823	+	0	NA	promoter-TSS (YHR047C_mRNA)	promoter-TSS (YHR047C)	-297	YHR047C_mRNA	NA	NA	NA	NA	NA	NA	NA	NA
YHR048W	Day0_0_peak_1381,Day3_0_peak_1554	2561.13	2410.94	2486.04	-0.0887824	0.0717672	1.23709	0.216054	0.351783	0.453726	2563.43	2558.83	2303.94	2517.94	chrVIII	203637	205149	+	0	NA	promoter-TSS (YHR048W_mRNA)	promoter-TSS (YHR048W)	-214	YHR048W_mRNA	NA	NA	NA	NA	NA	NA	NA	NA
YHR049W	Day3_0_peak_1555,Day0_0_peak_1382,Day3_0_peak_1556	4412.21	4453.38	4432.79	0.0124443	0.0746352	-0.166735	0.867578	0.912299	0.0398629	4270.96	4553.46	4318.66	4588.09	chrVIII	205852	207800	+	0	NA	promoter-TSS (YHR050W_mRNA)	promoter-TSS (YHR050W)	364	YHR049W_mRNA	NA	NA	NA	NA	NA	NA	NA	NA
YHR050W-A	Day3_0_peak_1557,Day0_0_peak_1383	2786.66	3027.72	2907.19	0.117676	0.0749993	-1.56903	0.11664	0.223309	0.651093	2722.85	2850.47	2850.24	3205.2	chrVIII	208781	209703	+	0	NA	promoter-TSS (YHR050W-A_mRNA)	promoter-TSS (YHR050W-A)	-233	YHR050W-A_mRNA	NA	NA	NA	NA	NA	NA	NA	NA
YHR052W	Day0_0_peak_1384	963.513	723.572	843.543	-0.409399	0.119352	3.43018	0.000603178	0.00428595	2.36795	1007.83	919.199	769.467	677.678	chrVIII	210363	210763	+	0	NA	promoter-TSS (YHR052W_mRNA)	promoter-TSS (YHR052W)	-285	YHR052W_mRNA	NA	NA	NA	NA	NA	NA	NA	NA
RUF5-2	Day0_0_peak_1385,Day3_0_peak_1558	2530.69	1694.17	2112.43	-0.577419	0.0863981	6.68324	2.33721e-11	3.21315e-09	8.49307	2387.97	2673.4	1813.87	1574.46	chrVIII	213902	214861	+	0	NA	promoter-TSS (YHR054C_mRNA)	promoter-TSS (YHR054C)	-26	RUF5-2_ncRNA	NA	NA	NA	NA	NA	NA	NA	NA
YHR057C	Day0_0_peak_1386,Day3_0_peak_1559	4815.56	4560.52	4688.04	-0.0788057	0.0781036	1.00899	0.31298	0.458593	0.338573	4985.64	4645.47	4374.89	4746.14	chrVIII	217545	220175	+	0	NA	promoter-TSS (YHR057C_mRNA)	promoter-TSS (YHR057C)	-17	YHR057C_mRNA	NA	NA	NA	NA	NA	NA	NA	NA
YHR061C	Day0_0_peak_1387,Day3_0_peak_1560	1719.48	1545.28	1632.38	-0.153322	0.079399	1.93102	0.05348	0.1248	0.903786	1752.46	1686.5	1553.22	1537.35	chrVIII	222571	223313	+	0	NA	promoter-TSS (YHR061C_mRNA)	promoter-TSS (YHR061C)	-464	YHR061C_mRNA	NA	NA	NA	NA	NA	NA	NA	NA
YHR063W-A	Day3_0_peak_1561,Day0_0_peak_1388	672.036	550.899	611.467	-0.28244	0.148453	1.90256	0.057098	0.131652	0.880571	692.213	651.859	606.112	495.686	chrVIII	225273	225499	+	0	NA	promoter-TSS (YHR063C_mRNA)	promoter-TSS (YHR063C)	-56	YHR063W-A_mRNA	NA	NA	NA	NA	NA	NA	NA	NA
[truncated: 1,700 more rows]

## Sheet: Day3_vs_Day7
Near Gene (syst)	Peaks	mean1	mean2	baseMean	log2FoldChange	lfcSE	stat	pvalue	padj	-log10pval	d3.d3.bam	d3p.d3p.bam	d7.d7.bam	d7a.d7a.bam	d7c.d7c.bam	Chr	Start	End	Strand	Peak Score	Focus Ratio/Region Size	Annotation	Detailed Annotation	Distance to TSS	Nearest PromoterID	Entrez ID	Nearest Unigene	Nearest Refseq	Nearest Ensembl	Gene Name	Gene Alias	Gene Description	Gene Type
[truncated: 3,302 more rows]

[truncated: 2 more sheets: Day7_vs_Day10, Day10_vs_Day28]
